# Supplementary material for: Operando formation of highly efficient electrocatalysts induced by heteroatom leaching
Source: Nat Commun. 2024 Jan 4;15:242. doi: 10.1038/s41467-023-44480-9 (PMC10764338; doi:10.1038/s41467-023-44480-9)
Supplement: Supplementary file 3 — Source data [file 41467_2023_44480_MOESM3_ESM.xlsx]

## Sheet: Figure 1e
		Bi2O3-CO2		Pre Bi CO2		Bi2O3-F CO2			Bi2O3-Ar		Pre Bi Ar		Bi2O3-F Ar
	-0.37	-0.09025	-0.37	-0.1445	-0.37	-0.07005		-0.37	-0.3513	-0.37	-0.4167	-0.37	-0.03509
	-0.371	-0.09209	-0.371	-0.1457	-0.371	-0.0719		-0.371	-0.3507	-0.371	-0.4119	-0.371	-0.03507
	-0.372	-0.09197	-0.372	-0.146	-0.372	-0.07133		-0.372	-0.3506	-0.372	-0.4122	-0.372	-0.03526
	-0.373	-0.09184	-0.373	-0.146	-0.373	-0.07069		-0.373	-0.3498	-0.373	-0.4084	-0.373	-0.0354
	-0.374	-0.09171	-0.374	-0.146	-0.374	-0.06999		-0.374	-0.3517	-0.374	-0.4144	-0.374	-0.0355
	-0.375	-0.0916	-0.375	-0.1459	-0.375	-0.06949		-0.375	-0.3541	-0.375	-0.4165	-0.375	-0.0354
	-0.376	-0.09152	-0.376	-0.1461	-0.376	-0.0691		-0.376	-0.3517	-0.376	-0.4171	-0.376	-0.03551
	-0.377	-0.09142	-0.377	-0.146	-0.377	-0.06908		-0.377	-0.3518	-0.377	-0.4325	-0.377	-0.03567
	-0.378	-0.09123	-0.378	-0.1457	-0.378	-0.06864		-0.378	-0.3482	-0.378	-0.4266	-0.378	-0.03634
	-0.379	-0.09115	-0.379	-0.145	-0.379	-0.06846		-0.379	-0.3494	-0.379	-0.4369	-0.379	-0.03722
	-0.38	-0.0911	-0.38	-0.1456	-0.38	-0.06803		-0.38	-0.3519	-0.38	-0.44	-0.38	-0.03718
	-0.381	-0.09104	-0.381	-0.1456	-0.381	-0.0677		-0.381	-0.3532	-0.381	-0.4209	-0.381	-0.03725
	-0.382	-0.09108	-0.382	-0.1456	-0.382	-0.06727		-0.382	-0.3536	-0.382	-0.4215	-0.382	-0.03744
	-0.383	-0.0909	-0.383	-0.1456	-0.383	-0.06695		-0.383	-0.3493	-0.383	-0.4244	-0.383	-0.03781
	-0.384	-0.09099	-0.384	-0.1456	-0.384	-0.06679		-0.384	-0.3481	-0.384	-0.4209	-0.384	-0.03763
	-0.385	-0.091	-0.385	-0.1457	-0.385	-0.06654		-0.385	-0.3483	-0.385	-0.4291	-0.385	-0.03779
	-0.386	-0.09106	-0.386	-0.1445	-0.386	-0.0662		-0.386	-0.3504	-0.386	-0.4527	-0.386	-0.03784
	-0.387	-0.09104	-0.387	-0.1452	-0.387	-0.0659		-0.387	-0.3507	-0.387	-0.4381	-0.387	-0.03792
	-0.388	-0.09096	-0.388	-0.1448	-0.388	-0.06564		-0.388	-0.3486	-0.388	-0.4248	-0.388	-0.0378
	-0.389	-0.09091	-0.389	-0.1372	-0.389	-0.06546		-0.389	-0.3494	-0.389	-0.4223	-0.389	-0.03813
	-0.39	-0.09099	-0.39	-0.1452	-0.39	-0.06522		-0.39	-0.3532	-0.39	-0.4282	-0.39	-0.03804
	-0.391	-0.09101	-0.391	-0.1477	-0.391	-0.0652		-0.391	-0.3531	-0.391	-0.4547	-0.391	-0.03812
	-0.392	-0.091	-0.392	-0.148	-0.392	-0.06498		-0.392	-0.3525	-0.392	-0.4531	-0.392	-0.03814
	-0.393	-0.09108	-0.393	-0.1478	-0.393	-0.06482		-0.393	-0.3501	-0.393	-0.4503	-0.393	-0.03828
	-0.394	-0.09116	-0.394	-0.1476	-0.394	-0.06463		-0.394	-0.3483	-0.394	-0.4479	-0.394	-0.03788
	-0.395	-0.09098	-0.395	-0.1483	-0.395	-0.06447		-0.395	-0.3464	-0.395	-0.4251	-0.395	-0.03768
	-0.396	-0.09102	-0.396	-0.1485	-0.396	-0.06432		-0.396	-0.347	-0.396	-0.4144	-0.396	-0.03759
	-0.397	-0.09102	-0.397	-0.1488	-0.397	-0.0641		-0.397	-0.3501	-0.397	-0.4148	-0.397	-0.03771
	-0.398	-0.09093	-0.398	-0.1489	-0.398	-0.06412		-0.398	-0.3505	-0.398	-0.4046	-0.398	-0.03797
	-0.399	-0.09098	-0.399	-0.1488	-0.399	-0.06377		-0.399	-0.3488	-0.399	-0.4133	-0.399	-0.03789
	-0.4	-0.09108	-0.4	-0.1492	-0.4	-0.06378		-0.4	-0.3485	-0.4	-0.4478	-0.4	-0.03783
	-0.401	-0.09103	-0.401	-0.147	-0.401	-0.06358		-0.401	-0.3482	-0.401	-0.4488	-0.401	-0.03805
	-0.402	-0.09108	-0.402	-0.1361	-0.402	-0.06357		-0.402	-0.3468	-0.402	-0.4509	-0.402	-0.03817
	-0.403	-0.09106	-0.403	-0.1439	-0.403	-0.06338		-0.403	-0.3448	-0.403	-0.4394	-0.403	-0.03816
	-0.404	-0.09108	-0.404	-0.1497	-0.404	-0.06347		-0.404	-0.3471	-0.404	-0.4255	-0.404	-0.03838
	-0.405	-0.09114	-0.405	-0.1511	-0.405	-0.06351		-0.405	-0.346	-0.405	-0.428	-0.405	-0.03892
	-0.406	-0.09115	-0.406	-0.1518	-0.406	-0.06337		-0.406	-0.3472	-0.406	-0.4353	-0.406	-0.03878
	-0.407	-0.09129	-0.407	-0.1496	-0.407	-0.06338		-0.407	-0.3475	-0.407	-0.4397	-0.407	-0.0388
	-0.408	-0.0913	-0.408	-0.149	-0.408	-0.06406		-0.408	-0.3467	-0.408	-0.4392	-0.408	-0.03877
	-0.409	-0.09142	-0.409	-0.1495	-0.409	-0.06304		-0.409	-0.3448	-0.409	-0.4366	-0.409	-0.03901
	-0.41	-0.09142	-0.41	-0.1506	-0.41	-0.06288		-0.41	-0.3484	-0.41	-0.4463	-0.41	-0.03883
	-0.411	-0.09149	-0.411	-0.1509	-0.411	-0.06275		-0.411	-0.3543	-0.411	-0.455	-0.411	-0.0391
	-0.412	-0.0915	-0.412	-0.1506	-0.412	-0.06278		-0.412	-0.353	-0.412	-0.4601	-0.412	-0.03935
	-0.413	-0.09158	-0.413	-0.151	-0.413	-0.06278		-0.413	-0.3543	-0.413	-0.4514	-0.413	-0.03944
	-0.414	-0.09157	-0.414	-0.1512	-0.414	-0.06255		-0.414	-0.3551	-0.414	-0.4451	-0.414	-0.03944
	-0.415	-0.09161	-0.415	-0.1514	-0.415	-0.06266		-0.415	-0.3509	-0.415	-0.4442	-0.415	-0.03988
	-0.416	-0.09157	-0.416	-0.152	-0.416	-0.0626		-0.416	-0.3483	-0.416	-0.4345	-0.416	-0.04215
	-0.417	-0.09171	-0.417	-0.1523	-0.417	-0.06258		-0.417	-0.3481	-0.417	-0.4252	-0.417	-0.04162
	-0.418	-0.09158	-0.418	-0.1547	-0.418	-0.06257		-0.418	-0.3495	-0.418	-0.417	-0.418	-0.04112
	-0.419	-0.09156	-0.419	-0.1549	-0.419	-0.06245		-0.419	-0.3501	-0.419	-0.4251	-0.419	-0.04085
	-0.42	-0.0917	-0.42	-0.1552	-0.42	-0.06237		-0.42	-0.3528	-0.42	-0.4192	-0.42	-0.04081
	-0.421	-0.09171	-0.421	-0.1471	-0.421	-0.06262		-0.421	-0.3514	-0.421	-0.4205	-0.421	-0.04092
	-0.422	-0.09184	-0.422	-0.1503	-0.422	-0.06313		-0.422	-0.3488	-0.422	-0.4235	-0.422	-0.04102
	-0.423	-0.09179	-0.423	-0.1554	-0.423	-0.06324		-0.423	-0.3486	-0.423	-0.4424	-0.423	-0.04103
	-0.424	-0.0918	-0.424	-0.1539	-0.424	-0.06321		-0.424	-0.3491	-0.424	-0.4553	-0.424	-0.04118
	-0.425	-0.09183	-0.425	-0.1542	-0.425	-0.06312		-0.425	-0.3486	-0.425	-0.4382	-0.425	-0.04104
	-0.426	-0.09183	-0.426	-0.1552	-0.426	-0.06301		-0.426	-0.3473	-0.426	-0.3978	-0.426	-0.0428
	-0.427	-0.09179	-0.427	-0.1562	-0.427	-0.0633		-0.427	-0.347	-0.427	-0.4115	-0.427	-0.0436
	-0.428	-0.0918	-0.428	-0.1563	-0.428	-0.06319		-0.428	-0.3465	-0.428	-0.4336	-0.428	-0.04241
	-0.429	-0.09186	-0.429	-0.1568	-0.429	-0.06321		-0.429	-0.3455	-0.429	-0.4541	-0.429	-0.04196
	-0.43	-0.09193	-0.43	-0.1571	-0.43	-0.06339		-0.43	-0.3445	-0.43	-0.4563	-0.43	-0.04174
	-0.431	-0.09193	-0.431	-0.1577	-0.431	-0.06318		-0.431	-0.3444	-0.431	-0.4546	-0.431	-0.04368
	-0.432	-0.09211	-0.432	-0.1581	-0.432	-0.06301		-0.432	-0.3453	-0.432	-0.4531	-0.432	-0.04511
	-0.433	-0.09223	-0.433	-0.1574	-0.433	-0.06302		-0.433	-0.3465	-0.433	-0.4586	-0.433	-0.04383
	-0.434	-0.09223	-0.434	-0.1572	-0.434	-0.06292		-0.434	-0.344	-0.434	-0.4628	-0.434	-0.04331
	-0.435	-0.09246	-0.435	-0.1577	-0.435	-0.06299		-0.435	-0.3409	-0.435	-0.459	-0.435	-0.04319
	-0.436	-0.09253	-0.436	-0.1581	-0.436	-0.06295		-0.436	-0.3412	-0.436	-0.4531	-0.436	-0.04276
	-0.437	-0.0926	-0.437	-0.1584	-0.437	-0.06299		-0.437	-0.3427	-0.437	-0.4653	-0.437	-0.04294
	-0.438	-0.09286	-0.438	-0.1587	-0.438	-0.06307		-0.438	-0.3443	-0.438	-0.473	-0.438	-0.04301
	-0.439	-0.09296	-0.439	-0.1592	-0.439	-0.06303		-0.439	-0.3422	-0.439	-0.4738	-0.439	-0.04328
	-0.44	-0.09307	-0.44	-0.1595	-0.44	-0.06301		-0.44	-0.3427	-0.44	-0.464	-0.44	-0.04366
	-0.441	-0.09315	-0.441	-0.1596	-0.441	-0.06292		-0.441	-0.3411	-0.441	-0.4636	-0.441	-0.0441
	-0.442	-0.09305	-0.442	-0.1597	-0.442	-0.06287		-0.442	-0.3426	-0.442	-0.4674	-0.442	-0.04414
	-0.443	-0.093	-0.443	-0.16	-0.443	-0.06288		-0.443	-0.3429	-0.443	-0.4647	-0.443	-0.0445
	-0.444	-0.09287	-0.444	-0.1601	-0.444	-0.06288		-0.444	-0.3429	-0.444	-0.4362	-0.444	-0.04471
	-0.445	-0.09277	-0.445	-0.1606	-0.445	-0.06322		-0.445	-0.3414	-0.445	-0.4116	-0.445	-0.04497
	-0.446	-0.09289	-0.446	-0.16	-0.446	-0.06315		-0.446	-0.3419	-0.446	-0.4114	-0.446	-0.04516
	-0.447	-0.09293	-0.447	-0.1612	-0.447	-0.06324		-0.447	-0.3436	-0.447	-0.4131	-0.447	-0.04532
	-0.448	-0.09318	-0.448	-0.1616	-0.448	-0.06318		-0.448	-0.3439	-0.448	-0.4104	-0.448	-0.04559
	-0.449	-0.09319	-0.449	-0.1618	-0.449	-0.06347		-0.449	-0.3454	-0.449	-0.409	-0.449	-0.04579
	-0.45	-0.09333	-0.45	-0.1614	-0.45	-0.0632		-0.45	-0.3459	-0.45	-0.4061	-0.45	-0.04598
	-0.451	-0.0935	-0.451	-0.1615	-0.451	-0.06315		-0.451	-0.3444	-0.451	-0.4104	-0.451	-0.04627
	-0.452	-0.09362	-0.452	-0.1624	-0.452	-0.06333		-0.452	-0.3445	-0.452	-0.4149	-0.452	-0.04675
	-0.453	-0.09368	-0.453	-0.1655	-0.453	-0.06369		-0.453	-0.3454	-0.453	-0.421	-0.453	-0.04705
	-0.454	-0.09369	-0.454	-0.1666	-0.454	-0.06415		-0.454	-0.3462	-0.454	-0.4217	-0.454	-0.04724
	-0.455	-0.0937	-0.455	-0.1665	-0.455	-0.06403		-0.455	-0.3497	-0.455	-0.4234	-0.455	-0.04768
	-0.456	-0.0937	-0.456	-0.1657	-0.456	-0.06403		-0.456	-0.3496	-0.456	-0.4293	-0.456	-0.0477
	-0.457	-0.09368	-0.457	-0.1655	-0.457	-0.06413		-0.457	-0.3479	-0.457	-0.4273	-0.457	-0.04783
	-0.458	-0.09385	-0.458	-0.1475	-0.458	-0.06419		-0.458	-0.3485	-0.458	-0.4408	-0.458	-0.04817
	-0.459	-0.09395	-0.459	-0.1476	-0.459	-0.06428		-0.459	-0.3498	-0.459	-0.4569	-0.459	-0.04853
	-0.46	-0.09417	-0.46	-0.1504	-0.46	-0.06432		-0.46	-0.3505	-0.46	-0.4691	-0.46	-0.04904
	-0.461	-0.09436	-0.461	-0.1641	-0.461	-0.06433		-0.461	-0.3527	-0.461	-0.471	-0.461	-0.05156
	-0.462	-0.09448	-0.462	-0.1685	-0.462	-0.06456		-0.462	-0.3548	-0.462	-0.4657	-0.462	-0.05385
	-0.463	-0.09462	-0.463	-0.1693	-0.463	-0.06449		-0.463	-0.3533	-0.463	-0.4639	-0.463	-0.05301
	-0.464	-0.09474	-0.464	-0.1688	-0.464	-0.06461		-0.464	-0.3548	-0.464	-0.4714	-0.464	-0.05179
	-0.465	-0.09494	-0.465	-0.168	-0.465	-0.06469		-0.465	-0.356	-0.465	-0.4738	-0.465	-0.05099
	-0.466	-0.09496	-0.466	-0.1701	-0.466	-0.06487		-0.466	-0.3551	-0.466	-0.4726	-0.466	-0.05095
	-0.467	-0.09496	-0.467	-0.1608	-0.467	-0.06509		-0.467	-0.355	-0.467	-0.4703	-0.467	-0.05107
	-0.468	-0.09518	-0.468	-0.1692	-0.468	-0.06511		-0.468	-0.3571	-0.468	-0.4692	-0.468	-0.05141
	-0.469	-0.09543	-0.469	-0.1729	-0.469	-0.06531		-0.469	-0.3568	-0.469	-0.4722	-0.469	-0.05178
	-0.47	-0.09559	-0.47	-0.1742	-0.47	-0.06547		-0.47	-0.3562	-0.47	-0.4724	-0.47	-0.05208
	-0.471	-0.09579	-0.471	-0.1737	-0.471	-0.06544		-0.471	-0.356	-0.471	-0.4737	-0.471	-0.05241
	-0.472	-0.09554	-0.472	-0.1686	-0.472	-0.06549		-0.472	-0.3561	-0.472	-0.4746	-0.472	-0.05286
	-0.473	-0.09572	-0.473	-0.1691	-0.473	-0.06562		-0.473	-0.3582	-0.473	-0.4761	-0.473	-0.05308
	-0.474	-0.09609	-0.474	-0.1675	-0.474	-0.06584		-0.474	-0.3596	-0.474	-0.4804	-0.474	-0.05354
	-0.475	-0.09585	-0.475	-0.1532	-0.475	-0.06612		-0.475	-0.3577	-0.475	-0.4823	-0.475	-0.05369
	-0.476	-0.09583	-0.476	-0.163	-0.476	-0.06755		-0.476	-0.3584	-0.476	-0.48	-0.476	-0.05443
	-0.477	-0.09589	-0.477	-0.1741	-0.477	-0.06632		-0.477	-0.3575	-0.477	-0.4728	-0.477	-0.05485
	-0.478	-0.0961	-0.478	-0.1766	-0.478	-0.0664		-0.478	-0.3604	-0.478	-0.4738	-0.478	-0.05513
	-0.479	-0.09627	-0.479	-0.1772	-0.479	-0.06627		-0.479	-0.3607	-0.479	-0.4707	-0.479	-0.05536
	-0.48	-0.09643	-0.48	-0.1775	-0.48	-0.06645		-0.48	-0.3615	-0.48	-0.4691	-0.48	-0.05558
	-0.481	-0.0966	-0.481	-0.1784	-0.481	-0.06647		-0.481	-0.3631	-0.481	-0.4719	-0.481	-0.05646
	-0.482	-0.09678	-0.482	-0.1794	-0.482	-0.06649		-0.482	-0.3648	-0.482	-0.4703	-0.482	-0.05707
	-0.483	-0.0969	-0.483	-0.1796	-0.483	-0.06674		-0.483	-0.3672	-0.483	-0.4699	-0.483	-0.05738
	-0.484	-0.09701	-0.484	-0.1798	-0.484	-0.0668		-0.484	-0.3643	-0.484	-0.47	-0.484	-0.05888
	-0.485	-0.09723	-0.485	-0.1814	-0.485	-0.06699		-0.485	-0.3615	-0.485	-0.4646	-0.485	-0.06085
	-0.486	-0.09738	-0.486	-0.1821	-0.486	-0.06808		-0.486	-0.3603	-0.486	-0.4598	-0.486	-0.06057
	-0.487	-0.09752	-0.487	-0.1826	-0.487	-0.06752		-0.487	-0.3581	-0.487	-0.4571	-0.487	-0.06057
	-0.488	-0.09759	-0.488	-0.1831	-0.488	-0.06759		-0.488	-0.3582	-0.488	-0.4571	-0.488	-0.06079
	-0.489	-0.09772	-0.489	-0.1828	-0.489	-0.06857		-0.489	-0.3606	-0.489	-0.4637	-0.489	-0.06061
	-0.49	-0.09788	-0.49	-0.1804	-0.49	-0.06821		-0.49	-0.3595	-0.49	-0.4758	-0.49	-0.0607
	-0.491	-0.0981	-0.491	-0.1809	-0.491	-0.06837		-0.491	-0.3583	-0.491	-0.4683	-0.491	-0.06113
	-0.492	-0.09826	-0.492	-0.1807	-0.492	-0.06859		-0.492	-0.3621	-0.492	-0.4468	-0.492	-0.06164
	-0.493	-0.09834	-0.493	-0.1824	-0.493	-0.06884		-0.493	-0.366	-0.493	-0.4447	-0.493	-0.06229
	-0.494	-0.09858	-0.494	-0.1699	-0.494	-0.06913		-0.494	-0.3658	-0.494	-0.4461	-0.494	-0.06272
	-0.495	-0.09873	-0.495	-0.17	-0.495	-0.06938		-0.495	-0.3604	-0.495	-0.4453	-0.495	-0.06432
	-0.496	-0.09891	-0.496	-0.1822	-0.496	-0.07084		-0.496	-0.3591	-0.496	-0.4408	-0.496	-0.06579
	-0.497	-0.09904	-0.497	-0.1873	-0.497	-0.07024		-0.497	-0.3604	-0.497	-0.4581	-0.497	-0.06502
	-0.498	-0.09913	-0.498	-0.188	-0.498	-0.07021		-0.498	-0.3612	-0.498	-0.4824	-0.498	-0.06544
	-0.499	-0.09934	-0.499	-0.1871	-0.499	-0.0706		-0.499	-0.3611	-0.499	-0.4803	-0.499	-0.06595
	-0.5	-0.09943	-0.5	-0.1894	-0.5	-0.07081		-0.5	-0.3615	-0.5	-0.4777	-0.5	-0.06811
	-0.501	-0.0998	-0.501	-0.1905	-0.501	-0.07096		-0.501	-0.3618	-0.501	-0.4794	-0.501	-0.06876
	-0.502	-0.1001	-0.502	-0.191	-0.502	-0.07132		-0.502	-0.36	-0.502	-0.4801	-0.502	-0.06839
	-0.503	-0.1003	-0.503	-0.1911	-0.503	-0.07162		-0.503	-0.3602	-0.503	-0.476	-0.503	-0.06832
	-0.504	-0.1005	-0.504	-0.1913	-0.504	-0.07196		-0.504	-0.363	-0.504	-0.4779	-0.504	-0.06868
	-0.505	-0.1006	-0.505	-0.1904	-0.505	-0.07221		-0.505	-0.3635	-0.505	-0.4837	-0.505	-0.06925
	-0.506	-0.1009	-0.506	-0.1906	-0.506	-0.07248		-0.506	-0.3647	-0.506	-0.4835	-0.506	-0.06982
	-0.507	-0.1012	-0.507	-0.1905	-0.507	-0.07301		-0.507	-0.3655	-0.507	-0.4819	-0.507	-0.07157
	-0.508	-0.1015	-0.508	-0.1909	-0.508	-0.07334		-0.508	-0.3675	-0.508	-0.4874	-0.508	-0.07357
	-0.509	-0.1016	-0.509	-0.1911	-0.509	-0.07381		-0.509	-0.3665	-0.509	-0.4745	-0.509	-0.0733
	-0.51	-0.1017	-0.51	-0.1916	-0.51	-0.07415		-0.51	-0.3657	-0.51	-0.4671	-0.51	-0.07346
	-0.511	-0.1018	-0.511	-0.1924	-0.511	-0.07429		-0.511	-0.3652	-0.511	-0.4846	-0.511	-0.07409
	-0.512	-0.102	-0.512	-0.193	-0.512	-0.07497		-0.512	-0.3673	-0.512	-0.4915	-0.512	-0.07486
	-0.513	-0.1021	-0.513	-0.1935	-0.513	-0.07557		-0.513	-0.3689	-0.513	-0.4968	-0.513	-0.07567
	-0.514	-0.1023	-0.514	-0.1936	-0.514	-0.07603		-0.514	-0.3707	-0.514	-0.4932	-0.514	-0.07604
	-0.515	-0.1025	-0.515	-0.1937	-0.515	-0.0765		-0.515	-0.3718	-0.515	-0.4841	-0.515	-0.07675
	-0.516	-0.1026	-0.516	-0.1942	-0.516	-0.07758		-0.516	-0.3719	-0.516	-0.4841	-0.516	-0.07758
	-0.517	-0.1028	-0.517	-0.1941	-0.517	-0.07903		-0.517	-0.3713	-0.517	-0.4919	-0.517	-0.07842
	-0.518	-0.1031	-0.518	-0.1945	-0.518	-0.07854		-0.518	-0.3706	-0.518	-0.4916	-0.518	-0.0791
	-0.519	-0.1034	-0.519	-0.1952	-0.519	-0.0788		-0.519	-0.3711	-0.519	-0.4889	-0.519	-0.08026
	-0.52	-0.1038	-0.52	-0.1956	-0.52	-0.07941		-0.52	-0.3709	-0.52	-0.4846	-0.52	-0.08156
	-0.521	-0.1042	-0.521	-0.1971	-0.521	-0.07988		-0.521	-0.3765	-0.521	-0.4858	-0.521	-0.08257
	-0.522	-0.1044	-0.522	-0.1986	-0.522	-0.08043		-0.522	-0.3793	-0.522	-0.4843	-0.522	-0.08327
	-0.523	-0.1047	-0.523	-0.1995	-0.523	-0.08114		-0.523	-0.3852	-0.523	-0.4887	-0.523	-0.08382
	-0.524	-0.1051	-0.524	-0.2001	-0.524	-0.08169		-0.524	-0.3858	-0.524	-0.4977	-0.524	-0.08446
	-0.525	-0.1055	-0.525	-0.1999	-0.525	-0.08228		-0.525	-0.3823	-0.525	-0.5049	-0.525	-0.08546
	-0.526	-0.1058	-0.526	-0.2003	-0.526	-0.08305		-0.526	-0.3817	-0.526	-0.4994	-0.526	-0.08636
	-0.527	-0.1062	-0.527	-0.2007	-0.527	-0.08371		-0.527	-0.3809	-0.527	-0.5067	-0.527	-0.08723
	-0.528	-0.1064	-0.528	-0.2002	-0.528	-0.0845		-0.528	-0.3838	-0.528	-0.5001	-0.528	-0.08844
	-0.529	-0.1068	-0.529	-0.1985	-0.529	-0.08515		-0.529	-0.3812	-0.529	-0.4961	-0.529	-0.08969
	-0.53	-0.1069	-0.53	-0.1988	-0.53	-0.08583		-0.53	-0.3795	-0.53	-0.4911	-0.53	-0.09322
	-0.531	-0.1072	-0.531	-0.1996	-0.531	-0.08669		-0.531	-0.3798	-0.531	-0.485	-0.531	-0.09448
	-0.532	-0.1076	-0.532	-0.1998	-0.532	-0.08759		-0.532	-0.3813	-0.532	-0.4891	-0.532	-0.09381
	-0.533	-0.1079	-0.533	-0.2004	-0.533	-0.08835		-0.533	-0.3814	-0.533	-0.5049	-0.533	-0.0941
	-0.534	-0.1082	-0.534	-0.2013	-0.534	-0.08933		-0.534	-0.3829	-0.534	-0.5035	-0.534	-0.09506
	-0.535	-0.1086	-0.535	-0.2009	-0.535	-0.09011		-0.535	-0.3836	-0.535	-0.5087	-0.535	-0.09615
	-0.536	-0.1088	-0.536	-0.2044	-0.536	-0.09109		-0.536	-0.386	-0.536	-0.5008	-0.536	-0.09716
	-0.537	-0.109	-0.537	-0.1984	-0.537	-0.09205		-0.537	-0.3866	-0.537	-0.4941	-0.537	-0.09849
	-0.538	-0.1093	-0.538	-0.1887	-0.538	-0.09341		-0.538	-0.3851	-0.538	-0.4842	-0.538	-0.09963
	-0.539	-0.1095	-0.539	-0.2019	-0.539	-0.09412		-0.539	-0.3842	-0.539	-0.4721	-0.539	-0.1011
	-0.54	-0.1098	-0.54	-0.2121	-0.54	-0.0948		-0.54	-0.3858	-0.54	-0.4812	-0.54	-0.1033
	-0.541	-0.1102	-0.541	-0.2138	-0.541	-0.09578		-0.541	-0.3888	-0.541	-0.5063	-0.541	-0.1073
	-0.542	-0.1105	-0.542	-0.2145	-0.542	-0.0966		-0.542	-0.3898	-0.542	-0.5181	-0.542	-0.1067
	-0.543	-0.1109	-0.543	-0.2156	-0.543	-0.09766		-0.543	-0.3914	-0.543	-0.5198	-0.543	-0.107
	-0.544	-0.1112	-0.544	-0.2158	-0.544	-0.09877		-0.544	-0.3938	-0.544	-0.5191	-0.544	-0.1077
	-0.545	-0.1117	-0.545	-0.2125	-0.545	-0.09982		-0.545	-0.3964	-0.545	-0.5197	-0.545	-0.1092
	-0.546	-0.1121	-0.546	-0.2115	-0.546	-0.1008		-0.546	-0.3965	-0.546	-0.5201	-0.546	-0.1104
	-0.547	-0.1127	-0.547	-0.2123	-0.547	-0.1019		-0.547	-0.3958	-0.547	-0.5242	-0.547	-0.1123
	-0.548	-0.1132	-0.548	-0.2131	-0.548	-0.1029		-0.548	-0.4004	-0.548	-0.5274	-0.548	-0.1155
	-0.549	-0.1136	-0.549	-0.214	-0.549	-0.1042		-0.549	-0.4024	-0.549	-0.5271	-0.549	-0.1174
	-0.55	-0.1142	-0.55	-0.2149	-0.55	-0.1053		-0.55	-0.4025	-0.55	-0.5256	-0.55	-0.1177
	-0.551	-0.1147	-0.551	-0.2151	-0.551	-0.1064		-0.551	-0.4058	-0.551	-0.5334	-0.551	-0.1188
	-0.552	-0.1152	-0.552	-0.2159	-0.552	-0.1077		-0.552	-0.4088	-0.552	-0.534	-0.552	-0.1199
	-0.553	-0.1156	-0.553	-0.2168	-0.553	-0.109		-0.553	-0.4084	-0.553	-0.5348	-0.553	-0.1223
	-0.554	-0.1161	-0.554	-0.2169	-0.554	-0.1103		-0.554	-0.4075	-0.554	-0.5367	-0.554	-0.1246
	-0.555	-0.1166	-0.555	-0.2171	-0.555	-0.1117		-0.555	-0.4028	-0.555	-0.5412	-0.555	-0.1297
	-0.556	-0.1172	-0.556	-0.2175	-0.556	-0.1127		-0.556	-0.4024	-0.556	-0.5415	-0.556	-0.1308
	-0.557	-0.1177	-0.557	-0.2185	-0.557	-0.1139		-0.557	-0.4031	-0.557	-0.541	-0.557	-0.1312
	-0.558	-0.1182	-0.558	-0.2189	-0.558	-0.1152		-0.558	-0.4035	-0.558	-0.5393	-0.558	-0.1324
	-0.559	-0.1187	-0.559	-0.2105	-0.559	-0.1165		-0.559	-0.4032	-0.559	-0.5404	-0.559	-0.1343
	-0.56	-0.119	-0.56	-0.2093	-0.56	-0.1181		-0.56	-0.4005	-0.56	-0.5405	-0.56	-0.1363
	-0.561	-0.1194	-0.561	-0.1957	-0.561	-0.1197		-0.561	-0.4027	-0.561	-0.5401	-0.561	-0.1381
	-0.562	-0.1198	-0.562	-0.1801	-0.562	-0.121		-0.562	-0.4043	-0.562	-0.5393	-0.562	-0.1403
	-0.563	-0.1205	-0.563	-0.1864	-0.563	-0.1223		-0.563	-0.4068	-0.563	-0.54	-0.563	-0.1426
	-0.564	-0.121	-0.564	-0.2053	-0.564	-0.1238		-0.564	-0.4113	-0.564	-0.5414	-0.564	-0.1447
	-0.565	-0.1217	-0.565	-0.2224	-0.565	-0.1254		-0.565	-0.4143	-0.565	-0.5404	-0.565	-0.1471
	-0.566	-0.1222	-0.566	-0.2303	-0.566	-0.1273		-0.566	-0.4112	-0.566	-0.5347	-0.566	-0.1491
	-0.567	-0.1229	-0.567	-0.2321	-0.567	-0.1294		-0.567	-0.4124	-0.567	-0.5321	-0.567	-0.1514
	-0.568	-0.1235	-0.568	-0.2335	-0.568	-0.1303		-0.568	-0.4145	-0.568	-0.539	-0.568	-0.1536
	-0.569	-0.1242	-0.569	-0.2354	-0.569	-0.132		-0.569	-0.416	-0.569	-0.5436	-0.569	-0.156
	-0.57	-0.125	-0.57	-0.2362	-0.57	-0.1336		-0.57	-0.4178	-0.57	-0.5456	-0.57	-0.1582
	-0.571	-0.1256	-0.571	-0.2329	-0.571	-0.1353		-0.571	-0.4182	-0.571	-0.5455	-0.571	-0.1607
	-0.572	-0.1263	-0.572	-0.204	-0.572	-0.1372		-0.572	-0.42	-0.572	-0.5524	-0.572	-0.1633
	-0.573	-0.1269	-0.573	-0.2082	-0.573	-0.1387		-0.573	-0.425	-0.573	-0.5534	-0.573	-0.1657
	-0.574	-0.1276	-0.574	-0.2272	-0.574	-0.1406		-0.574	-0.427	-0.574	-0.5512	-0.574	-0.1683
	-0.575	-0.1283	-0.575	-0.2377	-0.575	-0.1423		-0.575	-0.4338	-0.575	-0.5518	-0.575	-0.1712
	-0.576	-0.129	-0.576	-0.2384	-0.576	-0.1443		-0.576	-0.4335	-0.576	-0.5546	-0.576	-0.1736
	-0.577	-0.1298	-0.577	-0.2379	-0.577	-0.1466		-0.577	-0.4361	-0.577	-0.5583	-0.577	-0.1764
	-0.578	-0.1305	-0.578	-0.2391	-0.578	-0.1485		-0.578	-0.438	-0.578	-0.5621	-0.578	-0.1793
	-0.579	-0.1313	-0.579	-0.2401	-0.579	-0.1504		-0.579	-0.4401	-0.579	-0.5697	-0.579	-0.1824
	-0.58	-0.1322	-0.58	-0.242	-0.58	-0.1524		-0.58	-0.442	-0.58	-0.5689	-0.58	-0.1863
	-0.581	-0.133	-0.581	-0.2445	-0.581	-0.1546		-0.581	-0.446	-0.581	-0.5724	-0.581	-0.1874
	-0.582	-0.1339	-0.582	-0.2449	-0.582	-0.1567		-0.582	-0.4508	-0.582	-0.5686	-0.582	-0.1899
	-0.583	-0.1348	-0.583	-0.2463	-0.583	-0.1588		-0.583	-0.4554	-0.583	-0.573	-0.583	-0.1925
	-0.584	-0.1358	-0.584	-0.2475	-0.584	-0.1611		-0.584	-0.4568	-0.584	-0.5805	-0.584	-0.1951
	-0.585	-0.1368	-0.585	-0.2488	-0.585	-0.1634		-0.585	-0.4573	-0.585	-0.5841	-0.585	-0.1982
	-0.586	-0.1379	-0.586	-0.2481	-0.586	-0.1659		-0.586	-0.4567	-0.586	-0.5811	-0.586	-0.2013
	-0.587	-0.1389	-0.587	-0.2477	-0.587	-0.1684		-0.587	-0.4597	-0.587	-0.5831	-0.587	-0.2042
	-0.588	-0.1401	-0.588	-0.249	-0.588	-0.1708		-0.588	-0.4653	-0.588	-0.5858	-0.588	-0.2068
	-0.589	-0.1414	-0.589	-0.2497	-0.589	-0.1734		-0.589	-0.466	-0.589	-0.576	-0.589	-0.2103
	-0.59	-0.1425	-0.59	-0.2506	-0.59	-0.176		-0.59	-0.4667	-0.59	-0.5568	-0.59	-0.213
	-0.591	-0.1434	-0.591	-0.2519	-0.591	-0.1784		-0.591	-0.4673	-0.591	-0.5483	-0.591	-0.2166
	-0.592	-0.1446	-0.592	-0.2533	-0.592	-0.1809		-0.592	-0.4701	-0.592	-0.5445	-0.592	-0.2198
	-0.593	-0.1458	-0.593	-0.2543	-0.593	-0.1837		-0.593	-0.4735	-0.593	-0.5343	-0.593	-0.2248
	-0.594	-0.1468	-0.594	-0.2553	-0.594	-0.1863		-0.594	-0.4757	-0.594	-0.5724	-0.594	-0.2289
	-0.595	-0.148	-0.595	-0.2562	-0.595	-0.1894		-0.595	-0.4793	-0.595	-0.5902	-0.595	-0.2304
	-0.596	-0.1494	-0.596	-0.2563	-0.596	-0.1924		-0.596	-0.4829	-0.596	-0.5833	-0.596	-0.2332
	-0.597	-0.1507	-0.597	-0.2611	-0.597	-0.1955		-0.597	-0.4864	-0.597	-0.5906	-0.597	-0.236
	-0.598	-0.152	-0.598	-0.264	-0.598	-0.1986		-0.598	-0.4864	-0.598	-0.6037	-0.598	-0.2396
	-0.599	-0.1534	-0.599	-0.2663	-0.599	-0.202		-0.599	-0.4869	-0.599	-0.6023	-0.599	-0.243
	-0.6	-0.1547	-0.6	-0.2681	-0.6	-0.2052		-0.6	-0.4922	-0.6	-0.6057	-0.6	-0.2465
	-0.601	-0.1565	-0.601	-0.2701	-0.601	-0.2081		-0.601	-0.4943	-0.601	-0.6095	-0.601	-0.2499
	-0.602	-0.1581	-0.602	-0.2716	-0.602	-0.2114		-0.602	-0.4984	-0.602	-0.6141	-0.602	-0.2535
	-0.603	-0.1596	-0.603	-0.2729	-0.603	-0.2152		-0.603	-0.5018	-0.603	-0.6149	-0.603	-0.2571
	-0.604	-0.1613	-0.604	-0.2743	-0.604	-0.2187		-0.604	-0.5058	-0.604	-0.6187	-0.604	-0.261
	-0.605	-0.1631	-0.605	-0.2765	-0.605	-0.2224		-0.605	-0.5092	-0.605	-0.6278	-0.605	-0.2652
	-0.606	-0.1649	-0.606	-0.2777	-0.606	-0.2261		-0.606	-0.5132	-0.606	-0.6362	-0.606	-0.2697
	-0.607	-0.1667	-0.607	-0.279	-0.607	-0.2298		-0.607	-0.5183	-0.607	-0.6411	-0.607	-0.2734
	-0.608	-0.1685	-0.608	-0.2806	-0.608	-0.2337		-0.608	-0.5241	-0.608	-0.6404	-0.608	-0.2769
	-0.609	-0.1705	-0.609	-0.2822	-0.609	-0.2375		-0.609	-0.5276	-0.609	-0.641	-0.609	-0.2811
	-0.61	-0.1724	-0.61	-0.2843	-0.61	-0.2413		-0.61	-0.5348	-0.61	-0.6423	-0.61	-0.2857
	-0.611	-0.1746	-0.611	-0.2854	-0.611	-0.2455		-0.611	-0.5342	-0.611	-0.6419	-0.611	-0.2906
	-0.612	-0.1767	-0.612	-0.2858	-0.612	-0.2499		-0.612	-0.5373	-0.612	-0.6461	-0.612	-0.2951
	-0.613	-0.1789	-0.613	-0.2878	-0.613	-0.2543		-0.613	-0.541	-0.613	-0.6474	-0.613	-0.299
	-0.614	-0.1812	-0.614	-0.2894	-0.614	-0.2587		-0.614	-0.5455	-0.614	-0.6335	-0.614	-0.3045
	-0.615	-0.1836	-0.615	-0.2916	-0.615	-0.2633		-0.615	-0.5504	-0.615	-0.6175	-0.615	-0.3086
	-0.616	-0.1861	-0.616	-0.2986	-0.616	-0.2683		-0.616	-0.5594	-0.616	-0.6201	-0.616	-0.3131
	-0.617	-0.1886	-0.617	-0.3013	-0.617	-0.2732		-0.617	-0.561	-0.617	-0.6257	-0.617	-0.3168
	-0.618	-0.191	-0.618	-0.3041	-0.618	-0.2783		-0.618	-0.5636	-0.618	-0.6319	-0.618	-0.3224
	-0.619	-0.1938	-0.619	-0.3057	-0.619	-0.2832		-0.619	-0.5694	-0.619	-0.659	-0.619	-0.3273
	-0.62	-0.1967	-0.62	-0.3061	-0.62	-0.2884		-0.62	-0.5737	-0.62	-0.6641	-0.62	-0.3321
	-0.621	-0.1996	-0.621	-0.3122	-0.621	-0.2939		-0.621	-0.5795	-0.621	-0.6598	-0.621	-0.3371
	-0.622	-0.2026	-0.622	-0.3157	-0.622	-0.2994		-0.622	-0.5861	-0.622	-0.6514	-0.622	-0.342
	-0.623	-0.2056	-0.623	-0.3182	-0.623	-0.3052		-0.623	-0.5913	-0.623	-0.6509	-0.623	-0.3479
	-0.624	-0.2087	-0.624	-0.3209	-0.624	-0.3111		-0.624	-0.5964	-0.624	-0.6498	-0.624	-0.3535
	-0.625	-0.212	-0.625	-0.3242	-0.625	-0.3168		-0.625	-0.6011	-0.625	-0.6572	-0.625	-0.3586
	-0.626	-0.2154	-0.626	-0.3272	-0.626	-0.3229		-0.626	-0.6066	-0.626	-0.6725	-0.626	-0.3643
	-0.627	-0.219	-0.627	-0.3302	-0.627	-0.3292		-0.627	-0.6143	-0.627	-0.7135	-0.627	-0.3694
	-0.628	-0.2226	-0.628	-0.333	-0.628	-0.3354		-0.628	-0.6211	-0.628	-0.7256	-0.628	-0.3756
	-0.629	-0.2263	-0.629	-0.3364	-0.629	-0.3419		-0.629	-0.6245	-0.629	-0.7162	-0.629	-0.381
	-0.63	-0.2301	-0.63	-0.3397	-0.63	-0.3487		-0.63	-0.6305	-0.63	-0.7172	-0.63	-0.3868
	-0.631	-0.2338	-0.631	-0.3425	-0.631	-0.3554		-0.631	-0.6362	-0.631	-0.7063	-0.631	-0.3926
	-0.632	-0.2377	-0.632	-0.3456	-0.632	-0.3624		-0.632	-0.6418	-0.632	-0.6991	-0.632	-0.3987
	-0.633	-0.2417	-0.633	-0.35	-0.633	-0.3694		-0.633	-0.6476	-0.633	-0.7029	-0.633	-0.4044
	-0.634	-0.2459	-0.634	-0.3554	-0.634	-0.3767		-0.634	-0.6562	-0.634	-0.7111	-0.634	-0.4117
	-0.635	-0.2501	-0.635	-0.3595	-0.635	-0.3843		-0.635	-0.6648	-0.635	-0.721	-0.635	-0.4185
	-0.636	-0.2546	-0.636	-0.3629	-0.636	-0.3921		-0.636	-0.6707	-0.636	-0.7379	-0.636	-0.4231
	-0.637	-0.2593	-0.637	-0.3667	-0.637	-0.4002		-0.637	-0.6779	-0.637	-0.7519	-0.637	-0.4297
	-0.638	-0.264	-0.638	-0.3708	-0.638	-0.4078		-0.638	-0.6866	-0.638	-0.7583	-0.638	-0.4362
	-0.639	-0.2692	-0.639	-0.3733	-0.639	-0.4161		-0.639	-0.693	-0.639	-0.7862	-0.639	-0.4437
	-0.64	-0.2739	-0.64	-0.356	-0.64	-0.4242		-0.64	-0.7007	-0.64	-0.7792	-0.64	-0.4506
	-0.641	-0.2793	-0.641	-0.3694	-0.641	-0.433		-0.641	-0.7079	-0.641	-0.7895	-0.641	-0.4578
	-0.642	-0.2845	-0.642	-0.3908	-0.642	-0.4421		-0.642	-0.715	-0.642	-0.7765	-0.642	-0.4659
	-0.643	-0.2898	-0.643	-0.3982	-0.643	-0.4509		-0.643	-0.7241	-0.643	-0.7449	-0.643	-0.4728
	-0.644	-0.2952	-0.644	-0.4024	-0.644	-0.4598		-0.644	-0.7309	-0.644	-0.7608	-0.644	-0.4813
	-0.645	-0.301	-0.645	-0.4044	-0.645	-0.4695		-0.645	-0.7404	-0.645	-0.7835	-0.645	-0.4889
	-0.646	-0.3067	-0.646	-0.4077	-0.646	-0.4792		-0.646	-0.7501	-0.646	-0.8102	-0.646	-0.4964
	-0.647	-0.3125	-0.647	-0.4121	-0.647	-0.4889		-0.647	-0.7594	-0.647	-0.8321	-0.647	-0.5045
	-0.648	-0.3186	-0.648	-0.4169	-0.648	-0.4993		-0.648	-0.7674	-0.648	-0.8509	-0.648	-0.5123
	-0.649	-0.325	-0.649	-0.4228	-0.649	-0.5099		-0.649	-0.7821	-0.649	-0.8577	-0.649	-0.5205
	-0.65	-0.3318	-0.65	-0.4282	-0.65	-0.5209		-0.65	-0.7865	-0.65	-0.8656	-0.65	-0.5289
	-0.651	-0.3384	-0.651	-0.4338	-0.651	-0.5311		-0.651	-0.7962	-0.651	-0.872	-0.651	-0.5371
	-0.652	-0.3453	-0.652	-0.4388	-0.652	-0.5419		-0.652	-0.8059	-0.652	-0.8749	-0.652	-0.5462
	-0.653	-0.3527	-0.653	-0.444	-0.653	-0.5533		-0.653	-0.8139	-0.653	-0.8812	-0.653	-0.555
	-0.654	-0.3599	-0.654	-0.4492	-0.654	-0.5643		-0.654	-0.8217	-0.654	-0.8825	-0.654	-0.5625
	-0.655	-0.3671	-0.655	-0.455	-0.655	-0.5759		-0.655	-0.8294	-0.655	-0.8616	-0.655	-0.5723
	-0.656	-0.3747	-0.656	-0.4606	-0.656	-0.5876		-0.656	-0.8389	-0.656	-0.8594	-0.656	-0.5817
	-0.657	-0.3824	-0.657	-0.4691	-0.657	-0.5993		-0.657	-0.8486	-0.657	-0.864	-0.657	-0.5911
	-0.658	-0.3903	-0.658	-0.4767	-0.658	-0.6118		-0.658	-0.859	-0.658	-0.8769	-0.658	-0.6009
	-0.659	-0.3983	-0.659	-0.4838	-0.659	-0.6243		-0.659	-0.8723	-0.659	-0.8818	-0.659	-0.6111
	-0.66	-0.4066	-0.66	-0.4913	-0.66	-0.6372		-0.66	-0.8847	-0.66	-0.891	-0.66	-0.6195
	-0.661	-0.4147	-0.661	-0.4971	-0.661	-0.65		-0.661	-0.8963	-0.661	-0.9105	-0.661	-0.6304
	-0.662	-0.4235	-0.662	-0.5009	-0.662	-0.6641		-0.662	-0.9062	-0.662	-0.958	-0.662	-0.6402
	-0.663	-0.4325	-0.663	-0.4985	-0.663	-0.6817		-0.663	-0.9173	-0.663	-0.9861	-0.663	-0.6494
	-0.664	-0.442	-0.664	-0.4985	-0.664	-0.6933		-0.664	-0.9296	-0.664	-0.9858	-0.664	-0.6602
	-0.665	-0.451	-0.665	-0.5196	-0.665	-0.7068		-0.665	-0.9423	-0.665	-0.9925	-0.665	-0.6681
	-0.666	-0.4606	-0.666	-0.5359	-0.666	-0.7208		-0.666	-0.9522	-0.666	-1.001	-0.666	-0.6783
	-0.667	-0.4704	-0.667	-0.5443	-0.667	-0.7356		-0.667	-0.9631	-0.667	-1.011	-0.667	-0.6876
	-0.668	-0.4803	-0.668	-0.5518	-0.668	-0.7502		-0.668	-0.9749	-0.668	-1.03	-0.668	-0.699
	-0.669	-0.4901	-0.669	-0.5591	-0.669	-0.7655		-0.669	-0.987	-0.669	-1.048	-0.669	-0.7111
	-0.67	-0.5005	-0.67	-0.567	-0.67	-0.7815		-0.67	-0.9991	-0.67	-1.05	-0.67	-0.7218
	-0.671	-0.511	-0.671	-0.5756	-0.671	-0.7974		-0.671	-1.01	-0.671	-1.024	-0.671	-0.7348
	-0.672	-0.5217	-0.672	-0.5842	-0.672	-0.8138		-0.672	-1.023	-0.672	-0.9983	-0.672	-0.7462
	-0.673	-0.5329	-0.673	-0.5929	-0.673	-0.8302		-0.673	-1.036	-0.673	-1.01	-0.673	-0.757
	-0.674	-0.5442	-0.674	-0.6016	-0.674	-0.8475		-0.674	-1.049	-0.674	-1.016	-0.674	-0.7696
	-0.675	-0.5555	-0.675	-0.6088	-0.675	-0.865		-0.675	-1.062	-0.675	-1.03	-0.675	-0.7818
	-0.676	-0.5672	-0.676	-0.6171	-0.676	-0.8828		-0.676	-1.073	-0.676	-1.052	-0.676	-0.7904
	-0.677	-0.5789	-0.677	-0.6237	-0.677	-0.9018		-0.677	-1.088	-0.677	-1.075	-0.677	-0.7995
	-0.678	-0.5914	-0.678	-0.6312	-0.678	-0.9222		-0.678	-1.101	-0.678	-1.097	-0.678	-0.8117
	-0.679	-0.6038	-0.679	-0.6422	-0.679	-0.94		-0.679	-1.118	-0.679	-1.11	-0.679	-0.8258
	-0.68	-0.6164	-0.68	-0.6522	-0.68	-0.9587		-0.68	-1.132	-0.68	-1.105	-0.68	-0.8377
	-0.681	-0.6292	-0.681	-0.662	-0.681	-0.9771		-0.681	-1.144	-0.681	-1.12	-0.681	-0.8505
	-0.682	-0.6417	-0.682	-0.6722	-0.682	-0.9963		-0.682	-1.157	-0.682	-1.145	-0.682	-0.8657
	-0.683	-0.655	-0.683	-0.6835	-0.683	-1.016		-0.683	-1.173	-0.683	-1.185	-0.683	-0.8806
	-0.684	-0.6687	-0.684	-0.6939	-0.684	-1.036		-0.684	-1.19	-0.684	-1.195	-0.684	-0.8926
	-0.685	-0.6828	-0.685	-0.7034	-0.685	-1.056		-0.685	-1.203	-0.685	-1.164	-0.685	-0.91
	-0.686	-0.6967	-0.686	-0.7149	-0.686	-1.077		-0.686	-1.218	-0.686	-1.157	-0.686	-0.9239
	-0.687	-0.7111	-0.687	-0.7258	-0.687	-1.098		-0.687	-1.232	-0.687	-1.168	-0.687	-0.9361
	-0.688	-0.7255	-0.688	-0.7373	-0.688	-1.12		-0.688	-1.248	-0.688	-1.187	-0.688	-0.9448
	-0.689	-0.7405	-0.689	-0.7484	-0.689	-1.142		-0.689	-1.265	-0.689	-1.223	-0.689	-0.9546
	-0.69	-0.7559	-0.69	-0.7645	-0.69	-1.164		-0.69	-1.28	-0.69	-1.239	-0.69	-0.9623
	-0.691	-0.7716	-0.691	-0.7768	-0.691	-1.187		-0.691	-1.299	-0.691	-1.244	-0.691	-0.9798
	-0.692	-0.7873	-0.692	-0.79	-0.692	-1.21		-0.692	-1.318	-0.692	-1.275	-0.692	-0.9963
	-0.693	-0.8031	-0.693	-0.8052	-0.693	-1.234		-0.693	-1.333	-0.693	-1.301	-0.693	-1.016
	-0.694	-0.8195	-0.694	-0.8188	-0.694	-1.259		-0.694	-1.348	-0.694	-1.321	-0.694	-1.03
	-0.695	-0.8364	-0.695	-0.8321	-0.695	-1.282		-0.695	-1.367	-0.695	-1.342	-0.695	-1.048
	-0.696	-0.8537	-0.696	-0.8455	-0.696	-1.307		-0.696	-1.385	-0.696	-1.364	-0.696	-1.065
	-0.697	-0.8708	-0.697	-0.8609	-0.697	-1.333		-0.697	-1.401	-0.697	-1.377	-0.697	-1.08
	-0.698	-0.8884	-0.698	-0.8719	-0.698	-1.359		-0.698	-1.419	-0.698	-1.386	-0.698	-1.095
	-0.699	-0.9061	-0.699	-0.8878	-0.699	-1.385		-0.699	-1.437	-0.699	-1.399	-0.699	-1.106
	-0.7	-0.924	-0.7	-0.9031	-0.7	-1.41		-0.7	-1.457	-0.7	-1.425	-0.7	-1.124
	-0.701	-0.9428	-0.701	-0.9168	-0.701	-1.436		-0.701	-1.477	-0.701	-1.449	-0.701	-1.14
	-0.702	-0.9611	-0.702	-0.9349	-0.702	-1.465		-0.702	-1.49	-0.702	-1.48	-0.702	-1.156
	-0.703	-0.9803	-0.703	-0.9521	-0.703	-1.49		-0.703	-1.505	-0.703	-1.507	-0.703	-1.172
	-0.704	-0.9998	-0.704	-0.9675	-0.704	-1.519		-0.704	-1.521	-0.704	-1.526	-0.704	-1.189
	-0.705	-1.019	-0.705	-0.9838	-0.705	-1.547		-0.705	-1.541	-0.705	-1.539	-0.705	-1.205
	-0.706	-1.039	-0.706	-0.9994	-0.706	-1.577		-0.706	-1.56	-0.706	-1.555	-0.706	-1.226
	-0.707	-1.059	-0.707	-1.015	-0.707	-1.604		-0.707	-1.58	-0.707	-1.574	-0.707	-1.241
	-0.708	-1.08	-0.708	-1.032	-0.708	-1.636		-0.708	-1.598	-0.708	-1.582	-0.708	-1.261
	-0.709	-1.1	-0.709	-1.049	-0.709	-1.665		-0.709	-1.621	-0.709	-1.601	-0.709	-1.281
	-0.71	-1.122	-0.71	-1.066	-0.71	-1.696		-0.71	-1.644	-0.71	-1.614	-0.71	-1.295
	-0.711	-1.143	-0.711	-1.083	-0.711	-1.726		-0.711	-1.665	-0.711	-1.629	-0.711	-1.306
	-0.712	-1.165	-0.712	-1.101	-0.712	-1.757		-0.712	-1.685	-0.712	-1.618	-0.712	-1.325
	-0.713	-1.187	-0.713	-1.12	-0.713	-1.785		-0.713	-1.705	-0.713	-1.619	-0.713	-1.341
	-0.714	-1.209	-0.714	-1.138	-0.714	-1.818		-0.714	-1.723	-0.714	-1.638	-0.714	-1.358
	-0.715	-1.232	-0.715	-1.156	-0.715	-1.849		-0.715	-1.744	-0.715	-1.658	-0.715	-1.379
	-0.716	-1.255	-0.716	-1.176	-0.716	-1.882		-0.716	-1.768	-0.716	-1.677	-0.716	-1.396
	-0.717	-1.278	-0.717	-1.196	-0.717	-1.913		-0.717	-1.788	-0.717	-1.699	-0.717	-1.418
	-0.718	-1.302	-0.718	-1.215	-0.718	-1.945		-0.718	-1.812	-0.718	-1.716	-0.718	-1.434
	-0.719	-1.326	-0.719	-1.235	-0.719	-1.976		-0.719	-1.83	-0.719	-1.739	-0.719	-1.453
	-0.72	-1.35	-0.72	-1.255	-0.72	-2.011		-0.72	-1.852	-0.72	-1.757	-0.72	-1.471
	-0.721	-1.375	-0.721	-1.279	-0.721	-2.047		-0.721	-1.873	-0.721	-1.776	-0.721	-1.49
	-0.722	-1.399	-0.722	-1.3	-0.722	-2.08		-0.722	-1.893	-0.722	-1.797	-0.722	-1.51
	-0.723	-1.427	-0.723	-1.321	-0.723	-2.116		-0.723	-1.915	-0.723	-1.819	-0.723	-1.524
	-0.724	-1.451	-0.724	-1.342	-0.724	-2.149		-0.724	-1.939	-0.724	-1.838	-0.724	-1.534
	-0.725	-1.477	-0.725	-1.365	-0.725	-2.185		-0.725	-1.966	-0.725	-1.862	-0.725	-1.56
	-0.726	-1.504	-0.726	-1.386	-0.726	-2.223		-0.726	-1.988	-0.726	-1.885	-0.726	-1.581
	-0.727	-1.531	-0.727	-1.409	-0.727	-2.255		-0.727	-2.01	-0.727	-1.876	-0.727	-1.595
	-0.728	-1.558	-0.728	-1.432	-0.728	-2.292		-0.728	-2.038	-0.728	-1.929	-0.728	-1.611
	-0.729	-1.586	-0.729	-1.455	-0.729	-2.331		-0.729	-2.062	-0.729	-1.963	-0.729	-1.632
	-0.73	-1.613	-0.73	-1.479	-0.73	-2.37		-0.73	-2.083	-0.73	-1.978	-0.73	-1.65
	-0.731	-1.641	-0.731	-1.505	-0.731	-2.408		-0.731	-2.107	-0.731	-1.999	-0.731	-1.671
	-0.732	-1.669	-0.732	-1.531	-0.732	-2.449		-0.732	-2.13	-0.732	-2.025	-0.732	-1.698
	-0.733	-1.699	-0.733	-1.555	-0.733	-2.483		-0.733	-2.153	-0.733	-2.052	-0.733	-1.718
	-0.734	-1.726	-0.734	-1.58	-0.734	-2.529		-0.734	-2.173	-0.734	-2.071	-0.734	-1.746
	-0.735	-1.755	-0.735	-1.605	-0.735	-2.571		-0.735	-2.198	-0.735	-2.093	-0.735	-1.767
	-0.736	-1.786	-0.736	-1.631	-0.736	-2.612		-0.736	-2.224	-0.736	-2.121	-0.736	-1.79
	-0.737	-1.815	-0.737	-1.657	-0.737	-2.652		-0.737	-2.245	-0.737	-2.149	-0.737	-1.809
	-0.738	-1.846	-0.738	-1.684	-0.738	-2.69		-0.738	-2.268	-0.738	-2.167	-0.738	-1.836
	-0.739	-1.874	-0.739	-1.711	-0.739	-2.734		-0.739	-2.292	-0.739	-2.183	-0.739	-1.854
	-0.74	-1.904	-0.74	-1.737	-0.74	-2.775		-0.74	-2.318	-0.74	-2.199	-0.74	-1.867
	-0.741	-1.938	-0.741	-1.765	-0.741	-2.816		-0.741	-2.344	-0.741	-2.219	-0.741	-1.883
	-0.742	-1.969	-0.742	-1.795	-0.742	-2.859		-0.742	-2.37	-0.742	-2.234	-0.742	-1.911
	-0.743	-2.004	-0.743	-1.823	-0.743	-2.9		-0.743	-2.398	-0.743	-2.265	-0.743	-1.933
	-0.744	-2.038	-0.744	-1.852	-0.744	-2.948		-0.744	-2.421	-0.744	-2.31	-0.744	-1.956
	-0.745	-2.067	-0.745	-1.879	-0.745	-2.984		-0.745	-2.446	-0.745	-2.34	-0.745	-1.982
	-0.746	-2.101	-0.746	-1.906	-0.746	-3.034		-0.746	-2.469	-0.746	-2.361	-0.746	-2.017
	-0.747	-2.134	-0.747	-1.937	-0.747	-3.078		-0.747	-2.494	-0.747	-2.381	-0.747	-2.042
	-0.748	-2.17	-0.748	-1.968	-0.748	-3.124		-0.748	-2.517	-0.748	-2.404	-0.748	-2.064
	-0.749	-2.203	-0.749	-1.998	-0.749	-3.168		-0.749	-2.544	-0.749	-2.422	-0.749	-2.093
	-0.75	-2.236	-0.75	-2.033	-0.75	-3.214		-0.75	-2.569	-0.75	-2.443	-0.75	-2.112
	-0.751	-2.268	-0.751	-2.067	-0.751	-3.241		-0.751	-2.596	-0.751	-2.464	-0.751	-2.136
	-0.752	-2.303	-0.752	-2.1	-0.752	-3.289		-0.752	-2.622	-0.752	-2.481	-0.752	-2.158
	-0.753	-2.339	-0.753	-2.131	-0.753	-3.336		-0.753	-2.653	-0.753	-2.499	-0.753	-2.182
	-0.754	-2.374	-0.754	-2.163	-0.754	-3.383		-0.754	-2.676	-0.754	-2.516	-0.754	-2.207
	-0.755	-2.41	-0.755	-2.196	-0.755	-3.436		-0.755	-2.701	-0.755	-2.537	-0.755	-2.234
	-0.756	-2.446	-0.756	-2.23	-0.756	-3.489		-0.756	-2.729	-0.756	-2.546	-0.756	-2.253
	-0.757	-2.485	-0.757	-2.263	-0.757	-3.538		-0.757	-2.754	-0.757	-2.537	-0.757	-2.275
	-0.758	-2.52	-0.758	-2.296	-0.758	-3.585		-0.758	-2.779	-0.758	-2.532	-0.758	-2.298
	-0.759	-2.556	-0.759	-2.332	-0.759	-3.635		-0.759	-2.809	-0.759	-2.553	-0.759	-2.334
	-0.76	-2.596	-0.76	-2.366	-0.76	-3.681		-0.76	-2.838	-0.76	-2.583	-0.76	-2.359
	-0.761	-2.634	-0.761	-2.401	-0.761	-3.734		-0.761	-2.868	-0.761	-2.607	-0.761	-2.389
	-0.762	-2.673	-0.762	-2.438	-0.762	-3.779		-0.762	-2.897	-0.762	-2.634	-0.762	-2.415
	-0.763	-2.714	-0.763	-2.475	-0.763	-3.827		-0.763	-2.926	-0.763	-2.661	-0.763	-2.443
	-0.764	-2.752	-0.764	-2.512	-0.764	-3.881		-0.764	-2.96	-0.764	-2.689	-0.764	-2.469
	-0.765	-2.791	-0.765	-2.547	-0.765	-3.92		-0.765	-2.985	-0.765	-2.72	-0.765	-2.498
	-0.766	-2.829	-0.766	-2.582	-0.766	-3.959		-0.766	-3.014	-0.766	-2.752	-0.766	-2.519
	-0.767	-2.87	-0.767	-2.617	-0.767	-4.012		-0.767	-3.041	-0.767	-2.784	-0.767	-2.551
	-0.768	-2.91	-0.768	-2.654	-0.768	-4.063		-0.768	-3.074	-0.768	-2.82	-0.768	-2.576
	-0.769	-2.95	-0.769	-2.691	-0.769	-4.115		-0.769	-3.09	-0.769	-2.848	-0.769	-2.599
	-0.77	-2.988	-0.77	-2.732	-0.77	-4.166		-0.77	-3.114	-0.77	-2.873	-0.77	-2.62
	-0.771	-3.028	-0.771	-2.769	-0.771	-4.217		-0.771	-3.146	-0.771	-2.897	-0.771	-2.654
	-0.772	-3.07	-0.772	-2.804	-0.772	-4.269		-0.772	-3.176	-0.772	-2.922	-0.772	-2.683
	-0.773	-3.111	-0.773	-2.848	-0.773	-4.326		-0.773	-3.209	-0.773	-2.954	-0.773	-2.714
	-0.774	-3.155	-0.774	-2.883	-0.774	-4.377		-0.774	-3.242	-0.774	-2.984	-0.774	-2.742
	-0.775	-3.196	-0.775	-2.928	-0.775	-4.424		-0.775	-3.269	-0.775	-3.02	-0.775	-2.771
	-0.776	-3.238	-0.776	-2.967	-0.776	-4.483		-0.776	-3.292	-0.776	-3.063	-0.776	-2.789
	-0.777	-3.284	-0.777	-3.011	-0.777	-4.53		-0.777	-3.324	-0.777	-3.096	-0.777	-2.799
	-0.778	-3.323	-0.778	-3.054	-0.778	-4.584		-0.778	-3.345	-0.778	-3.122	-0.778	-2.834
	-0.779	-3.366	-0.779	-3.091	-0.779	-4.641		-0.779	-3.37	-0.779	-3.13	-0.779	-2.857
	-0.78	-3.41	-0.78	-3.136	-0.78	-4.696		-0.78	-3.403	-0.78	-3.147	-0.78	-2.884
	-0.781	-3.452	-0.781	-3.178	-0.781	-4.748		-0.781	-3.434	-0.781	-3.172	-0.781	-2.91
	-0.782	-3.497	-0.782	-3.226	-0.782	-4.804		-0.782	-3.464	-0.782	-3.201	-0.782	-2.938
	-0.783	-3.543	-0.783	-3.272	-0.783	-4.858		-0.783	-3.494	-0.783	-3.237	-0.783	-2.967
	-0.784	-3.588	-0.784	-3.314	-0.784	-4.915		-0.784	-3.53	-0.784	-3.248	-0.784	-2.995
	-0.785	-3.633	-0.785	-3.358	-0.785	-4.97		-0.785	-3.56	-0.785	-3.273	-0.785	-3.03
	-0.786	-3.676	-0.786	-3.402	-0.786	-5.003		-0.786	-3.593	-0.786	-3.307	-0.786	-3.059
	-0.787	-3.72	-0.787	-3.448	-0.787	-5.062		-0.787	-3.623	-0.787	-3.339	-0.787	-3.092
	-0.788	-3.766	-0.788	-3.492	-0.788	-5.119		-0.788	-3.655	-0.788	-3.375	-0.788	-3.115
	-0.789	-3.81	-0.789	-3.537	-0.789	-5.175		-0.789	-3.685	-0.789	-3.419	-0.789	-3.152
	-0.79	-3.856	-0.79	-3.577	-0.79	-5.231		-0.79	-3.715	-0.79	-3.453	-0.79	-3.182
	-0.791	-3.903	-0.791	-3.626	-0.791	-5.287		-0.791	-3.745	-0.791	-3.47	-0.791	-3.205
	-0.792	-3.95	-0.792	-3.671	-0.792	-5.342		-0.792	-3.778	-0.792	-3.49	-0.792	-3.253
	-0.793	-3.997	-0.793	-3.716	-0.793	-5.402		-0.793	-3.801	-0.793	-3.514	-0.793	-3.279
	-0.794	-4.046	-0.794	-3.76	-0.794	-5.467		-0.794	-3.832	-0.794	-3.521	-0.794	-3.305
	-0.795	-4.092	-0.795	-3.807	-0.795	-5.545		-0.795	-3.875	-0.795	-3.531	-0.795	-3.342
	-0.796	-4.142	-0.796	-3.855	-0.796	-5.605		-0.796	-3.902	-0.796	-3.564	-0.796	-3.369
	-0.797	-4.187	-0.797	-3.903	-0.797	-5.668		-0.797	-3.931	-0.797	-3.591	-0.797	-3.407
	-0.798	-4.239	-0.798	-3.95	-0.798	-5.726		-0.798	-3.969	-0.798	-3.615	-0.798	-3.436
	-0.799	-4.29	-0.799	-3.998	-0.799	-5.785		-0.799	-4	-0.799	-3.646	-0.799	-3.435
	-0.8	-4.339	-0.8	-4.045	-0.8	-5.849		-0.8	-4.028	-0.8	-3.671	-0.8	-3.481
	-0.801	-4.392	-0.801	-4.096	-0.801	-5.902		-0.801	-4.058	-0.801	-3.68	-0.801	-3.513
	-0.802	-4.444	-0.802	-4.145	-0.802	-5.975		-0.802	-4.086	-0.802	-3.704	-0.802	-3.546
	-0.803	-4.494	-0.803	-4.185	-0.803	-6.038		-0.803	-4.109	-0.803	-3.762	-0.803	-3.568
	-0.804	-4.534	-0.804	-4.235	-0.804	-6.094		-0.804	-4.142	-0.804	-3.806	-0.804	-3.608
	-0.805	-4.569	-0.805	-4.285	-0.805	-6.157		-0.805	-4.174	-0.805	-3.836	-0.805	-3.646
	-0.806	-4.621	-0.806	-4.334	-0.806	-6.21		-0.806	-4.213	-0.806	-3.872	-0.806	-3.668
	-0.807	-4.668	-0.807	-4.383	-0.807	-6.271		-0.807	-4.246	-0.807	-3.912	-0.807	-3.706
	-0.808	-4.722	-0.808	-4.434	-0.808	-6.335		-0.808	-4.274	-0.808	-3.941	-0.808	-3.723
	-0.809	-4.773	-0.809	-4.484	-0.809	-6.387		-0.809	-4.311	-0.809	-3.968	-0.809	-3.728
	-0.81	-4.828	-0.81	-4.532	-0.81	-6.459		-0.81	-4.34	-0.81	-4.008	-0.81	-3.76
	-0.811	-4.879	-0.811	-4.589	-0.811	-6.523		-0.811	-4.353	-0.811	-4.036	-0.811	-3.791
	-0.812	-4.935	-0.812	-4.651	-0.812	-6.585		-0.812	-4.373	-0.812	-4.059	-0.812	-3.802
	-0.813	-4.988	-0.813	-4.71	-0.813	-6.65		-0.813	-4.404	-0.813	-4.099	-0.813	-3.851
	-0.814	-5.056	-0.814	-4.784	-0.814	-6.713		-0.814	-4.443	-0.814	-4.135	-0.814	-3.939
	-0.815	-5.11	-0.815	-4.849	-0.815	-6.777		-0.815	-4.476	-0.815	-4.178	-0.815	-3.974
	-0.816	-5.166	-0.816	-4.903	-0.816	-6.816		-0.816	-4.51	-0.816	-4.22	-0.816	-4.017
	-0.817	-5.223	-0.817	-4.954	-0.817	-6.881		-0.817	-4.545	-0.817	-4.245	-0.817	-4.045
	-0.818	-5.272	-0.818	-5.007	-0.818	-6.952		-0.818	-4.584	-0.818	-4.28	-0.818	-4.077
	-0.819	-5.324	-0.819	-5.062	-0.819	-7.008		-0.819	-4.615	-0.819	-4.304	-0.819	-4.117
	-0.82	-5.375	-0.82	-5.115	-0.82	-7.081		-0.82	-4.643	-0.82	-4.32	-0.82	-4.147
	-0.821	-5.43	-0.821	-5.17	-0.821	-7.114		-0.821	-4.673	-0.821	-4.351	-0.821	-4.187
	-0.822	-5.485	-0.822	-5.225	-0.822	-7.181		-0.822	-4.708	-0.822	-4.38	-0.822	-4.207
	-0.823	-5.538	-0.823	-5.274	-0.823	-7.275		-0.823	-4.741	-0.823	-4.404	-0.823	-4.246
	-0.824	-5.59	-0.824	-5.334	-0.824	-7.338		-0.824	-4.806	-0.824	-4.424	-0.824	-4.282
	-0.825	-5.642	-0.825	-5.39	-0.825	-7.411		-0.825	-4.842	-0.825	-4.451	-0.825	-4.312
	-0.826	-5.698	-0.826	-5.444	-0.826	-7.476		-0.826	-4.883	-0.826	-4.486	-0.826	-4.342
	-0.827	-5.755	-0.827	-5.502	-0.827	-7.54		-0.827	-4.929	-0.827	-4.524	-0.827	-4.373
	-0.828	-5.809	-0.828	-5.555	-0.828	-7.618		-0.828	-4.92	-0.828	-4.572	-0.828	-4.412
	-0.829	-5.862	-0.829	-5.615	-0.829	-7.687		-0.829	-4.942	-0.829	-4.597	-0.829	-4.45
	-0.83	-5.917	-0.83	-5.669	-0.83	-7.749		-0.83	-4.976	-0.83	-4.617	-0.83	-4.478
	-0.831	-5.975	-0.831	-5.717	-0.831	-7.817		-0.831	-5.03	-0.831	-4.649	-0.831	-4.524
	-0.832	-6.024	-0.832	-5.773	-0.832	-7.878		-0.832	-5.055	-0.832	-4.691	-0.832	-4.56
	-0.833	-6.077	-0.833	-5.834	-0.833	-7.918		-0.833	-5.094	-0.833	-4.738	-0.833	-4.595
	-0.834	-6.136	-0.834	-5.894	-0.834	-7.995		-0.834	-5.118	-0.834	-4.771	-0.834	-4.63
	-0.835	-6.19	-0.835	-5.953	-0.835	-8.065		-0.835	-5.161	-0.835	-4.788	-0.835	-4.664
	-0.836	-6.246	-0.836	-6.01	-0.836	-8.128		-0.836	-5.202	-0.836	-4.808	-0.836	-4.669
	-0.837	-6.302	-0.837	-6.066	-0.837	-8.199		-0.837	-5.232	-0.837	-4.836	-0.837	-4.712
	-0.838	-6.36	-0.838	-6.122	-0.838	-8.265		-0.838	-5.267	-0.838	-4.868	-0.838	-4.756
	-0.839	-6.417	-0.839	-6.182	-0.839	-8.326		-0.839	-5.298	-0.839	-4.9	-0.839	-4.791
	-0.84	-6.473	-0.84	-6.237	-0.84	-8.394		-0.84	-5.335	-0.84	-4.934	-0.84	-4.827
	-0.841	-6.531	-0.841	-6.297	-0.841	-8.462		-0.841	-5.369	-0.841	-4.96	-0.841	-4.849
	-0.842	-6.59	-0.842	-6.355	-0.842	-8.529		-0.842	-5.406	-0.842	-4.989	-0.842	-4.877
	-0.843	-6.637	-0.843	-6.414	-0.843	-8.595		-0.843	-5.439	-0.843	-5.008	-0.843	-4.922
	-0.844	-6.693	-0.844	-6.476	-0.844	-8.682		-0.844	-5.479	-0.844	-5.068	-0.844	-4.968
	-0.845	-6.748	-0.845	-6.534	-0.845	-8.738		-0.845	-5.52	-0.845	-5.104	-0.845	-4.98
	-0.846	-6.807	-0.846	-6.595	-0.846	-8.808		-0.846	-5.547	-0.846	-5.131	-0.846	-5.021
	-0.847	-6.866	-0.847	-6.654	-0.847	-8.873		-0.847	-5.585	-0.847	-5.15	-0.847	-5.055
	-0.848	-6.92	-0.848	-6.715	-0.848	-8.944		-0.848	-5.606	-0.848	-5.182	-0.848	-5.083
	-0.849	-6.974	-0.849	-6.775	-0.849	-9.012		-0.849	-5.64	-0.849	-5.222	-0.849	-5.126
	-0.85	-7.033	-0.85	-6.838	-0.85	-9.084		-0.85	-5.675	-0.85	-5.268	-0.85	-5.174
	-0.851	-7.099	-0.851	-6.899	-0.851	-9.15		-0.851	-5.708	-0.851	-5.29	-0.851	-5.208
	-0.852	-7.158	-0.852	-6.961	-0.852	-9.216		-0.852	-5.735	-0.852	-5.305	-0.852	-5.244
	-0.853	-7.22	-0.853	-7.008	-0.853	-9.284		-0.853	-5.763	-0.853	-5.336	-0.853	-5.265
	-0.854	-7.272	-0.854	-7.056	-0.854	-9.358		-0.854	-5.807	-0.854	-5.364	-0.854	-5.302
	-0.855	-7.332	-0.855	-7.123	-0.855	-9.385		-0.855	-5.85	-0.855	-5.382	-0.855	-5.337
	-0.856	-7.398	-0.856	-7.184	-0.856	-9.447		-0.856	-5.893	-0.856	-5.421	-0.856	-5.391
	-0.857	-7.463	-0.857	-7.251	-0.857	-9.519		-0.857	-5.933	-0.857	-5.467	-0.857	-5.413
	-0.858	-7.52	-0.858	-7.319	-0.858	-9.595		-0.858	-5.933	-0.858	-5.508	-0.858	-5.465
	-0.859	-7.585	-0.859	-7.387	-0.859	-9.677		-0.859	-5.975	-0.859	-5.538	-0.859	-5.504
	-0.86	-7.636	-0.86	-7.448	-0.86	-9.731		-0.86	-6.013	-0.86	-5.562	-0.86	-5.551
	-0.861	-7.699	-0.861	-7.515	-0.861	-9.819		-0.861	-6.041	-0.861	-5.584	-0.861	-5.598
	-0.862	-7.733	-0.862	-7.601	-0.862	-9.924		-0.862	-6.077	-0.862	-5.612	-0.862	-5.633
	-0.863	-7.758	-0.863	-7.688	-0.863	-10.01		-0.863	-6.103	-0.863	-5.63	-0.863	-5.629
	-0.864	-7.831	-0.864	-7.755	-0.864	-10.09		-0.864	-6.142	-0.864	-5.674	-0.864	-5.642
	-0.865	-7.888	-0.865	-7.805	-0.865	-10.14		-0.865	-6.179	-0.865	-5.701	-0.865	-5.678
	-0.866	-7.946	-0.866	-7.854	-0.866	-10.21		-0.866	-6.212	-0.866	-5.705	-0.866	-5.74
	-0.867	-8.002	-0.867	-7.965	-0.867	-10.28		-0.867	-6.236	-0.867	-5.736	-0.867	-5.773
	-0.868	-8.07	-0.868	-8.051	-0.868	-10.36		-0.868	-6.267	-0.868	-5.767	-0.868	-5.833
	-0.869	-8.118	-0.869	-8.139	-0.869	-10.44		-0.869	-6.306	-0.869	-5.788	-0.869	-5.878
	-0.87	-8.174	-0.87	-8.213	-0.87	-10.5		-0.87	-6.348	-0.87	-5.822	-0.87	-5.903
	-0.871	-8.289	-0.871	-8.27	-0.871	-10.59		-0.871	-6.386	-0.871	-5.855	-0.871	-5.952
	-0.872	-8.372	-0.872	-8.333	-0.872	-10.68		-0.872	-6.413	-0.872	-5.89	-0.872	-5.963
	-0.873	-8.438	-0.873	-8.389	-0.873	-10.75		-0.873	-6.445	-0.873	-5.919	-0.873	-5.985
	-0.874	-8.501	-0.874	-8.442	-0.874	-10.83		-0.874	-6.478	-0.874	-5.933	-0.874	-6.01
	-0.875	-8.563	-0.875	-8.477	-0.875	-10.89		-0.875	-6.515	-0.875	-5.964	-0.875	-6.018
	-0.876	-8.627	-0.876	-8.561	-0.876	-10.95		-0.876	-6.551	-0.876	-6.006	-0.876	-6.061
	-0.877	-8.671	-0.877	-8.633	-0.877	-11.02		-0.877	-6.57	-0.877	-6.034	-0.877	-6.136
	-0.878	-8.73	-0.878	-8.698	-0.878	-11.1		-0.878	-6.601	-0.878	-6.045	-0.878	-6.184
	-0.879	-8.791	-0.879	-8.765	-0.879	-11.16		-0.879	-6.628	-0.879	-6.068	-0.879	-6.221
	-0.88	-8.859	-0.88	-8.827	-0.88	-11.24		-0.88	-6.659	-0.88	-6.109	-0.88	-6.264
	-0.881	-8.915	-0.881	-8.888	-0.881	-11.32		-0.881	-6.72	-0.881	-6.152	-0.881	-6.269
	-0.882	-8.982	-0.882	-8.959	-0.882	-11.37		-0.882	-6.774	-0.882	-6.192	-0.882	-6.301
	-0.883	-9.045	-0.883	-9.021	-0.883	-11.45		-0.883	-6.798	-0.883	-6.252	-0.883	-6.328
	-0.884	-9.118	-0.884	-9.08	-0.884	-11.52		-0.884	-6.825	-0.884	-6.292	-0.884	-6.373
	-0.885	-9.169	-0.885	-9.141	-0.885	-11.61		-0.885	-6.862	-0.885	-6.335	-0.885	-6.422
	-0.886	-9.243	-0.886	-9.2	-0.886	-11.63		-0.886	-6.889	-0.886	-6.363	-0.886	-6.478
	-0.887	-9.291	-0.887	-9.25	-0.887	-11.67		-0.887	-6.926	-0.887	-6.386	-0.887	-6.516
	-0.888	-9.361	-0.888	-9.312	-0.888	-11.75		-0.888	-6.968	-0.888	-6.429	-0.888	-6.53
	-0.889	-9.427	-0.889	-9.378	-0.889	-11.84		-0.889	-7.009	-0.889	-6.468	-0.889	-6.563
	-0.89	-9.489	-0.89	-9.446	-0.89	-11.93		-0.89	-7.053	-0.89	-6.503	-0.89	-6.596
	-0.891	-9.552	-0.891	-9.522	-0.891	-11.99		-0.891	-7.092	-0.891	-6.533	-0.891	-6.621
	-0.892	-9.61	-0.892	-9.569	-0.892	-12.07		-0.892	-7.13	-0.892	-6.531	-0.892	-6.695
	-0.893	-9.675	-0.893	-9.622	-0.893	-12.14		-0.893	-7.126	-0.893	-6.563	-0.893	-6.714
	-0.894	-9.733	-0.894	-9.697	-0.894	-12.2		-0.894	-7.162	-0.894	-6.604	-0.894	-6.803
	-0.895	-9.795	-0.895	-9.768	-0.895	-12.27		-0.895	-7.195	-0.895	-6.652	-0.895	-6.832
	-0.896	-9.859	-0.896	-9.84	-0.896	-12.35		-0.896	-7.235	-0.896	-6.69	-0.896	-6.857
	-0.897	-9.92	-0.897	-9.905	-0.897	-12.41		-0.897	-7.274	-0.897	-6.723	-0.897	-6.9
	-0.898	-9.982	-0.898	-9.975	-0.898	-12.48		-0.898	-7.311	-0.898	-6.758	-0.898	-6.907
	-0.899	-10.04	-0.899	-10.05	-0.899	-12.54		-0.899	-7.344	-0.899	-6.793	-0.899	-6.897
	-0.9	-10.12	-0.9	-10.12	-0.9	-12.68		-0.9	-7.375	-0.9	-6.823	-0.9	-6.944
	-0.901	-10.17	-0.901	-10.17	-0.901	-12.8		-0.901	-7.408	-0.901	-6.849	-0.901	-6.992
	-0.902	-10.22	-0.902	-10.25	-0.902	-12.88		-0.902	-7.438	-0.902	-6.878	-0.902	-7.035
	-0.903	-10.3	-0.903	-10.33	-0.903	-12.94		-0.903	-7.474	-0.903	-6.906	-0.903	-7.051
	-0.904	-10.35	-0.904	-10.39	-0.904	-13.04		-0.904	-7.508	-0.904	-6.934	-0.904	-7.111
	-0.905	-10.4	-0.905	-10.46	-0.905	-13.11		-0.905	-7.544	-0.905	-6.968	-0.905	-7.145
	-0.906	-10.46	-0.906	-10.52	-0.906	-13.19		-0.906	-7.576	-0.906	-7.007	-0.906	-7.148
	-0.907	-10.55	-0.907	-10.61	-0.907	-13.27		-0.907	-7.603	-0.907	-7.041	-0.907	-7.184
	-0.908	-10.62	-0.908	-10.68	-0.908	-13.32		-0.908	-7.637	-0.908	-7.066	-0.908	-7.226
	-0.909	-10.69	-0.909	-10.73	-0.909	-13.41		-0.909	-7.675	-0.909	-7.097	-0.909	-7.245
	-0.91	-10.74	-0.91	-10.79	-0.91	-13.48		-0.91	-7.71	-0.91	-7.137	-0.91	-7.29
	-0.911	-10.83	-0.911	-10.86	-0.911	-13.56		-0.911	-7.741	-0.911	-7.168	-0.911	-7.315
	-0.912	-10.92	-0.912	-10.92	-0.912	-13.64		-0.912	-7.764	-0.912	-7.201	-0.912	-7.368
	-0.913	-10.98	-0.913	-10.96	-0.913	-13.7		-0.913	-7.791	-0.913	-7.231	-0.913	-7.406
	-0.914	-11.04	-0.914	-11.06	-0.914	-13.79		-0.914	-7.825	-0.914	-7.248	-0.914	-7.444
	-0.915	-11.08	-0.915	-11.12	-0.915	-13.87		-0.915	-7.856	-0.915	-7.287	-0.915	-7.464
	-0.916	-11.16	-0.916	-11.19	-0.916	-13.96		-0.916	-7.89	-0.916	-7.328	-0.916	-7.498
	-0.917	-11.22	-0.917	-11.23	-0.917	-14.03		-0.917	-7.933	-0.917	-7.362	-0.917	-7.552
	-0.918	-11.27	-0.918	-11.34	-0.918	-14.1		-0.918	-7.967	-0.918	-7.371	-0.918	-7.564
	-0.919	-11.32	-0.919	-11.43	-0.919	-14.18		-0.919	-8.006	-0.919	-7.372	-0.919	-7.62
	-0.92	-11.38	-0.92	-11.52	-0.92	-14.26		-0.92	-8.045	-0.92	-7.396	-0.92	-7.645
	-0.921	-11.45	-0.921	-11.59	-0.921	-14.33		-0.921	-8.073	-0.921	-7.407	-0.921	-7.7
	-0.922	-11.51	-0.922	-11.66	-0.922	-14.43		-0.922	-8.12	-0.922	-7.441	-0.922	-7.709
	-0.923	-11.57	-0.923	-11.72	-0.923	-14.49		-0.923	-8.155	-0.923	-7.481	-0.923	-7.745
	-0.924	-11.63	-0.924	-11.78	-0.924	-14.57		-0.924	-8.164	-0.924	-7.522	-0.924	-7.776
	-0.925	-11.71	-0.925	-11.84	-0.925	-14.65		-0.925	-8.2	-0.925	-7.557	-0.925	-7.81
	-0.926	-11.75	-0.926	-11.92	-0.926	-14.72		-0.926	-8.242	-0.926	-7.587	-0.926	-7.834
	-0.927	-11.83	-0.927	-11.98	-0.927	-14.8		-0.927	-8.275	-0.927	-7.625	-0.927	-7.844
	-0.928	-11.91	-0.928	-12.05	-0.928	-14.89		-0.928	-8.31	-0.928	-7.652	-0.928	-7.885
	-0.929	-11.98	-0.929	-12.12	-0.929	-14.93		-0.929	-8.352	-0.929	-7.692	-0.929	-7.92
	-0.93	-12.03	-0.93	-12.19	-0.93	-15.01		-0.93	-8.381	-0.93	-7.766	-0.93	-7.973
	-0.931	-12.1	-0.931	-12.24	-0.931	-15.1		-0.931	-8.416	-0.931	-7.818	-0.931	-8
	-0.932	-12.16	-0.932	-12.32	-0.932	-15.17		-0.932	-8.45	-0.932	-7.842	-0.932	-8.032
	-0.933	-12.2	-0.933	-12.39	-0.933	-15.25		-0.933	-8.488	-0.933	-7.867	-0.933	-8.036
	-0.934	-12.26	-0.934	-12.45	-0.934	-15.33		-0.934	-8.521	-0.934	-7.907	-0.934	-8.106
	-0.935	-12.32	-0.935	-12.51	-0.935	-15.39		-0.935	-8.547	-0.935	-7.951	-0.935	-8.139
	-0.936	-12.41	-0.936	-12.59	-0.936	-15.48		-0.936	-8.576	-0.936	-7.984	-0.936	-8.218
	-0.937	-12.48	-0.937	-12.65	-0.937	-15.55		-0.937	-8.608	-0.937	-8.002	-0.937	-8.231
	-0.938	-12.55	-0.938	-12.7	-0.938	-15.62		-0.938	-8.641	-0.938	-8.045	-0.938	-8.276
	-0.939	-12.61	-0.939	-12.8	-0.939	-15.72		-0.939	-8.672	-0.939	-8.077	-0.939	-8.28
	-0.94	-12.67	-0.94	-12.92	-0.94	-15.75		-0.94	-8.707	-0.94	-8.117	-0.94	-8.272
	-0.941	-12.71	-0.941	-13.04	-0.941	-15.84		-0.941	-8.74	-0.941	-8.153	-0.941	-8.295
	-0.942	-12.79	-0.942	-13.11	-0.942	-15.94		-0.942	-8.763	-0.942	-8.192	-0.942	-8.377
	-0.943	-12.86	-0.943	-13.19	-0.943	-16.03		-0.943	-8.793	-0.943	-8.225	-0.943	-8.407
	-0.944	-12.92	-0.944	-13.25	-0.944	-16.11		-0.944	-8.823	-0.944	-8.259	-0.944	-8.496
	-0.945	-12.99	-0.945	-13.28	-0.945	-16.18		-0.945	-8.857	-0.945	-8.294	-0.945	-8.505
	-0.946	-13.08	-0.946	-13.33	-0.946	-16.26		-0.946	-8.899	-0.946	-8.317	-0.946	-8.559
	-0.947	-13.13	-0.947	-13.41	-0.947	-16.35		-0.947	-8.926	-0.947	-8.346	-0.947	-8.548
	-0.948	-13.21	-0.948	-13.47	-0.948	-16.41		-0.948	-8.964	-0.948	-8.37	-0.948	-8.6
	-0.949	-13.27	-0.949	-13.54	-0.949	-16.5		-0.949	-9.008	-0.949	-8.427	-0.949	-8.612
	-0.95	-13.34	-0.95	-13.61	-0.95	-16.57		-0.95	-9.042	-0.95	-8.455	-0.95	-8.611
	-0.951	-13.41	-0.951	-13.71	-0.951	-16.66		-0.951	-9.077	-0.951	-8.486	-0.951	-8.55
	-0.952	-13.48	-0.952	-13.79	-0.952	-16.74		-0.952	-9.108	-0.952	-8.522	-0.952	-8.633
	-0.953	-13.55	-0.953	-13.89	-0.953	-16.83		-0.953	-9.143	-0.953	-8.55	-0.953	-8.71
	-0.954	-13.6	-0.954	-13.98	-0.954	-16.89		-0.954	-9.187	-0.954	-8.57	-0.954	-8.75
	-0.955	-13.65	-0.955	-14.07	-0.955	-16.99		-0.955	-9.226	-0.955	-8.589	-0.955	-8.779
	-0.956	-13.71	-0.956	-14.14	-0.956	-17.08		-0.956	-9.244	-0.956	-8.6	-0.956	-8.815
	-0.957	-13.77	-0.957	-14.18	-0.957	-17.16		-0.957	-9.286	-0.957	-8.59	-0.957	-8.867
	-0.958	-13.85	-0.958	-14.27	-0.958	-17.23		-0.958	-9.316	-0.958	-8.634	-0.958	-8.866
	-0.959	-13.92	-0.959	-14.34	-0.959	-17.31		-0.959	-9.358	-0.959	-8.684	-0.959	-8.903
	-0.96	-13.98	-0.96	-14.4	-0.96	-17.4		-0.96	-9.385	-0.96	-8.722	-0.96	-8.914
	-0.961	-14.04	-0.961	-14.46	-0.961	-17.47		-0.961	-9.42	-0.961	-8.756	-0.961	-8.961
	-0.962	-14.07	-0.962	-14.51	-0.962	-17.54		-0.962	-9.448	-0.962	-8.768	-0.962	-9.009
	-0.963	-14.17	-0.963	-14.55	-0.963	-17.63		-0.963	-9.484	-0.963	-8.8	-0.963	-9.056
	-0.964	-14.22	-0.964	-14.64	-0.964	-17.71		-0.964	-9.526	-0.964	-8.859	-0.964	-9.114
	-0.965	-14.29	-0.965	-14.69	-0.965	-17.78		-0.965	-9.542	-0.965	-8.898	-0.965	-9.118
	-0.966	-14.37	-0.966	-14.76	-0.966	-17.87		-0.966	-9.512	-0.966	-8.932	-0.966	-9.179
	-0.967	-14.42	-0.967	-14.83	-0.967	-17.95		-0.967	-9.555	-0.967	-8.961	-0.967	-9.204
	-0.968	-14.48	-0.968	-14.9	-0.968	-18.06		-0.968	-9.579	-0.968	-9.006	-0.968	-9.233
	-0.969	-14.54	-0.969	-14.95	-0.969	-18.15		-0.969	-9.61	-0.969	-9.025	-0.969	-9.172
	-0.97	-14.61	-0.97	-15.03	-0.97	-18.22		-0.97	-9.645	-0.97	-9.069	-0.97	-9.201
	-0.971	-14.69	-0.971	-15.09	-0.971	-18.29		-0.971	-9.716	-0.971	-9.134	-0.971	-9.253
	-0.972	-14.77	-0.972	-15.15	-0.972	-18.38		-0.972	-9.747	-0.972	-9.149	-0.972	-9.26
	-0.973	-14.83	-0.973	-15.22	-0.973	-18.44		-0.973	-9.769	-0.973	-9.179	-0.973	-9.287
	-0.974	-14.9	-0.974	-15.28	-0.974	-18.52		-0.974	-9.803	-0.974	-9.213	-0.974	-9.297
	-0.975	-14.98	-0.975	-15.35	-0.975	-18.6		-0.975	-9.828	-0.975	-9.28	-0.975	-9.382
	-0.976	-15.04	-0.976	-15.42	-0.976	-18.69		-0.976	-9.854	-0.976	-9.379	-0.976	-9.397
	-0.977	-15.09	-0.977	-15.47	-0.977	-18.77		-0.977	-9.867	-0.977	-9.452	-0.977	-9.431
	-0.978	-15.17	-0.978	-15.53	-0.978	-18.88		-0.978	-9.899	-0.978	-9.468	-0.978	-9.468
	-0.979	-15.26	-0.979	-15.6	-0.979	-18.96		-0.979	-9.94	-0.979	-9.499	-0.979	-9.49
	-0.98	-15.32	-0.98	-15.68	-0.98	-19.02		-0.98	-9.947	-0.98	-9.521	-0.98	-9.496
	-0.981	-15.39	-0.981	-15.74	-0.981	-19.12		-0.981	-9.991	-0.981	-9.546	-0.981	-9.565
	-0.982	-15.39	-0.982	-15.8	-0.982	-19.19		-0.982	-10.01	-0.982	-9.569	-0.982	-9.613
	-0.983	-15.39	-0.983	-15.93	-0.983	-19.29		-0.983	-10.06	-0.983	-9.595	-0.983	-9.628
	-0.984	-15.48	-0.984	-16.03	-0.984	-19.35		-0.984	-10.09	-0.984	-9.63	-0.984	-9.652
	-0.985	-15.53	-0.985	-16.11	-0.985	-19.41		-0.985	-10.14	-0.985	-9.658	-0.985	-9.682
	-0.986	-15.61	-0.986	-16.17	-0.986	-19.5		-0.986	-10.16	-0.986	-9.692	-0.986	-9.671
	-0.987	-15.64	-0.987	-16.22	-0.987	-19.57		-0.987	-10.2	-0.987	-9.724	-0.987	-9.718
	-0.988	-15.7	-0.988	-16.29	-0.988	-19.64		-0.988	-10.16	-0.988	-9.756	-0.988	-9.745
	-0.989	-15.78	-0.989	-16.42	-0.989	-19.75		-0.989	-10.2	-0.989	-9.78	-0.989	-9.791
	-0.99	-15.85	-0.99	-16.51	-0.99	-19.82		-0.99	-10.23	-0.99	-9.797	-0.99	-9.813
	-0.991	-15.94	-0.991	-16.58	-0.991	-19.91		-0.991	-10.28	-0.991	-9.82	-0.991	-9.82
	-0.992	-16.08	-0.992	-16.65	-0.992	-20.03		-0.992	-10.31	-0.992	-9.842	-0.992	-9.872
	-0.993	-16.17	-0.993	-16.71	-0.993	-20.05		-0.993	-10.35	-0.993	-9.861	-0.993	-9.849
	-0.994	-16.22	-0.994	-16.77	-0.994	-20.16		-0.994	-10.37	-0.994	-9.901	-0.994	-9.947
	-0.995	-16.32	-0.995	-16.85	-0.995	-20.23		-0.995	-10.4	-0.995	-9.899	-0.995	-9.941
	-0.996	-16.35	-0.996	-16.92	-0.996	-20.31		-0.996	-10.42	-0.996	-9.893	-0.996	-9.905
	-0.997	-16.46	-0.997	-16.99	-0.997	-20.41		-0.997	-10.44	-0.997	-9.925	-0.997	-9.952
	-0.998	-16.53	-0.998	-17.04	-0.998	-20.47		-0.998	-10.46	-0.998	-9.948	-0.998	-10
	-0.999	-16.6	-0.999	-17.11	-0.999	-20.57		-0.999	-10.53	-0.999	-9.989	-0.999	-10.01
	-1	-16.66	-1	-17.22	-1	-20.67		-1	-10.58	-1	-10.04	-1	-10.08
	-1.001	-16.74	-1.001	-17.31	-1.001	-20.74		-1.001	-10.6	-1.001	-10.11	-1.001	-10.12
	-1.002	-16.77	-1.002	-17.37	-1.002	-20.83		-1.002	-10.64	-1.002	-10.15	-1.002	-10.15
	-1.003	-16.81	-1.003	-17.42	-1.003	-20.93		-1.003	-10.67	-1.003	-10.18	-1.003	-10.12
	-1.004	-16.9	-1.004	-17.48	-1.004	-21		-1.004	-10.69	-1.004	-10.18	-1.004	-10.14
	-1.005	-16.97	-1.005	-17.55	-1.005	-21.06		-1.005	-10.72	-1.005	-10.21	-1.005	-10.17
	-1.006	-17.05	-1.006	-17.61	-1.006	-21.16		-1.006	-10.76	-1.006	-10.27	-1.006	-10.26
	-1.007	-17.15	-1.007	-17.68	-1.007	-21.23		-1.007	-10.76	-1.007	-10.31	-1.007	-10.31
	-1.008	-17.24	-1.008	-17.69	-1.008	-21.32		-1.008	-10.8	-1.008	-10.35	-1.008	-10.35
	-1.009	-17.28	-1.009	-17.76	-1.009	-21.42		-1.009	-10.82	-1.009	-10.38	-1.009	-10.35
	-1.01	-17.33	-1.01	-17.83	-1.01	-21.43		-1.01	-10.85	-1.01	-10.41	-1.01	-10.39
	-1.011	-17.41	-1.011	-17.91	-1.011	-21.55		-1.011	-10.88	-1.011	-10.45	-1.011	-10.4
	-1.012	-17.48	-1.012	-17.96	-1.012	-21.64		-1.012	-10.93	-1.012	-10.5	-1.012	-10.4
	-1.013	-17.55	-1.013	-18.04	-1.013	-21.72		-1.013	-10.97	-1.013	-10.55	-1.013	-10.44
	-1.014	-17.61	-1.014	-18.15	-1.014	-21.79		-1.014	-11	-1.014	-10.58	-1.014	-10.45
	-1.015	-17.67	-1.015	-18.22	-1.015	-21.9		-1.015	-11.02	-1.015	-10.62	-1.015	-10.49
	-1.016	-17.73	-1.016	-18.27	-1.016	-21.97		-1.016	-11.03	-1.016	-10.65	-1.016	-10.49
	-1.017	-17.79	-1.017	-18.37	-1.017	-22.06		-1.017	-11.05	-1.017	-10.67	-1.017	-10.48
	-1.018	-17.85	-1.018	-18.49	-1.018	-22.11		-1.018	-11.07	-1.018	-10.71	-1.018	-10.52
	-1.019	-17.92	-1.019	-18.57	-1.019	-22.23		-1.019	-11.11	-1.019	-10.74	-1.019	-10.53
	-1.02	-17.97	-1.02	-18.63	-1.02	-22.27		-1.02	-11.14	-1.02	-10.81	-1.02	-10.58
	-1.021	-18.03	-1.021	-18.71	-1.021	-22.37		-1.021	-11.17	-1.021	-10.86	-1.021	-10.59
	-1.022	-18.12	-1.022	-18.75	-1.022	-22.46		-1.022	-11.16	-1.022	-10.89	-1.022	-10.59
	-1.023	-18.19	-1.023	-18.8	-1.023	-22.56		-1.023	-11.19	-1.023	-10.92	-1.023	-10.65
	-1.024	-18.25	-1.024	-18.85	-1.024	-22.64		-1.024	-11.23	-1.024	-10.95	-1.024	-10.7
	-1.025	-18.32	-1.025	-18.93	-1.025	-22.71		-1.025	-11.27	-1.025	-10.98	-1.025	-10.72
	-1.026	-18.4	-1.026	-19.01	-1.026	-22.79		-1.026	-11.29	-1.026	-11	-1.026	-10.72
	-1.027	-18.43	-1.027	-19.07	-1.027	-22.91		-1.027	-11.33	-1.027	-11.03	-1.027	-10.77
	-1.028	-18.51	-1.028	-19.16	-1.028	-22.92		-1.028	-11.39	-1.028	-11.05	-1.028	-10.75
	-1.029	-18.58	-1.029	-19.23	-1.029	-23.03		-1.029	-11.44	-1.029	-11.09	-1.029	-10.81
	-1.03	-18.64	-1.03	-19.28	-1.03	-23.13		-1.03	-11.47	-1.03	-11.13	-1.03	-10.83
	-1.031	-18.7	-1.031	-19.35	-1.031	-23.25		-1.031	-11.5	-1.031	-11.16	-1.031	-10.86
	-1.032	-18.76	-1.032	-19.41	-1.032	-23.3		-1.032	-11.55	-1.032	-11.2	-1.032	-10.9
	-1.033	-18.84	-1.033	-19.48	-1.033	-23.4		-1.033	-11.59	-1.033	-11.23	-1.033	-10.91
	-1.034	-18.9	-1.034	-19.54	-1.034	-23.46		-1.034	-11.56	-1.034	-11.24	-1.034	-10.98
	-1.035	-18.97	-1.035	-19.61	-1.035	-23.56		-1.035	-11.58	-1.035	-11.27	-1.035	-11.04
	-1.036	-19.04	-1.036	-19.7	-1.036	-23.63		-1.036	-11.61	-1.036	-11.33	-1.036	-11.04
	-1.037	-19.13	-1.037	-19.74	-1.037	-23.7		-1.037	-11.63	-1.037	-11.38	-1.037	-11.05
	-1.038	-19.21	-1.038	-19.81	-1.038	-23.8		-1.038	-11.67	-1.038	-11.41	-1.038	-11.06
	-1.039	-19.24	-1.039	-19.89	-1.039	-23.9		-1.039	-11.7	-1.039	-11.44	-1.039	-11.04
	-1.04	-19.31	-1.04	-19.97	-1.04	-23.99		-1.04	-11.71	-1.04	-11.48	-1.04	-11.09
	-1.041	-19.37	-1.041	-20.04	-1.041	-24.08		-1.041	-11.75	-1.041	-11.5	-1.041	-11.17
	-1.042	-19.42	-1.042	-20.12	-1.042	-24.19		-1.042	-11.79	-1.042	-11.5	-1.042	-11.22
	-1.043	-19.5	-1.043	-20.17	-1.043	-24.27		-1.043	-11.82	-1.043	-11.53	-1.043	-11.29
	-1.044	-19.56	-1.044	-20.25	-1.044	-24.34		-1.044	-11.83	-1.044	-11.54	-1.044	-11.25
	-1.045	-19.65	-1.045	-20.35	-1.045	-24.43		-1.045	-11.85	-1.045	-11.57	-1.045	-11.29
	-1.046	-19.75	-1.046	-20.44	-1.046	-24.51		-1.046	-11.9	-1.046	-11.6	-1.046	-11.34
	-1.047	-19.81	-1.047	-20.52	-1.047	-24.61		-1.047	-11.98	-1.047	-11.62	-1.047	-11.41
	-1.048	-19.86	-1.048	-20.58	-1.048	-24.69		-1.048	-12.06	-1.048	-11.67	-1.048	-11.42
	-1.049	-19.92	-1.049	-20.65	-1.049	-24.75		-1.049	-12.08	-1.049	-11.68	-1.049	-11.45
	-1.05	-20.02	-1.05	-20.72	-1.05	-24.86		-1.05	-12.12	-1.05	-11.71	-1.05	-11.46
	-1.051	-20.1	-1.051	-20.79	-1.051	-24.93		-1.051	-12.04	-1.051	-11.74	-1.051	-11.49
	-1.052	-20.16	-1.052	-20.84	-1.052	-25.01		-1.052	-12.09	-1.052	-11.73	-1.052	-11.45
	-1.053	-20.23	-1.053	-20.89	-1.053	-25.09		-1.053	-12.14	-1.053	-11.71	-1.053	-11.5
	-1.054	-20.3	-1.054	-21.02	-1.054	-25.16		-1.054	-12.14	-1.054	-11.72	-1.054	-11.56
	-1.055	-20.35	-1.055	-21.09	-1.055	-25.27		-1.055	-12.16	-1.055	-11.76	-1.055	-11.55
	-1.056	-20.4	-1.056	-21.15	-1.056	-25.34		-1.056	-12.24	-1.056	-11.8	-1.056	-11.63
	-1.057	-20.47	-1.057	-21.23	-1.057	-25.41		-1.057	-12.31	-1.057	-11.85	-1.057	-11.62
	-1.058	-20.54	-1.058	-21.31	-1.058	-25.48		-1.058	-12.34	-1.058	-11.88	-1.058	-11.62
	-1.059	-20.61	-1.059	-21.37	-1.059	-25.6		-1.059	-12.35	-1.059	-11.99	-1.059	-11.65
	-1.06	-20.68	-1.06	-21.45	-1.06	-25.66		-1.06	-12.38	-1.06	-12.1	-1.06	-11.72
	-1.061	-20.75	-1.061	-21.51	-1.061	-25.74		-1.061	-12.45	-1.061	-12.1	-1.061	-11.74
	-1.062	-20.79	-1.062	-21.57	-1.062	-25.81		-1.062	-12.48	-1.062	-12.01	-1.062	-11.78
	-1.063	-20.85	-1.063	-21.63	-1.063	-25.94		-1.063	-12.51	-1.063	-12.01	-1.063	-11.77
	-1.064	-20.92	-1.064	-21.64	-1.064	-26		-1.064	-12.54	-1.064	-12.05	-1.064	-11.88
	-1.065	-20.98	-1.065	-21.66	-1.065	-26.08		-1.065	-12.57	-1.065	-12.07	-1.065	-11.98
	-1.066	-21.05	-1.066	-21.74	-1.066	-26.17		-1.066	-12.62	-1.066	-12.11	-1.066	-12.03
	-1.067	-21.12	-1.067	-21.78	-1.067	-26.26		-1.067	-12.64	-1.067	-12.18	-1.067	-12.01
	-1.068	-21.18	-1.068	-21.85	-1.068	-26.33		-1.068	-12.66	-1.068	-12.23	-1.068	-12.04
	-1.069	-21.24	-1.069	-21.92	-1.069	-26.43		-1.069	-12.71	-1.069	-12.28	-1.069	-12.05
	-1.07	-21.32	-1.07	-21.98	-1.07	-26.5		-1.07	-12.74	-1.07	-12.32	-1.07	-12.1
	-1.071	-21.33	-1.071	-22.01	-1.071	-26.57		-1.071	-12.79	-1.071	-12.37	-1.071	-12.13
	-1.072	-21.38	-1.072	-22.14	-1.072	-26.61		-1.072	-12.81	-1.072	-12.4	-1.072	-12.19
	-1.073	-21.44	-1.073	-22.23	-1.073	-26.76		-1.073	-12.81	-1.073	-12.46	-1.073	-12.17
	-1.074	-21.51	-1.074	-22.29	-1.074	-26.89		-1.074	-12.86	-1.074	-12.49	-1.074	-12.16
	-1.075	-21.57	-1.075	-22.36	-1.075	-26.93		-1.075	-12.87	-1.075	-12.53	-1.075	-12.18
	-1.076	-21.63	-1.076	-22.42	-1.076	-27.02		-1.076	-12.9	-1.076	-12.6	-1.076	-12.18
	-1.077	-21.7	-1.077	-22.48	-1.077	-27.13		-1.077	-12.94	-1.077	-12.67	-1.077	-12.21
	-1.078	-21.77	-1.078	-22.53	-1.078	-27.23		-1.078	-12.93	-1.078	-12.73	-1.078	-12.18
	-1.079	-21.84	-1.079	-22.6	-1.079	-27.31		-1.079	-12.96	-1.079	-12.77	-1.079	-12.18
	-1.08	-21.92	-1.08	-22.67	-1.08	-27.44		-1.08	-13.04	-1.08	-12.8	-1.08	-12.22
	-1.081	-21.99	-1.081	-22.78	-1.081	-27.43		-1.081	-13.03	-1.081	-12.83	-1.081	-12.34
	-1.082	-22.07	-1.082	-22.92	-1.082	-27.56		-1.082	-13.04	-1.082	-12.87	-1.082	-12.38
	-1.083	-22.14	-1.083	-23.05	-1.083	-27.65		-1.083	-13.04	-1.083	-12.88	-1.083	-12.4
	-1.084	-22.16	-1.084	-23.14	-1.084	-27.74		-1.084	-13.17	-1.084	-12.9	-1.084	-12.43
	-1.085	-22.23	-1.085	-23.22	-1.085	-27.82		-1.085	-13.12	-1.085	-12.96	-1.085	-12.4
	-1.086	-22.29	-1.086	-23.3	-1.086	-27.95		-1.086	-13.1	-1.086	-13.02	-1.086	-12.35
	-1.087	-22.36	-1.087	-23.36	-1.087	-27.97		-1.087	-13.12	-1.087	-13.02	-1.087	-12.42
	-1.088	-22.43	-1.088	-23.41	-1.088	-28.14		-1.088	-13.11	-1.088	-13.07	-1.088	-12.46
	-1.089	-22.5	-1.089	-23.5	-1.089	-28.27		-1.089	-13.11	-1.089	-13.12	-1.089	-12.5
	-1.09	-22.57	-1.09	-23.6	-1.09	-28.37		-1.09	-13.13	-1.09	-13.15	-1.09	-12.51
	-1.091	-22.64	-1.091	-23.67	-1.091	-28.47		-1.091	-13.16	-1.091	-13.18	-1.091	-12.55
	-1.092	-22.68	-1.092	-23.74	-1.092	-28.48		-1.092	-13.23	-1.092	-13.2	-1.092	-12.56
	-1.093	-22.76	-1.093	-23.81	-1.093	-28.64		-1.093	-13.27	-1.093	-13.21	-1.093	-12.6
	-1.094	-22.77	-1.094	-23.87	-1.094	-28.72		-1.094	-13.32	-1.094	-13.23	-1.094	-12.62
	-1.095	-22.86	-1.095	-23.94	-1.095	-28.84		-1.095	-13.55	-1.095	-13.27	-1.095	-12.68
	-1.096	-22.88	-1.096	-24.02	-1.096	-28.84		-1.096	-13.62	-1.096	-13.32	-1.096	-12.7
	-1.097	-22.95	-1.097	-24.09	-1.097	-28.93		-1.097	-13.66	-1.097	-13.36	-1.097	-12.69
	-1.098	-23.03	-1.098	-24.16	-1.098	-28.94		-1.098	-13.73	-1.098	-13.39	-1.098	-12.73
	-1.099	-23.17	-1.099	-24.21	-1.099	-29.05		-1.099	-13.75	-1.099	-13.4	-1.099	-12.73
	-1.1	-23.22	-1.1	-24.24	-1.1	-29.11		-1.1	-13.69	-1.1	-13.42	-1.1	-12.77
	-1.101	-23.3	-1.101	-24.29	-1.101	-29.19		-1.101	-13.74	-1.101	-13.47	-1.101	-12.77
	-1.102	-23.39	-1.102	-24.33	-1.102	-29.29		-1.102	-13.75	-1.102	-13.52	-1.102	-12.82
	-1.103	-23.45	-1.103	-24.4	-1.103	-29.36		-1.103	-13.77	-1.103	-13.56	-1.103	-12.93
	-1.104	-23.52	-1.104	-24.52	-1.104	-29.45		-1.104	-13.8	-1.104	-13.59	-1.104	-12.93
	-1.105	-23.61	-1.105	-24.57	-1.105	-29.53		-1.105	-13.85	-1.105	-13.62	-1.105	-13.05
	-1.106	-23.69	-1.106	-24.54	-1.106	-29.62		-1.106	-13.88	-1.106	-13.69	-1.106	-13.08
	-1.107	-23.76	-1.107	-24.68	-1.107	-29.75		-1.107	-13.88	-1.107	-13.73	-1.107	-13.01
	-1.108	-23.83	-1.108	-24.83	-1.108	-29.8		-1.108	-13.98	-1.108	-13.78	-1.108	-13
	-1.109	-23.88	-1.109	-24.92	-1.109	-29.88		-1.109	-14.01	-1.109	-13.83	-1.109	-13.04
	-1.11	-23.94	-1.11	-24.97	-1.11	-30.02		-1.11	-14.05	-1.11	-13.86	-1.11	-13.1
	-1.111	-24	-1.111	-25.03	-1.111	-30.04		-1.111	-14.09	-1.111	-13.86	-1.111	-13.14
	-1.112	-24.07	-1.112	-25.07	-1.112	-30.13		-1.112	-14.04	-1.112	-13.87	-1.112	-13.14
	-1.113	-24.13	-1.113	-25.13	-1.113	-30.24		-1.113	-14.06	-1.113	-13.91	-1.113	-13.15
	-1.114	-24.21	-1.114	-25.24	-1.114	-30.34		-1.114	-14.11	-1.114	-13.93	-1.114	-13.19
	-1.115	-24.29	-1.115	-25.31	-1.115	-30.42		-1.115	-14.18	-1.115	-13.95	-1.115	-13.24
	-1.116	-24.36	-1.116	-25.37	-1.116	-30.52		-1.116	-14.26	-1.116	-13.93	-1.116	-13.24
	-1.117	-24.41	-1.117	-25.44	-1.117	-30.6		-1.117	-14.3	-1.117	-13.98	-1.117	-13.16
	-1.118	-24.45	-1.118	-25.52	-1.118	-30.7		-1.118	-14.33	-1.118	-14.02	-1.118	-13.19
	-1.119	-24.52	-1.119	-25.59	-1.119	-30.77		-1.119	-14.3	-1.119	-14.07	-1.119	-13.2
	-1.12	-24.62	-1.12	-25.64	-1.12	-30.85		-1.12	-14.34	-1.12	-14.12	-1.12	-13.22
	-1.121	-24.65	-1.121	-25.73	-1.121	-30.97		-1.121	-14.35	-1.121	-14.16	-1.121	-13.24
	-1.122	-24.73	-1.122	-25.79	-1.122	-31.06		-1.122	-14.4	-1.122	-14.2	-1.122	-13.36
	-1.123	-24.82	-1.123	-25.84	-1.123	-31.12		-1.123	-14.41	-1.123	-14.23	-1.123	-13.47
	-1.124	-24.88	-1.124	-25.92	-1.124	-31.2		-1.124	-14.45	-1.124	-14.25	-1.124	-13.51
	-1.125	-24.91	-1.125	-25.98	-1.125	-31.28		-1.125	-14.5	-1.125	-14.24	-1.125	-13.6
	-1.126	-24.99	-1.126	-26.05	-1.126	-31.38		-1.126	-14.51	-1.126	-14.28	-1.126	-13.6
	-1.127	-25.05	-1.127	-26.12	-1.127	-31.46		-1.127	-14.51	-1.127	-14.31	-1.127	-13.59
	-1.128	-25.12	-1.128	-26.14	-1.128	-31.55		-1.128	-14.55	-1.128	-14.32	-1.128	-13.66
	-1.129	-25.18	-1.129	-26.07	-1.129	-31.62		-1.129	-14.57	-1.129	-14.32	-1.129	-13.71
	-1.13	-25.23	-1.13	-26.22	-1.13	-31.71		-1.13	-14.6	-1.13	-14.34	-1.13	-13.76
	-1.131	-25.31	-1.131	-26.37	-1.131	-31.84		-1.131	-14.63	-1.131	-14.37	-1.131	-13.78
	-1.132	-25.34	-1.132	-26.47	-1.132	-31.95		-1.132	-14.66	-1.132	-14.37	-1.132	-13.81
	-1.133	-25.43	-1.133	-26.53	-1.133	-31.95		-1.133	-14.7	-1.133	-14.37	-1.133	-13.79
	-1.134	-25.48	-1.134	-26.65	-1.134	-32.09		-1.134	-14.73	-1.134	-14.41	-1.134	-13.86
	-1.135	-25.58	-1.135	-26.72	-1.135	-32.18		-1.135	-14.74	-1.135	-14.45	-1.135	-13.86
	-1.136	-25.62	-1.136	-26.77	-1.136	-32.29		-1.136	-14.74	-1.136	-14.49	-1.136	-13.85
	-1.137	-25.68	-1.137	-26.84	-1.137	-32.37		-1.137	-14.78	-1.137	-14.51	-1.137	-13.91
	-1.138	-25.74	-1.138	-26.93	-1.138	-32.47		-1.138	-14.8	-1.138	-14.54	-1.138	-13.94
	-1.139	-25.79	-1.139	-27.03	-1.139	-32.53		-1.139	-14.91	-1.139	-14.57	-1.139	-14.06
	-1.14	-25.88	-1.14	-26.97	-1.14	-32.63		-1.14	-15.04	-1.14	-14.61	-1.14	-14.08
	-1.141	-25.89	-1.141	-27	-1.141	-32.84		-1.141	-15.06	-1.141	-14.66	-1.141	-14.07
	-1.142	-25.99	-1.142	-27.11	-1.142	-32.94		-1.142	-15.11	-1.142	-14.68	-1.142	-14.11
	-1.143	-26.03	-1.143	-27.17	-1.143	-32.96		-1.143	-15.12	-1.143	-14.71	-1.143	-14.15
	-1.144	-26.11	-1.144	-27.29	-1.144	-33.05		-1.144	-15.16	-1.144	-14.75	-1.144	-14.21
	-1.145	-26.2	-1.145	-27.37	-1.145	-33.13		-1.145	-15.2	-1.145	-14.75	-1.145	-14.23
	-1.146	-26.26	-1.146	-27.45	-1.146	-33.25		-1.146	-15.24	-1.146	-14.68	-1.146	-14.25
	-1.147	-26.31	-1.147	-27.49	-1.147	-33.29		-1.147	-15.25	-1.147	-14.67	-1.147	-14.39
	-1.148	-26.35	-1.148	-27.56	-1.148	-33.41		-1.148	-15.24	-1.148	-14.71	-1.148	-14.44
	-1.149	-26.46	-1.149	-27.64	-1.149	-33.5		-1.149	-15.21	-1.149	-14.76	-1.149	-14.38
	-1.15	-26.51	-1.15	-27.74	-1.15	-33.64		-1.15	-15.25	-1.15	-14.8	-1.15	-14.46
	-1.151	-26.57	-1.151	-27.78	-1.151	-33.64		-1.151	-15.25	-1.151	-14.84	-1.151	-14.55
	-1.152	-26.66	-1.152	-27.81	-1.152	-33.87		-1.152	-15.28	-1.152	-14.88	-1.152	-14.6
	-1.153	-26.73	-1.153	-27.88	-1.153	-33.99		-1.153	-15.32	-1.153	-14.92	-1.153	-14.64
	-1.154	-26.81	-1.154	-27.97	-1.154	-34.06		-1.154	-15.35	-1.154	-14.97	-1.154	-14.64
	-1.155	-26.82	-1.155	-28.06	-1.155	-34.15		-1.155	-15.38	-1.155	-15.02	-1.155	-14.71
	-1.156	-26.97	-1.156	-28.09	-1.156	-34.27		-1.156	-15.41	-1.156	-15.07	-1.156	-14.8
	-1.157	-26.98	-1.157	-28.13	-1.157	-34.33		-1.157	-15.41	-1.157	-15.11	-1.157	-14.83
	-1.158	-27.1	-1.158	-28.2	-1.158	-34.44		-1.158	-15.41	-1.158	-15.2	-1.158	-14.81
	-1.159	-27.12	-1.159	-28.26	-1.159	-34.59		-1.159	-15.42	-1.159	-15.24	-1.159	-15
	-1.16	-27.15	-1.16	-28.35	-1.16	-34.66		-1.16	-15.43	-1.16	-15.27	-1.16	-15.06
	-1.161	-27.27	-1.161	-28.45	-1.161	-34.76		-1.161	-15.46	-1.161	-15.31	-1.161	-15.08
	-1.162	-27.34	-1.162	-28.49	-1.162	-34.83		-1.162	-15.47	-1.162	-15.37	-1.162	-15.16
	-1.163	-27.43	-1.163	-28.59	-1.163	-34.96		-1.163	-15.51	-1.163	-15.41	-1.163	-15.16
	-1.164	-27.51	-1.164	-28.64	-1.164	-35.09		-1.164	-15.54	-1.164	-15.46	-1.164	-15.15
	-1.165	-27.63	-1.165	-28.7	-1.165	-35.19		-1.165	-15.6	-1.165	-15.49	-1.165	-15.16
	-1.166	-27.71	-1.166	-28.76	-1.166	-35.27		-1.166	-15.67	-1.166	-15.52	-1.166	-15.22
	-1.167	-27.77	-1.167	-28.83	-1.167	-35.33		-1.167	-15.65	-1.167	-15.6	-1.167	-15.24
	-1.168	-27.86	-1.168	-28.87	-1.168	-35.19		-1.168	-15.66	-1.168	-15.64	-1.168	-15.28
	-1.169	-27.94	-1.169	-28.98	-1.169	-35.25		-1.169	-15.69	-1.169	-15.69	-1.169	-15.32
	-1.17	-27.98	-1.17	-29.13	-1.17	-35.39		-1.17	-15.69	-1.17	-15.74	-1.17	-15.36
	-1.171	-28.05	-1.171	-29.25	-1.171	-35.5		-1.171	-15.71	-1.171	-15.71	-1.171	-15.38
	-1.172	-28.13	-1.172	-29.33	-1.172	-35.6		-1.172	-15.72	-1.172	-15.72	-1.172	-15.5
	-1.173	-28.21	-1.173	-29.41	-1.173	-35.75		-1.173	-15.75	-1.173	-15.76	-1.173	-15.52
	-1.174	-28.27	-1.174	-29.47	-1.174	-35.72		-1.174	-15.77	-1.174	-15.84	-1.174	-15.58
	-1.175	-28.31	-1.175	-29.55	-1.175	-35.75		-1.175	-15.8	-1.175	-15.89	-1.175	-15.51
	-1.176	-28.34	-1.176	-29.61	-1.176	-35.87		-1.176	-15.82	-1.176	-15.88	-1.176	-15.61
	-1.177	-28.41	-1.177	-29.62	-1.177	-35.96		-1.177	-15.83	-1.177	-15.92	-1.177	-15.62
	-1.178	-28.51	-1.178	-29.78	-1.178	-36.02		-1.178	-15.85	-1.178	-15.96	-1.178	-15.66
	-1.179	-28.58	-1.179	-29.93	-1.179	-36.2		-1.179	-15.92	-1.179	-16.01	-1.179	-15.82
	-1.18	-28.65	-1.18	-30.04	-1.18	-36.31		-1.18	-15.96	-1.18	-16.07	-1.18	-15.83
	-1.181	-28.7	-1.181	-30.16	-1.181	-36.42		-1.181	-15.98	-1.181	-16.12	-1.181	-15.84
	-1.182	-28.79	-1.182	-30.26	-1.182	-36.51		-1.182	-16.02	-1.182	-16.13	-1.182	-15.88
	-1.183	-28.87	-1.183	-30.32	-1.183	-36.57		-1.183	-15.92	-1.183	-16.16	-1.183	-15.96
	-1.184	-28.95	-1.184	-30.4	-1.184	-36.66		-1.184	-15.98	-1.184	-16.23	-1.184	-15.97
	-1.185	-29	-1.185	-30.42	-1.185	-36.77		-1.185	-15.99	-1.185	-16.23	-1.185	-16.07
	-1.186	-29.04	-1.186	-30.41	-1.186	-36.87		-1.186	-16	-1.186	-16.14	-1.186	-16.18
	-1.187	-29.1	-1.187	-30.52	-1.187	-36.97		-1.187	-16.03	-1.187	-16.12	-1.187	-16.24
	-1.188	-29.19	-1.188	-30.6	-1.188	-37.08		-1.188	-16.06	-1.188	-16.12	-1.188	-16.25
	-1.189	-29.27	-1.189	-30.69	-1.189	-37.17		-1.189	-16.15	-1.189	-16.14	-1.189	-16.23
	-1.19	-29.35	-1.19	-30.78	-1.19	-37.22		-1.19	-16.13	-1.19	-16.18	-1.19	-16.26
	-1.191	-29.41	-1.191	-30.83	-1.191	-37.34		-1.191	-16.1	-1.191	-16.3	-1.191	-16.28
	-1.192	-29.46	-1.192	-30.86	-1.192	-37.53		-1.192	-16.14	-1.192	-16.47	-1.192	-16.33
	-1.193	-29.51	-1.193	-30.98	-1.193	-37.61		-1.193	-16.18	-1.193	-16.52	-1.193	-16.46
	-1.194	-29.56	-1.194	-31.11	-1.194	-37.66		-1.194	-16.29	-1.194	-16.54	-1.194	-16.48
	-1.195	-29.62	-1.195	-31.2	-1.195	-37.76		-1.195	-16.38	-1.195	-16.54	-1.195	-16.58
	-1.196	-29.68	-1.196	-31.21	-1.196	-37.87		-1.196	-16.41	-1.196	-16.54	-1.196	-16.54
	-1.197	-29.74	-1.197	-31.28	-1.197	-37.95		-1.197	-16.43	-1.197	-16.56	-1.197	-16.39
	-1.198	-29.81	-1.198	-31.34	-1.198	-38.03		-1.198	-16.5	-1.198	-16.64	-1.198	-16.44
	-1.199	-29.87	-1.199	-31.42	-1.199	-38.08		-1.199	-16.45	-1.199	-16.67	-1.199	-16.57
	-1.2	-29.94	-1.2	-31.47	-1.2	-38.19		-1.2	-16.5	-1.2	-16.68	-1.2	-16.68
	-1.201	-30.05	-1.201	-31.46	-1.201	-38.34		-1.201	-16.52	-1.201	-16.71	-1.201	-16.83
	-1.202	-30.15	-1.202	-31.47	-1.202	-38.46		-1.202	-16.53	-1.202	-16.74	-1.202	-16.86
	-1.203	-30.19	-1.203	-31.64	-1.203	-38.57		-1.203	-16.56	-1.203	-16.77	-1.203	-17
	-1.204	-30.26	-1.204	-31.77	-1.204	-38.62		-1.204	-16.61	-1.204	-16.81	-1.204	-17.04
	-1.205	-30.34	-1.205	-31.88	-1.205	-38.73		-1.205	-16.64	-1.205	-16.86	-1.205	-16.87
	-1.206	-30.37	-1.206	-31.97	-1.206	-38.82		-1.206	-16.68	-1.206	-16.93	-1.206	-16.94
	-1.207	-30.43	-1.207	-32.01	-1.207	-38.92		-1.207	-16.7	-1.207	-16.99	-1.207	-17.03
	-1.208	-30.47	-1.208	-32.03	-1.208	-39.07		-1.208	-16.71	-1.208	-17.03	-1.208	-17.08
	-1.209	-30.57	-1.209	-32.06	-1.209	-39.16		-1.209	-16.75	-1.209	-17.1	-1.209	-17.04
	-1.21	-30.66	-1.21	-32.12	-1.21	-39.23		-1.21	-16.75	-1.21	-17.11	-1.21	-17.09
	-1.211	-30.72	-1.211	-32.24	-1.211	-39.3		-1.211	-16.8	-1.211	-17.15	-1.211	-17.07
	-1.212	-30.81	-1.212	-32.35	-1.212	-39.37		-1.212	-16.87	-1.212	-17.17	-1.212	-17.25
	-1.213	-30.84	-1.213	-32.39	-1.213	-39.46		-1.213	-16.93	-1.213	-17.2	-1.213	-17.29
	-1.214	-30.89	-1.214	-32.4	-1.214	-39.56		-1.214	-16.97	-1.214	-17.25	-1.214	-17.32
	-1.215	-30.97	-1.215	-32.47	-1.215	-39.5		-1.215	-17	-1.215	-17.31	-1.215	-17.36
	-1.216	-31.04	-1.216	-32.56	-1.216	-39.63		-1.216	-17.08	-1.216	-17.36	-1.216	-17.39
	-1.217	-31.08	-1.217	-32.64	-1.217	-39.7		-1.217	-17.07	-1.217	-17.37	-1.217	-17.45
	-1.218	-31.15	-1.218	-32.69	-1.218	-39.81		-1.218	-17.07	-1.218	-17.37	-1.218	-17.45
	-1.219	-31.21	-1.219	-32.81	-1.219	-39.87		-1.219	-17.1	-1.219	-17.42	-1.219	-17.41
	-1.22	-31.28	-1.22	-32.92	-1.22	-39.94		-1.22	-17.17	-1.22	-17.44	-1.22	-17.47
	-1.221	-31.29	-1.221	-32.97	-1.221	-40.08		-1.221	-17.16	-1.221	-17.47	-1.221	-17.5
	-1.222	-31.35	-1.222	-33.02	-1.222	-40.21		-1.222	-17.19	-1.222	-17.51	-1.222	-17.69
	-1.223	-31.43	-1.223	-33.1	-1.223	-40.33		-1.223	-17.3	-1.223	-17.51	-1.223	-17.75
	-1.224	-31.48	-1.224	-33.15	-1.224	-40.42		-1.224	-17.35	-1.224	-17.52	-1.224	-17.86
	-1.225	-31.6	-1.225	-33.21	-1.225	-40.5		-1.225	-17.4	-1.225	-17.59	-1.225	-17.96
	-1.226	-31.67	-1.226	-33.27	-1.226	-40.69		-1.226	-17.45	-1.226	-17.71	-1.226	-18.1
	-1.227	-31.76	-1.227	-33.4	-1.227	-40.78		-1.227	-17.49	-1.227	-17.76	-1.227	-18.15
	-1.228	-31.85	-1.228	-33.58	-1.228	-40.85		-1.228	-17.52	-1.228	-17.79	-1.228	-18.1
	-1.229	-31.9	-1.229	-33.69	-1.229	-40.91		-1.229	-17.54	-1.229	-17.81	-1.229	-18.08
	-1.23	-31.97	-1.23	-33.77	-1.23	-40.97		-1.23	-17.58	-1.23	-17.82	-1.23	-18.18
	-1.231	-32.01	-1.231	-33.86	-1.231	-41.09		-1.231	-17.63	-1.231	-17.85	-1.231	-18.21
	-1.232	-32.17	-1.232	-33.9	-1.232	-41.2		-1.232	-17.62	-1.232	-17.91	-1.232	-18.26
	-1.233	-32.26	-1.233	-33.92	-1.233	-41.24		-1.233	-17.65	-1.233	-17.96	-1.233	-18.35
	-1.234	-32.34	-1.234	-34.05	-1.234	-41.32		-1.234	-17.71	-1.234	-17.98	-1.234	-18.41
	-1.235	-32.43	-1.235	-34.12	-1.235	-41.44		-1.235	-17.71	-1.235	-18	-1.235	-18.47
	-1.236	-32.48	-1.236	-34.18	-1.236	-41.51		-1.236	-17.75	-1.236	-18.04	-1.236	-18.45
	-1.237	-32.51	-1.237	-34.23	-1.237	-41.65		-1.237	-17.82	-1.237	-18.09	-1.237	-18.45
	-1.238	-32.58	-1.238	-34.3	-1.238	-41.77		-1.238	-17.85	-1.238	-18.15	-1.238	-18.51
	-1.239	-32.65	-1.239	-34.21	-1.239	-41.89		-1.239	-17.87	-1.239	-18.2	-1.239	-18.7
	-1.24	-32.75	-1.24	-34.22	-1.24	-42		-1.24	-17.91	-1.24	-18.27	-1.24	-18.77
	-1.241	-32.82	-1.241	-34.42	-1.241	-42.06		-1.241	-17.93	-1.241	-18.33	-1.241	-18.81
	-1.242	-32.88	-1.242	-34.61	-1.242	-42.15		-1.242	-17.94	-1.242	-18.38	-1.242	-18.87
	-1.243	-32.96	-1.243	-34.75	-1.243	-42.3		-1.243	-17.95	-1.243	-18.4	-1.243	-18.92
	-1.244	-33.13	-1.244	-34.82	-1.244	-42.36		-1.244	-17.99	-1.244	-18.42	-1.244	-18.98
	-1.245	-33.21	-1.245	-34.93	-1.245	-42.57		-1.245	-18.03	-1.245	-18.46	-1.245	-19.01
	-1.246	-33.33	-1.246	-35.04	-1.246	-42.66		-1.246	-18.05	-1.246	-18.49	-1.246	-18.96
	-1.247	-33.4	-1.247	-35.1	-1.247	-42.73		-1.247	-18.07	-1.247	-18.52	-1.247	-18.89
	-1.248	-33.46	-1.248	-35.15	-1.248	-42.82		-1.248	-18.1	-1.248	-18.57	-1.248	-18.92
	-1.249	-33.49	-1.249	-35.19	-1.249	-42.89		-1.249	-18.13	-1.249	-18.61	-1.249	-19.03
	-1.25	-33.54	-1.25	-35.22	-1.25	-43		-1.25	-18.15	-1.25	-18.62	-1.25	-19.02
	-1.251	-33.55	-1.251	-35.38	-1.251	-43.1		-1.251	-18.25	-1.251	-18.55	-1.251	-19.2
	-1.252	-33.62	-1.252	-35.47	-1.252	-43.25		-1.252	-18.25	-1.252	-18.5	-1.252	-19.26
	-1.253	-33.72	-1.253	-35.54	-1.253	-43.23		-1.253	-18.22	-1.253	-18.51	-1.253	-19.41
	-1.254	-33.75	-1.254	-35.64	-1.254	-43.24		-1.254	-18.26	-1.254	-18.5	-1.254	-19.52
	-1.255	-33.82	-1.255	-35.67	-1.255	-43.27		-1.255	-18.3	-1.255	-18.55	-1.255	-19.67
	-1.256	-33.91	-1.256	-35.72	-1.256	-43.3		-1.256	-18.37	-1.256	-18.59	-1.256	-19.83
	-1.257	-33.99	-1.257	-35.71	-1.257	-43.47		-1.257	-18.38	-1.257	-18.46	-1.257	-19.77
	-1.258	-34.06	-1.258	-35.67	-1.258	-43.53		-1.258	-18.43	-1.258	-18.89	-1.258	-19.75
	-1.259	-34.13	-1.259	-35.81	-1.259	-43.64		-1.259	-18.44	-1.259	-19.09	-1.259	-19.81
	-1.26	-34.22	-1.26	-35.93	-1.26	-43.71		-1.26	-18.48	-1.26	-19.15	-1.26	-19.85
	-1.261	-34.31	-1.261	-36.05	-1.261	-43.79		-1.261	-18.5	-1.261	-19.19	-1.261	-19.91
	-1.262	-34.39	-1.262	-36.13	-1.262	-43.88		-1.262	-18.52	-1.262	-19.24	-1.262	-19.91
	-1.263	-34.48	-1.263	-36.2	-1.263	-43.99		-1.263	-18.54	-1.263	-19.29	-1.263	-20.08
	-1.264	-34.55	-1.264	-36.28	-1.264	-44.06		-1.264	-18.56	-1.264	-19.33	-1.264	-20.01
	-1.265	-34.62	-1.265	-36.34	-1.265	-44.17		-1.265	-18.57	-1.265	-19.34	-1.265	-19.99
	-1.266	-34.72	-1.266	-36.33	-1.266	-44.28		-1.266	-18.59	-1.266	-19.38	-1.266	-20.04
	-1.267	-34.74	-1.267	-36.35	-1.267	-44.42		-1.267	-18.61	-1.267	-19.4	-1.267	-20.25
	-1.268	-34.78	-1.268	-36.47	-1.268	-44.47		-1.268	-18.64	-1.268	-19.28	-1.268	-20.32
	-1.269	-34.82	-1.269	-36.64	-1.269	-44.65		-1.269	-18.66	-1.269	-19.32	-1.269	-20.34
	-1.27	-34.88	-1.27	-36.74	-1.27	-44.76		-1.27	-18.68	-1.27	-19.38	-1.27	-20.38
	-1.271	-34.97	-1.271	-36.81	-1.271	-44.82		-1.271	-18.7	-1.271	-19.48	-1.271	-20.41
	-1.272	-35.07	-1.272	-36.91	-1.272	-44.92		-1.272	-18.72	-1.272	-19.66	-1.272	-20.45
	-1.273	-35.14	-1.273	-36.99	-1.273	-45.07		-1.273	-18.75	-1.273	-19.73	-1.273	-20.49
	-1.274	-35.22	-1.274	-37.03	-1.274	-45.09		-1.274	-18.74	-1.274	-19.78	-1.274	-20.48
	-1.275	-35.29	-1.275	-37.12	-1.275	-45.2		-1.275	-18.77	-1.275	-19.81	-1.275	-20.62
	-1.276	-35.39	-1.276	-37.17	-1.276	-45.28		-1.276	-18.82	-1.276	-19.86	-1.276	-20.62
	-1.277	-35.44	-1.277	-37.25	-1.277	-45.39		-1.277	-18.85	-1.277	-19.94	-1.277	-20.73
	-1.278	-35.49	-1.278	-37.32	-1.278	-45.49		-1.278	-18.83	-1.278	-20.05	-1.278	-20.82
	-1.279	-35.55	-1.279	-37.41	-1.279	-45.67		-1.279	-18.85	-1.279	-20.07	-1.279	-20.86
	-1.28	-35.62	-1.28	-37.46	-1.28	-45.72		-1.28	-18.89	-1.28	-20.15	-1.28	-20.83
	-1.281	-35.68	-1.281	-37.51	-1.281	-45.82		-1.281	-18.91	-1.281	-20.16	-1.281	-20.9
	-1.282	-35.72	-1.282	-37.56	-1.282	-45.93		-1.282	-19.02	-1.282	-20.18	-1.282	-20.99
	-1.283	-35.78	-1.283	-37.64	-1.283	-45.98		-1.283	-19.09	-1.283	-20.16	-1.283	-21.12
	-1.284	-35.88	-1.284	-37.68	-1.284	-45.97		-1.284	-19.09	-1.284	-20.14	-1.284	-21.2
	-1.285	-35.98	-1.285	-37.62	-1.285	-46.22		-1.285	-19.11	-1.285	-20.24	-1.285	-21.24
	-1.286	-36.01	-1.286	-37.69	-1.286	-46.34		-1.286	-19.16	-1.286	-20.32	-1.286	-21.31
	-1.287	-36.05	-1.287	-37.8	-1.287	-46.42		-1.287	-19.19	-1.287	-20.41	-1.287	-21.28
	-1.288	-36.13	-1.288	-37.84	-1.288	-46.51		-1.288	-19.24	-1.288	-20.46	-1.288	-21.24
	-1.289	-36.23	-1.289	-37.83	-1.289	-46.62		-1.289	-19.35	-1.289	-20.57	-1.289	-21.37
	-1.29	-36.27	-1.29	-38.09	-1.29	-46.74		-1.29	-19.42	-1.29	-20.64	-1.29	-21.41
	-1.291	-36.32	-1.291	-38.24	-1.291	-46.75		-1.291	-19.45	-1.291	-20.69	-1.291	-21.44
	-1.292	-36.33	-1.292	-38.33	-1.292	-46.72		-1.292	-19.46	-1.292	-20.75	-1.292	-21.53
	-1.293	-36.48	-1.293	-38.43	-1.293	-46.82		-1.293	-19.5	-1.293	-20.82	-1.293	-21.54
	-1.294	-36.63	-1.294	-38.46	-1.294	-46.92		-1.294	-19.54	-1.294	-20.86	-1.294	-21.69
	-1.295	-36.72	-1.295	-38.57	-1.295	-47.01		-1.295	-19.56	-1.295	-20.81	-1.295	-21.77
	-1.296	-36.73	-1.296	-38.63	-1.296	-47.13		-1.296	-19.55	-1.296	-20.77	-1.296	-21.81
	-1.297	-36.76	-1.297	-38.7	-1.297	-47.19		-1.297	-19.51	-1.297	-20.95	-1.297	-21.88
	-1.298	-36.95	-1.298	-38.74	-1.298	-47.28		-1.298	-19.59	-1.298	-21.04	-1.298	-21.81
	-1.299	-37.08	-1.299	-38.84	-1.299	-47.41		-1.299	-19.65	-1.299	-21.08	-1.299	-21.93
	-1.3	-37.14	-1.3	-38.92	-1.3	-47.5		-1.3	-19.74	-1.3	-21.13	-1.3	-21.94
	-1.301	-37.21	-1.301	-39.01	-1.301	-47.59		-1.301	-19.79	-1.301	-21.18	-1.301	-21.92
	-1.302	-37.28	-1.302	-39.04	-1.302	-47.68		-1.302	-19.82	-1.302	-21.26	-1.302	-22.02
	-1.303	-37.36	-1.303	-39.06	-1.303	-47.78		-1.303	-19.84	-1.303	-21.29	-1.303	-22.05
	-1.304	-37.41	-1.304	-39.24	-1.304	-47.86		-1.304	-19.89	-1.304	-21.29	-1.304	-22.22
	-1.305	-37.44	-1.305	-39.39	-1.305	-47.98		-1.305	-19.93	-1.305	-21.34	-1.305	-22.3
	-1.306	-37.53	-1.306	-39.41	-1.306	-48.07		-1.306	-19.99	-1.306	-21.37	-1.306	-22.39
	-1.307	-37.58	-1.307	-39.45	-1.307	-48.18		-1.307	-19.92	-1.307	-21.53	-1.307	-22.29
	-1.308	-37.67	-1.308	-39.57	-1.308	-48.32		-1.308	-19.91	-1.308	-21.61	-1.308	-22.29
	-1.309	-37.74	-1.309	-39.7	-1.309	-48.39		-1.309	-19.96	-1.309	-21.64	-1.309	-22.36
	-1.31	-37.83	-1.31	-39.73	-1.31	-48.51		-1.31	-20.01	-1.31	-21.75	-1.31	-22.42
	-1.311	-37.86	-1.311	-39.88	-1.311	-48.61		-1.311	-20.02	-1.311	-21.85	-1.311	-22.6
	-1.312	-37.98	-1.312	-39.97	-1.312	-48.71		-1.312	-20.06	-1.312	-21.89	-1.312	-22.71
	-1.313	-37.99	-1.313	-40.06	-1.313	-48.79		-1.313	-20.09	-1.313	-22.05	-1.313	-22.77
	-1.314	-38.11	-1.314	-40.11	-1.314	-48.89		-1.314	-20.13	-1.314	-22.11	-1.314	-22.85
	-1.315	-38.17	-1.315	-40.11	-1.315	-48.97		-1.315	-20.12	-1.315	-22.21	-1.315	-22.86
	-1.316	-38.29	-1.316	-40.2	-1.316	-49.05		-1.316	-20.15	-1.316	-22.25	-1.316	-22.96
	-1.317	-38.32	-1.317	-40.31	-1.317	-49.15		-1.317	-20.18	-1.317	-22.31	-1.317	-23.08
	-1.318	-38.38	-1.318	-40.41	-1.318	-49.3		-1.318	-20.2	-1.318	-22.38	-1.318	-23.16
	-1.319	-38.41	-1.319	-40.42	-1.319	-49.3		-1.319	-20.28	-1.319	-22.42	-1.319	-23.06
	-1.32	-38.5	-1.32	-40.6	-1.32	-49.57		-1.32	-20.42	-1.32	-22.46	-1.32	-23.16
	-1.321	-38.61	-1.321	-40.75	-1.321	-49.7		-1.321	-20.45	-1.321	-22.44	-1.321	-23.26
	-1.322	-38.67	-1.322	-40.8	-1.322	-49.81		-1.322	-20.44	-1.322	-22.47	-1.322	-23.32
	-1.323	-38.75	-1.323	-40.83	-1.323	-49.87		-1.323	-20.57	-1.323	-22.51	-1.323	-23.37
	-1.324	-38.89	-1.324	-40.92	-1.324	-50.12		-1.324	-20.62	-1.324	-22.59	-1.324	-23.55
	-1.325	-38.97	-1.325	-41.01	-1.325	-50		-1.325	-20.64	-1.325	-22.63	-1.325	-23.68
	-1.326	-39.03	-1.326	-41.05	-1.326	-50.06		-1.326	-20.64	-1.326	-22.74	-1.326	-23.77
	-1.327	-39.12	-1.327	-41.07	-1.327	-50.18		-1.327	-20.67	-1.327	-22.79	-1.327	-23.79
	-1.328	-39.17	-1.328	-41.12	-1.328	-50.28		-1.328	-20.69	-1.328	-22.82	-1.328	-23.92
	-1.329	-39.2	-1.329	-41.16	-1.329	-50.35		-1.329	-20.74	-1.329	-22.9	-1.329	-23.98
	-1.33	-39.23	-1.33	-41.2	-1.33	-50.42		-1.33	-20.77	-1.33	-22.97	-1.33	-24.1
	-1.331	-39.33	-1.331	-41.22	-1.331	-50.51		-1.331	-20.77	-1.331	-23	-1.331	-24.08
	-1.332	-39.43	-1.332	-41.28	-1.332	-50.6		-1.332	-20.77	-1.332	-23.06	-1.332	-24.11
	-1.333	-39.5	-1.333	-41.31	-1.333	-50.69		-1.333	-20.85	-1.333	-23.1	-1.333	-24.11
	-1.334	-39.56	-1.334	-41.37	-1.334	-50.83		-1.334	-20.84	-1.334	-23.09	-1.334	-24.37
	-1.335	-39.56	-1.335	-41.45	-1.335	-50.85		-1.335	-20.86	-1.335	-23.12	-1.335	-24.37
	-1.336	-39.63	-1.336	-41.56	-1.336	-51.13		-1.336	-20.93	-1.336	-23.22	-1.336	-24.56
	-1.337	-39.83	-1.337	-41.64	-1.337	-51.24		-1.337	-20.96	-1.337	-23.32	-1.337	-24.61
	-1.338	-39.91	-1.338	-41.72	-1.338	-51.35		-1.338	-21.04	-1.338	-23.39	-1.338	-24.43
	-1.339	-39.98	-1.339	-41.76	-1.339	-51.42		-1.339	-21.1	-1.339	-23.47	-1.339	-24.5
	-1.34	-40.06	-1.34	-41.85	-1.34	-51.5		-1.34	-21.14	-1.34	-23.58	-1.34	-24.58
	-1.341	-40.12	-1.341	-41.98	-1.341	-51.68		-1.341	-21.21	-1.341	-23.64	-1.341	-24.6
	-1.342	-40.07	-1.342	-42.11	-1.342	-51.74		-1.342	-21.29	-1.342	-23.7	-1.342	-24.6
	-1.343	-40.09	-1.343	-42.25	-1.343	-51.84		-1.343	-21.36	-1.343	-23.77	-1.343	-24.71
	-1.344	-40.15	-1.344	-42.34	-1.344	-51.61		-1.344	-21.39	-1.344	-23.81	-1.344	-24.79
	-1.345	-40.23	-1.345	-42.42	-1.345	-51.62		-1.345	-21.43	-1.345	-23.85	-1.345	-24.92
	-1.346	-40.26	-1.346	-42.49	-1.346	-51.67		-1.346	-21.49	-1.346	-23.91	-1.346	-25.01
	-1.347	-40.32	-1.347	-42.58	-1.347	-51.6		-1.347	-21.56	-1.347	-24.02	-1.347	-25.02
	-1.348	-40.37	-1.348	-42.66	-1.348	-51.57		-1.348	-21.64	-1.348	-24.14	-1.348	-25.01
	-1.349	-40.43	-1.349	-42.77	-1.349	-51.75		-1.349	-21.63	-1.349	-24.32	-1.349	-25.06
	-1.35	-40.49	-1.35	-42.81	-1.35	-51.8		-1.35	-21.63	-1.35	-24.43	-1.35	-25.23
	-1.351	-40.53	-1.351	-42.75	-1.351	-51.88		-1.351	-21.74	-1.351	-24.48	-1.351	-25.31
	-1.352	-40.56	-1.352	-42.81	-1.352	-51.95		-1.352	-21.77	-1.352	-24.51	-1.352	-25.36
	-1.353	-40.66	-1.353	-42.86	-1.353	-52.04		-1.353	-21.76	-1.353	-24.56	-1.353	-25.42
	-1.354	-40.8	-1.354	-42.94	-1.354	-52.23		-1.354	-21.76	-1.354	-24.62	-1.354	-25.43
	-1.355	-40.97	-1.355	-43.03	-1.355	-52.46		-1.355	-21.87	-1.355	-24.69	-1.355	-25.56
	-1.356	-41.02	-1.356	-43.08	-1.356	-52.55		-1.356	-21.99	-1.356	-24.78	-1.356	-25.64
	-1.357	-41.13	-1.357	-43.11	-1.357	-52.66		-1.357	-22.03	-1.357	-24.75	-1.357	-25.74
	-1.358	-41.21	-1.358	-43.24	-1.358	-52.82		-1.358	-22.08	-1.358	-24.62	-1.358	-25.74
	-1.359	-41.28	-1.359	-43.27	-1.359	-53.36		-1.359	-22.07	-1.359	-24.64	-1.359	-25.77
	-1.36	-41.37	-1.36	-43.37	-1.36	-53.42		-1.36	-22.12	-1.36	-24.71	-1.36	-25.94
	-1.361	-41.37	-1.361	-43.45	-1.361	-53.49		-1.361	-22.2	-1.361	-24.75	-1.361	-26.08
	-1.362	-41.43	-1.362	-43.51	-1.362	-53.59		-1.362	-22.17	-1.362	-24.87	-1.362	-26.11
	-1.363	-41.52	-1.363	-43.58	-1.363	-53.72		-1.363	-22.22	-1.363	-24.99	-1.363	-26.28
	-1.364	-41.54	-1.364	-43.54	-1.364	-53.63		-1.364	-22.24	-1.364	-25.31	-1.364	-26.46
	-1.365	-41.61	-1.365	-43.69	-1.365	-53.83		-1.365	-22.29	-1.365	-25.39	-1.365	-26.39
	-1.366	-41.69	-1.366	-43.93	-1.366	-54		-1.366	-22.35	-1.366	-25.36	-1.366	-26.35
	-1.367	-41.76	-1.367	-44.15	-1.367	-54		-1.367	-22.37	-1.367	-25.37	-1.367	-26.48
	-1.368	-41.85	-1.368	-44.26	-1.368	-54.09		-1.368	-22.41	-1.368	-25.39	-1.368	-26.44
	-1.369	-41.87	-1.369	-44.37	-1.369	-54.17		-1.369	-22.44	-1.369	-25.44	-1.369	-26.44
	-1.37	-41.99	-1.37	-44.39	-1.37	-54.33		-1.37	-22.51	-1.37	-25.56	-1.37	-26.49
	-1.371	-42.04	-1.371	-44.44	-1.371	-54.4		-1.371	-22.54	-1.371	-25.59	-1.371	-26.55
	-1.372	-42.11	-1.372	-44.49	-1.372	-54.46		-1.372	-22.7	-1.372	-25.59	-1.372	-26.6
	-1.373	-42.1	-1.373	-44.58	-1.373	-54.52		-1.373	-22.72	-1.373	-25.69	-1.373	-26.7
	-1.374	-42.15	-1.374	-44.61	-1.374	-54.67		-1.374	-22.77	-1.374	-25.78	-1.374	-26.74
	-1.375	-42.22	-1.375	-44.6	-1.375	-54.71		-1.375	-22.81	-1.375	-25.84	-1.375	-26.85
	--	--	--	--	--	--
	--	--	--	--	--	--
	--	--	--	--	--	--
	--	--	--	--	--	--
	--	--	--	--	--	--
	--	--	--	--	--	--
	--	--	--	--	--	--
	--	--	--	--	--	--
	--	--	--	--	--	--
	--	--	--	--	--	--
	--	--	--	--	--	--
	--	--	--	--	--	--
	--	--	--	--	--	--
	--	--	--	--	--	--
	--	--	--	--	--	--
	--	--	--	--	--	--
	--	--	--	--	--	--
	--	--	--	--	--	--
	--	--	--	--	--	--
	--	--	--	--	--	--
	--	--	--	--	--	--
	--	--	--	--	--	--
	--	--	--	--	--	--
	--	--	--	--	--	--
	--	--	--	--	--	--
	--	--	--	--	--	--
	--	--	--	--	--	--
	--	--	--	--	--	--
	--	--	--	--	--	--
	--	--	--	--	--	--
	--	--	--	--	--	--
	--	--	--	--	--	--
	--	--	--	--	--	--
	--	--	--	--	--	--
	--	--	--	--	--	--
	--	--	--	--	--	--
	--	--	--	--	--	--
	--	--	--	--	--	--
	--	--	--	--	--	--
	--	--	--	--	--	--
	--	--	--	--	--	--
	--	--	--	--	--	--
	--	--	--	--	--	--
	--	--	--	--	--	--
	--	--	--	--	--	--
	--	--	--	--	--	--
	--	--	--	--	--	--
	--	--	--	--	--	--
	--	--	--	--	--	--
	--	--	--	--	--	--
	--	--	--	--	--	--
	--	--	--	--	--	--
	--	--	--	--	--	--
	--	--	--	--	--	--
	--	--	--	--	--	--
	--	--	--	--	--	--
	--	--	--	--	--	--
	--	--	--	--	--	--
	--	--	--	--	--	--
	--	--	--	--	--	--
	--	--	--	--	--	--
	--	--	--	--	--	--
	--	--	--	--	--	--
	--	--	--	--	--	--
	--	--	--	--	--	--
	--	--	--	--	--	--
	--	--	--	--	--	--
	--	--	--	--	--	--
	--	--	--	--	--	--
	--	--	--	--	--	--
	--	--	--	--	--	--
	--	--	--	--	--	--
	--	--	--	--	--	--
	--	--	--	--	--	--
	--	--	--	--	--	--
	--	--	--	--	--	--
	--	--	--	--	--	--
	--	--	--	--	--	--
	--	--	--	--	--	--
	--	--	--	--	--	--
	--	--	--	--	--	--
	--	--	--	--	--	--
	--	--	--	--	--	--
	--	--	--	--	--	--
	--	--	--	--	--	--
	--	--	--	--	--	--
	--	--	--	--	--	--
	--	--	--	--	--	--
	--	--	--	--	--	--
	--	--	--	--	--	--
	--	--	--	--	--	--
	--	--	--	--	--	--
	--	--	--	--	--	--
	--	--	--	--	--	--

## Sheet: Figure 1f
		Bi2O3			Bi2O3-F
	-0.67	72.5999	10.0974		69.7286	0.83267
	-0.77	88.1019	1.8614		89.9881	5.20151
	-0.87	88.82	1.93176		94.1073	1.57577
	-0.97	88.906	1.10268		96.713	1.71506
	-1.07	86.8606	2.30225		94.4357	1.29465
	-1.17	79.0619	3.55886		93.9723	3.21978
	-1.27	76.611	5.31327		95.0922	1.72646

## Sheet: Figure 1g
		Bi2O3			Bi2O3-F
	-0.67	0.22143	0.0308		0.37165	0.00444
	-0.77	1.94089	0.04101		4.04946	0.23407
	-0.87	6.19963	0.13484		8.81785	0.14765
	-0.97	11.8779	0.14732		18.6946	0.23824
	-1.07	17.5893	0.46621		25.7337	0.35279
	-1.17	21.5918	0.97192		32.505	1.11372
	-1.27	26.584	1.8437		41.1749	0.74756

## Sheet: Figure 1h
		Bi2O3			Bi2O3-F
	1	88.906		1	96.713
	6.0225	88.8263		22.6556	95.8103
	28.3889	79.2937		29.8333	91.7442
	41.1167	79.2015		48.4981	89.3382
	71.6222	76.0118		60.4	88.2832
	77.5953	75.1441		72.26	86.3272
	87.945	73.9076		95.7961	85.8063
	100.954	68.8117		100.556	85.1423

## Sheet: Figure 2a
		OCP		(-0.52 V)		(-0.57 V)		(-0.67 V)
	51.2246	8985	51.2246	8559	51.2246	5307	51.2246	3873
	53.0671	10087	53.0671	9829	53.0671	6005	53.0671	4495
	54.9114	10933	54.9114	10549	54.9114	6465	54.9114	4821
	56.7552	11223	56.7552	10853	56.7552	6713	56.7552	4995
	58.5966	11243	58.5966	10717	58.5966	6779	58.5966	4985
	60.4398	11027	60.4398	10753	60.4398	6775	60.4398	5021
	62.2804	10987	62.2804	10861	62.2804	6831	62.2804	5013
	64.1229	11085	64.1229	10897	64.1229	6859	64.1229	5305
	65.965	10847	65.965	10977	65.965	6805	65.965	5163
	67.8045	10899	67.8045	10507	67.8045	6563	67.8045	5093
	69.6459	10613	69.6459	10231	69.6459	6227	69.6459	4715
	71.4847	10153	71.4847	9553	71.4847	5867	71.4847	4419
	73.3253	9775	73.3253	9343	73.3253	5627	73.3253	4129
	75.1635	9415	75.1635	8961	75.1635	5415	75.1635	3895
	77.0034	9137	77.0034	8569	77.0034	5233	77.0034	3775
	78.8408	9061	78.8408	8343	78.8408	5057	78.8408	3695
	80.68	8765	80.68	8127	80.68	5033	80.68	3629
	82.5166	8837	82.5166	8049	82.5166	4815	82.5166	3619
	84.3551	8701	84.3551	7963	84.3551	4911	84.3551	3553
	86.191	8571	86.191	7985	86.191	4905	86.191	3639
	88.0288	8521	88.0288	8005	88.0288	4941	88.0288	3625
	89.864	8415	89.864	7811	89.864	4835	89.864	3631
	91.701	8189	91.701	7679	91.701	4707	91.701	3693
	93.5356	7875	93.5356	7453	93.5356	4555	93.5356	3523
	95.3718	7793	95.3718	7135	95.3718	4363	95.3718	3365
	97.2056	7587	97.2056	6839	97.2056	4223	97.2056	3151
	99.0412	7299	99.0412	6625	99.0412	4097	99.0412	2957
	100.874	7045	100.874	6553	100.874	3923	100.874	2905
	102.709	6807	102.709	6385	102.709	3821	102.709	2843
	104.541	6725	104.541	6205	104.541	3757	104.541	2753
	106.376	6537	106.376	5967	106.376	3739	106.376	2679
	108.207	6577	108.207	6031	108.207	3643	108.207	2613
	110.041	6489	110.041	5939	110.041	3593	110.041	2539
	111.872	6387	111.872	5935	111.872	3497	111.872	2549
	113.702	6365	113.702	5947	113.702	3615	113.702	2525
	115.534	6283	115.534	5883	115.534	3457	115.534	2479
	117.364	6455	117.364	5797	117.364	3479	117.364	2539
	119.196	6367	119.196	5909	119.196	3415	119.196	2445
	121.025	6393	121.025	5885	121.025	3415	121.025	2423
	122.854	6581	122.854	5779	122.854	3437	122.854	2429
	124.684	6375	124.684	5803	124.684	3419	124.684	2401
	126.512	6425	126.512	5795	126.512	3369	126.512	2289
	128.34	6355	128.34	5773	128.34	3303	128.34	2391
	130.17	6251	130.17	5739	130.17	3293	130.17	2331
	131.997	6411	131.997	5869	131.997	3327	131.997	2309
	133.825	6393	133.825	5857	133.825	3375	133.825	2311
	135.652	6495	135.652	5973	135.652	3257	135.652	2279
	137.477	6637	137.477	5959	137.477	3269	137.477	2291
	139.303	6691	139.303	6209	139.303	3337	139.303	2205
	141.13	6859	141.13	6249	141.13	3331	141.13	2227
	142.955	7093	142.955	6443	142.955	3399	142.955	2237
	144.78	7313	144.78	6661	144.78	3389	144.78	2227
	146.606	7435	146.606	6825	146.606	3461	146.606	2251
	148.43	7769	148.43	6947	148.43	3533	148.43	2265
	150.253	8031	150.253	7219	150.253	3569	150.253	2269
	152.078	8131	152.078	7293	152.078	3655	152.078	2221
	153.901	8515	153.901	7689	153.901	3583	153.901	2261
	155.723	8667	155.723	7675	155.723	3683	155.723	2281
	157.545	8751	157.545	7847	157.545	3757	157.545	2285
	159.369	8905	159.369	8017	159.369	3665	159.369	2217
	161.19	8843	161.19	7929	161.19	3715	161.19	2227
	163.011	8645	163.011	7779	163.011	3637	163.011	2161
	164.832	8311	164.832	7475	164.832	3581	164.832	2159
	166.654	7853	166.654	7149	166.654	3461	166.654	2177
	168.474	7299	168.474	6757	168.474	3397	168.474	2119
	170.293	7049	170.293	6383	170.293	3159	170.293	2057
	172.112	6713	172.112	6111	172.112	3095	172.112	2051
	173.931	6383	173.931	5865	173.931	3061	173.931	1981
	175.752	6097	175.752	5679	175.752	2965	175.752	1887
	177.57	5799	177.57	5339	177.57	2807	177.57	1881
	179.387	5719	179.387	5145	179.387	2763	179.387	1867
	181.205	5433	181.205	4873	181.205	2677	181.205	1819
	183.022	5289	183.022	4807	183.022	2665	183.022	1775
	184.841	5223	184.841	4649	184.841	2551	184.841	1763
	186.657	4921	186.657	4541	186.657	2493	186.657	1783
	188.473	4797	188.473	4405	188.473	2497	188.473	1699
	190.288	4659	190.288	4271	190.288	2415	190.288	1669
	192.104	4635	192.104	4281	192.104	2347	192.104	1679
	193.918	4563	193.918	4119	193.918	2357	193.918	1619
	195.733	4437	195.733	3991	195.733	2269	195.733	1601
	197.549	4293	197.549	3813	197.549	2187	197.549	1547
	199.363	4207	199.363	3911	199.363	2153	199.363	1585
	201.176	4113	201.176	3757	201.176	2149	201.176	1533
	202.99	4067	202.99	3685	202.99	2131	202.99	1491
	204.802	3995	204.802	3529	204.802	2015	204.802	1463
	206.615	3817	206.615	3393	206.615	2043	206.615	1429
	208.427	3829	208.427	3431	208.427	1955	208.427	1421
	210.238	3771	210.238	3391	210.238	1945	210.238	1381
	212.05	3775	212.05	3365	212.05	1901	212.05	1383
	213.861	3761	213.861	3247	213.861	1939	213.861	1317
	215.671	3567	215.671	3173	215.671	1825	215.671	1287
	217.482	3541	217.482	3153	217.482	1787	217.482	1303
	219.292	3469	219.292	3121	219.292	1739	219.292	1267
	221.103	3387	221.103	3065	221.103	1779	221.103	1241
	222.912	3321	222.912	2991	222.912	1739	222.912	1231
	224.721	3379	224.721	2951	224.721	1781	224.721	1193
	226.53	3261	226.53	2901	226.53	1703	226.53	1193
	228.338	3185	228.338	2809	228.338	1693	228.338	1179
	230.146	3149	230.146	2791	230.146	1619	230.146	1179
	231.953	3049	231.953	2737	231.953	1607	231.953	1125
	233.76	3009	233.76	2671	233.76	1569	233.76	1099
	235.567	2941	235.567	2729	235.567	1521	235.567	1085
	237.373	2869	237.373	2587	237.373	1557	237.373	1069
	239.18	2859	239.18	2537	239.18	1547	239.18	1081
	240.983	2813	240.983	2493	240.983	1475	240.983	1073
	242.788	2749	242.788	2449	242.788	1469	242.788	1029
	244.593	2691	244.593	2387	244.593	1451	244.593	1035
	246.398	2647	246.398	2367	246.398	1405	246.398	979
	248.202	2615	248.202	2287	248.202	1359	248.202	997
	250.006	2589	250.006	2257	250.006	1397	250.006	975
	251.81	2563	251.81	2231	251.81	1403	251.81	947
	253.613	2471	253.613	2211	253.613	1323	253.613	943
	255.416	2513	255.416	2197	255.416	1281	255.416	917
	257.219	2423	257.219	2187	257.219	1317	257.219	921
	259.021	2415	259.021	2113	259.021	1265	259.021	919
	260.823	2435	260.823	2077	260.823	1265	260.823	865
	262.624	2341	262.624	2111	262.624	1253	262.624	917
	264.423	2267	264.423	2055	264.423	1179	264.423	917
	266.224	2339	266.224	2031	266.224	1217	266.224	907
	268.024	2327	268.024	1975	268.024	1153	268.024	857
	269.824	2285	269.824	1967	269.824	1205	269.824	837
	271.624	2269	271.624	1933	271.624	1227	271.624	823
	273.423	2281	273.423	2029	273.423	1203	273.423	827
	275.222	2239	275.222	1937	275.222	1149	275.222	823
	277.019	2163	277.019	1903	277.019	1127	277.019	791
	278.817	2187	278.817	1939	278.817	1161	278.817	763
	280.615	2155	280.615	1875	280.615	1119	280.615	787
	282.413	2123	282.413	1873	282.413	1155	282.413	767
	284.21	2191	284.21	1827	284.21	1137	284.21	775
	286.005	2135	286.005	1809	286.005	1079	286.005	801
	287.802	2125	287.802	1801	287.802	1077	287.802	787
	289.598	2171	289.598	1885	289.598	1073	289.598	771
	291.394	2155	291.394	1799	291.394	1081	291.394	797
	293.189	2089	293.189	1811	293.189	1085	293.189	765
	294.982	2075	294.982	1805	294.982	1087	294.982	789
	296.777	2135	296.777	1763	296.777	1051	296.777	705
	298.572	2149	298.572	1777	298.572	1081	298.572	741
	300.366	2185	300.366	1845	300.366	1117	300.366	757
	302.158	2351	302.158	1839	302.158	1111	302.158	741
	303.951	2357	303.951	1887	303.951	1117	303.951	755
	305.744	2437	305.744	1899	305.744	1115	305.744	741
	307.537	2523	307.537	1965	307.537	1155	307.537	723
	309.327	2613	309.327	1979	309.327	1115	309.327	731
	311.119	2619	311.119	2035	311.119	1149	311.119	677
	312.911	2535	312.911	1957	312.911	1123	312.911	733
	314.7	2427	314.7	1889	314.7	1105	314.7	699
	316.491	2411	316.491	1825	316.491	1091	316.491	695
	318.282	2277	318.282	1823	318.282	1047	318.282	739
	320.07	2225	320.07	1757	320.07	1063	320.07	703
	321.86	2179	321.86	1823	321.86	1055	321.86	689
	323.65	2115	323.65	1773	323.65	989	323.65	671
	325.437	2081	325.437	1717	325.437	997	325.437	675
	327.226	2051	327.226	1711	327.226	991	327.226	671
	329.015	2061	329.015	1773	329.015	981	329.015	673
	330.801	1975	330.801	1723	330.801	1037	330.801	713
	332.589	1983	332.589	1685	332.589	991	332.589	683
	334.376	2037	334.376	1715	334.376	977	334.376	691
	336.161	2093	336.161	1675	336.161	999	336.161	709
	337.948	2055	337.948	1693	337.948	995	337.948	681
	339.733	2049	339.733	1693	339.733	973	339.733	691
	341.519	1995	341.519	1717	341.519	1009	341.519	655
	343.305	2049	343.305	1743	343.305	981	343.305	699
	345.088	2041	345.088	1727	345.088	969	345.088	677
	346.873	2057	346.873	1739	346.873	983	346.873	649
	348.656	1993	348.656	1727	348.656	1011	348.656	701
	350.44	2063	350.44	1741	350.44	1015	350.44	655
	352.222	2033	352.222	1723	352.222	991	352.222	697
	354.006	2047	354.006	1761	354.006	1015	354.006	659
	355.789	2041	355.789	1773	355.789	1003	355.789	683
	357.57	2077	357.57	1771	357.57	1017	357.57	697
	359.353	2047	359.353	1755	359.353	1007	359.353	687
	361.133	2029	361.133	1775	361.133	947	361.133	673
	362.916	2051	362.916	1749	362.916	1001	362.916	685
	364.695	2083	364.695	1765	364.695	1045	364.695	679
	366.476	2021	366.476	1731	366.476	999	366.476	685
	368.255	2035	368.255	1655	368.255	1009	368.255	719
	370.036	1985	370.036	1701	370.036	997	370.036	685
	371.814	2021	371.814	1739	371.814	1013	371.814	687
	373.594	1987	373.594	1681	373.594	991	373.594	717
	375.372	2055	375.372	1699	375.372	955	375.372	649
	377.149	2007	377.149	1741	377.149	1013	377.149	657
	378.928	1997	378.928	1665	378.928	983	378.928	681
	380.704	1949	380.704	1663	380.704	945	380.704	645
	382.483	1957	382.483	1657	382.483	999	382.483	671
	384.259	1943	384.259	1639	384.259	951	384.259	703
	386.036	1961	386.036	1629	386.036	929	386.036	709
	387.811	2005	387.811	1589	387.811	965	387.811	677
	389.588	1859	389.588	1641	389.588	943	389.588	663
	391.363	1949	391.363	1595	391.363	955	391.363	657
	393.137	1933	393.137	1601	393.137	907	393.137	657
	394.913	1787	394.913	1569	394.913	939	394.913	677
	396.686	1871	396.686	1543	396.686	925	396.686	639
	398.459	1799	398.459	1521	398.459	967	398.459	675
	400.234	1839	400.234	1541	400.234	929	400.234	669
	402.006	1783	402.006	1515	402.006	951	402.006	647
	403.78	1845	403.78	1539	403.78	911	403.78	635
	405.552	1839	405.552	1555	405.552	939	405.552	679
	407.323	1785	407.323	1583	407.323	931	407.323	667
	409.097	1799	409.097	1503	409.097	923	409.097	675
	410.867	1845	410.867	1465	410.867	933	410.867	669
	412.638	1835	412.638	1535	412.638	897	412.638	663
	414.41	1785	414.41	1501	414.41	971	414.41	653
	416.179	1725	416.179	1509	416.179	953	416.179	645
	417.949	1725	417.949	1451	417.949	915	417.949	649
	419.718	1729	419.718	1505	419.718	931	419.718	639
	421.488	1743	421.488	1501	421.488	919	421.488	641
	423.257	1745	423.257	1409	423.257	903	423.257	649
	425.025	1781	425.025	1445	425.025	983	425.025	649
	426.794	1705	426.794	1439	426.794	895	426.794	671
	428.562	1707	428.562	1467	428.562	911	428.562	683
	430.329	1773	430.329	1439	430.329	925	430.329	649
	432.095	1769	432.095	1415	432.095	915	432.095	675
	433.864	1679	433.864	1415	433.864	925	433.864	677
	435.63	1669	435.63	1461	435.63	923	435.63	663
	437.395	1701	437.395	1451	437.395	883	437.395	641
	439.16	1673	439.16	1441	439.16	957	439.16	675
	440.927	1661	440.927	1417	440.927	893	440.927	687
	442.692	1631	442.692	1389	442.692	897	442.692	663
	444.456	1667	444.456	1407	444.456	923	444.456	687
	446.22	1677	446.22	1371	446.22	887	446.22	667
	447.984	1625	447.984	1391	447.984	903	447.984	649
	449.749	1695	449.749	1381	449.749	931	449.749	621
	451.512	1683	451.512	1351	451.512	865	451.512	681
	453.274	1645	453.274	1315	453.274	865	453.274	625
	455.036	1637	455.036	1351	455.036	905	455.036	653
	456.798	1637	456.798	1355	456.798	889	456.798	617
	458.56	1649	458.56	1363	458.56	875	458.56	637
	460.321	1669	460.321	1337	460.321	901	460.321	665
	462.084	1611	462.084	1337	462.084	909	462.084	633
	463.844	1603	463.844	1369	463.844	835	463.844	639
	465.605	1617	465.605	1315	465.605	877	465.605	629
	467.364	1607	467.364	1331	467.364	865	467.364	633
	469.124	1553	469.124	1253	469.124	883	469.124	661
	470.883	1577	470.883	1289	470.883	845	470.883	631
	472.642	1565	472.642	1287	472.642	843	472.642	605
	474.4	1571	474.4	1269	474.4	849	474.4	609
	476.158	1553	476.158	1241	476.158	843	476.158	651
	477.916	1523	477.916	1253	477.916	841	477.916	611
	479.676	1507	479.676	1257	479.676	803	479.676	621
	481.433	1469	481.433	1259	481.433	799	481.433	619
	483.19	1533	483.19	1251	483.19	843	483.19	621
	484.946	1489	484.946	1193	484.946	817	484.946	657
	486.702	1481	486.702	1233	486.702	825	486.702	631
	488.458	1453	488.458	1201	488.458	835	488.458	627
	490.214	1435	490.214	1217	490.214	875	490.214	629
	491.969	1477	491.969	1235	491.969	845	491.969	603
	493.723	1473	493.723	1257	493.723	853	493.723	629
	495.478	1461	495.478	1227	495.478	805	495.478	639
	497.232	1503	497.232	1173	497.232	813	497.232	613
	498.986	1431	498.986	1229	498.986	809	498.986	621

## Sheet: Figure 2b
		fresh		10 mins		90 mins
	-129	-0.25466	-129	-0.79185	-129	-0.30005
	-129.001	-0.27006	-129.001	-0.78786	-129.001	-0.29411
	-129.002	-0.2938	-129.002	-0.78463	-129.002	-0.28792
	-129.003	-0.3219	-129.003	-0.78238	-129.003	-0.28146
	-129.004	-0.34923	-129.004	-0.78127	-129.004	-0.27472
	-129.005	-0.37117	-129.005	-0.78137	-129.005	-0.2677
	-129.006	-0.38498	-129.006	-0.78268	-129.006	-0.26046
	-129.007	-0.39046	-129.007	-0.78515	-129.007	-0.25303
	-129.007	-0.38905	-129.007	-0.78866	-129.007	-0.2455
	-129.008	-0.38218	-129.008	-0.79306	-129.008	-0.23795
	-129.009	-0.37082	-129.009	-0.79814	-129.009	-0.23047
	-129.01	-0.35633	-129.01	-0.80364	-129.01	-0.22315
	-129.011	-0.34102	-129.011	-0.80923	-129.011	-0.21607
	-129.012	-0.32746	-129.012	-0.81456	-129.012	-0.2093
	-129.013	-0.31692	-129.013	-0.81925	-129.013	-0.20289
	-129.014	-0.3086	-129.014	-0.82293	-129.014	-0.19691
	-129.015	-0.30058	-129.015	-0.82533	-129.015	-0.19138
	-129.016	-0.29162	-129.016	-0.8263	-129.016	-0.18633
	-129.017	-0.28218	-129.017	-0.82583	-129.017	-0.18178
	-129.018	-0.27387	-129.018	-0.82407	-129.018	-0.17774
	-129.019	-0.2681	-129.019	-0.82128	-129.019	-0.17421
	-129.02	-0.26539	-129.02	-0.81785	-129.02	-0.17117
	-129.021	-0.26544	-129.021	-0.81422	-129.021	-0.16859
	-129.022	-0.2674	-129.022	-0.81085	-129.022	-0.16645
	-129.023	-0.26995	-129.023	-0.80817	-129.023	-0.16467
	-129.024	-0.27146	-129.024	-0.80649	-129.024	-0.16322
	-129.025	-0.27039	-129.025	-0.80599	-129.025	-0.162
	-129.026	-0.2656	-129.026	-0.80668	-129.026	-0.16095
	-129.026	-0.25651	-129.026	-0.80843	-129.026	-0.15999
	-129.027	-0.2432	-129.027	-0.81102	-129.027	-0.15903
	-129.028	-0.22621	-129.028	-0.81413	-129.028	-0.15801
	-129.029	-0.20585	-129.029	-0.81747	-129.029	-0.15686
	-129.03	-0.18204	-129.03	-0.82075	-129.03	-0.15555
	-129.031	-0.15491	-129.031	-0.82375	-129.031	-0.15406
	-129.032	-0.12598	-129.032	-0.8263	-129.032	-0.15237
	-129.033	-0.09859	-129.033	-0.82832	-129.033	-0.15053
	-129.034	-0.07711	-129.034	-0.82975	-129.034	-0.14858
	-129.035	-0.06522	-129.035	-0.83054	-129.035	-0.14658
	-129.036	-0.06453	-129.036	-0.83063	-129.036	-0.14461
	-129.037	-0.07451	-129.037	-0.82989	-129.037	-0.14275
	-129.038	-0.09317	-129.038	-0.82816	-129.038	-0.14109
	-129.039	-0.11777	-129.039	-0.82525	-129.039	-0.1397
	-129.04	-0.14498	-129.04	-0.82101	-129.04	-0.13867
	-129.041	-0.17122	-129.041	-0.81538	-129.041	-0.13803
	-129.042	-0.19382	-129.042	-0.80835	-129.042	-0.13785
	-129.043	-0.21246	-129.043	-0.8	-129.043	-0.13813
	-129.044	-0.22911	-129.044	-0.79044	-129.044	-0.13892
	-129.045	-0.24588	-129.045	-0.77983	-129.045	-0.1402
	-129.045	-0.26269	-129.045	-0.7683	-129.045	-0.14198
	-129.046	-0.27707	-129.046	-0.75602	-129.046	-0.14425
	-129.047	-0.28612	-129.047	-0.74321	-129.047	-0.14701
	-129.048	-0.28806	-129.048	-0.73014	-129.048	-0.15021
	-129.049	-0.28256	-129.049	-0.71713	-129.049	-0.15384
	-129.05	-0.27052	-129.05	-0.70455	-129.05	-0.15784
	-129.051	-0.25443	-129.051	-0.69273	-129.051	-0.16215
	-129.052	-0.23838	-129.052	-0.68193	-129.052	-0.16669
	-129.053	-0.22646	-129.053	-0.67228	-129.053	-0.17137
	-129.054	-0.22053	-129.054	-0.66377	-129.054	-0.17609
	-129.055	-0.21937	-129.055	-0.65628	-129.055	-0.18074
	-129.056	-0.21976	-129.056	-0.64961	-129.056	-0.1852
	-129.057	-0.21822	-129.057	-0.64356	-129.057	-0.18935
	-129.058	-0.21232	-129.058	-0.63799	-129.058	-0.19308
	-129.059	-0.20156	-129.059	-0.63288	-129.059	-0.1963
	-129.06	-0.18834	-129.06	-0.6284	-129.06	-0.19891
	-129.061	-0.17753	-129.061	-0.62483	-129.061	-0.20086
	-129.062	-0.1743	-129.062	-0.62255	-129.062	-0.20211
	-129.063	-0.18123	-129.063	-0.62189	-129.063	-0.20265
	-129.064	-0.19695	-129.064	-0.62313	-129.064	-0.2025
	-129.064	-0.21721	-129.064	-0.62636	-129.064	-0.20171
	-129.065	-0.23701	-129.065	-0.6315	-129.065	-0.20035
	-129.066	-0.25213	-129.066	-0.6383	-129.066	-0.19851
	-129.067	-0.26002	-129.067	-0.64639	-129.067	-0.19631
	-129.068	-0.26054	-129.068	-0.65532	-129.068	-0.19386
	-129.069	-0.25572	-129.069	-0.66458	-129.069	-0.19129
	-129.07	-0.24836	-129.07	-0.6737	-129.07	-0.18871
	-129.071	-0.24064	-129.071	-0.68223	-129.071	-0.18623
	-129.072	-0.23351	-129.072	-0.68983	-129.072	-0.18394
	-129.073	-0.22677	-129.073	-0.69624	-129.073	-0.18191
	-129.074	-0.21967	-129.074	-0.70133	-129.074	-0.18018
	-129.075	-0.21176	-129.075	-0.70506	-129.075	-0.17878
	-129.076	-0.20381	-129.076	-0.70749	-129.076	-0.17769
	-129.077	-0.19816	-129.077	-0.70869	-129.077	-0.17693
	-129.078	-0.19805	-129.078	-0.70878	-129.078	-0.17645
	-129.079	-0.20579	-129.079	-0.70789	-129.079	-0.17623
	-129.08	-0.22172	-129.08	-0.70618	-129.08	-0.17624
	-129.081	-0.24442	-129.081	-0.70384	-129.081	-0.17644
	-129.082	-0.27191	-129.082	-0.70109	-129.082	-0.17681
	-129.083	-0.30286	-129.083	-0.69818	-129.083	-0.17734
	-129.083	-0.3366	-129.083	-0.6954	-129.083	-0.17801
	-129.084	-0.37189	-129.084	-0.69304	-129.084	-0.17884
	-129.085	-0.40588	-129.085	-0.69137	-129.085	-0.17985
	-129.086	-0.43452	-129.086	-0.69058	-129.086	-0.18106
	-129.087	-0.45385	-129.087	-0.6908	-129.087	-0.1825
	-129.088	-0.46142	-129.088	-0.69204	-129.088	-0.18422
	-129.089	-0.45711	-129.089	-0.69423	-129.089	-0.18621
	-129.09	-0.44323	-129.09	-0.69721	-129.09	-0.18851
	-129.091	-0.42359	-129.091	-0.70078	-129.091	-0.1911
	-129.092	-0.40241	-129.092	-0.70478	-129.092	-0.19396
	-129.093	-0.38332	-129.093	-0.70905	-129.093	-0.19704
	-129.094	-0.36835	-129.094	-0.71352	-129.094	-0.20029
	-129.095	-0.35716	-129.095	-0.71811	-129.095	-0.20363
	-129.096	-0.34752	-129.096	-0.72279	-129.096	-0.20699
	-129.097	-0.33661	-129.097	-0.72751	-129.097	-0.21028
	-129.098	-0.32232	-129.098	-0.73221	-129.098	-0.21341
	-129.099	-0.30385	-129.099	-0.73676	-129.099	-0.21629
	-129.1	-0.28187	-129.1	-0.74106	-129.1	-0.21885
	-129.101	-0.25852	-129.101	-0.74494	-129.101	-0.22104
	-129.102	-0.23679	-129.102	-0.74824	-129.102	-0.22279
	-129.102	-0.21936	-129.102	-0.75082	-129.102	-0.22408
	-129.103	-0.20743	-129.103	-0.75254	-129.103	-0.22489
	-129.104	-0.20037	-129.104	-0.75329	-129.104	-0.2252
	-129.105	-0.19666	-129.105	-0.75296	-129.105	-0.22504
	-129.106	-0.19513	-129.106	-0.75148	-129.106	-0.2244
	-129.107	-0.19513	-129.107	-0.74877	-129.107	-0.22332
	-129.108	-0.19584	-129.108	-0.74482	-129.108	-0.22183
	-129.109	-0.1961	-129.109	-0.73965	-129.109	-0.21996
	-129.11	-0.19489	-129.11	-0.73336	-129.11	-0.21775
	-129.111	-0.19194	-129.111	-0.72613	-129.111	-0.21527
	-129.112	-0.18771	-129.112	-0.71817	-129.112	-0.21257
	-129.113	-0.18323	-129.113	-0.70975	-129.113	-0.20972
	-129.114	-0.18005	-129.114	-0.70116	-129.114	-0.2068
	-129.115	-0.17978	-129.115	-0.69265	-129.115	-0.2039
	-129.116	-0.18286	-129.116	-0.68444	-129.116	-0.2011
	-129.117	-0.18775	-129.117	-0.67671	-129.117	-0.19849
	-129.118	-0.19173	-129.118	-0.66954	-129.118	-0.19617
	-129.119	-0.19276	-129.119	-0.66296	-129.119	-0.19422
	-129.12	-0.19067	-129.12	-0.65689	-129.12	-0.19268
	-129.121	-0.18718	-129.121	-0.65119	-129.121	-0.19162
	-129.121	-0.18516	-129.121	-0.64571	-129.121	-0.19105
	-129.122	-0.18747	-129.122	-0.64029	-129.122	-0.19095
	-129.123	-0.19568	-129.123	-0.63483	-129.123	-0.1913
	-129.124	-0.20918	-129.124	-0.62934	-129.124	-0.19202
	-129.125	-0.22551	-129.125	-0.62393	-129.125	-0.19303
	-129.126	-0.24154	-129.126	-0.61881	-129.126	-0.19423
	-129.127	-0.25492	-129.127	-0.61423	-129.127	-0.19551
	-129.128	-0.26476	-129.128	-0.61047	-129.128	-0.19674
	-129.129	-0.27108	-129.129	-0.6077	-129.129	-0.19781
	-129.13	-0.27397	-129.13	-0.60599	-129.13	-0.19863
	-129.131	-0.2735	-129.131	-0.60523	-129.131	-0.19909
	-129.132	-0.27016	-129.132	-0.6052	-129.132	-0.19914
	-129.133	-0.26455	-129.133	-0.60553	-129.133	-0.1987
	-129.134	-0.25658	-129.134	-0.60587	-129.134	-0.19775
	-129.135	-0.24522	-129.135	-0.60591	-129.135	-0.19628
	-129.136	-0.22945	-129.136	-0.60545	-129.136	-0.19429
	-129.137	-0.20947	-129.137	-0.60443	-129.137	-0.1918
	-129.138	-0.18717	-129.138	-0.60289	-129.138	-0.18885
	-129.139	-0.16566	-129.139	-0.60096	-129.139	-0.18547
	-129.14	-0.14789	-129.14	-0.59878	-129.14	-0.18172
	-129.14	-0.13548	-129.14	-0.59647	-129.14	-0.17765
	-129.141	-0.12875	-129.141	-0.59416	-129.141	-0.17329
	-129.142	-0.1277	-129.142	-0.59193	-129.142	-0.1687
	-129.143	-0.13278	-129.143	-0.58985	-129.143	-0.16391
	-129.144	-0.14487	-129.144	-0.588	-129.144	-0.15897
	-129.145	-0.16485	-129.145	-0.58647	-129.145	-0.15392
	-129.146	-0.19258	-129.146	-0.58532	-129.146	-0.1488
	-129.147	-0.2262	-129.147	-0.58463	-129.147	-0.14366
	-129.148	-0.26236	-129.148	-0.58446	-129.148	-0.13857
	-129.149	-0.29741	-129.149	-0.58479	-129.149	-0.13356
	-129.15	-0.3284	-129.15	-0.58558	-129.15	-0.1287
	-129.151	-0.35351	-129.151	-0.58679	-129.151	-0.12402
	-129.152	-0.37159	-129.152	-0.58835	-129.152	-0.11956
	-129.153	-0.38137	-129.153	-0.59021	-129.153	-0.11534
	-129.154	-0.38141	-129.154	-0.59237	-129.154	-0.11136
	-129.155	-0.37108	-129.155	-0.59481	-129.155	-0.1076
	-129.156	-0.35172	-129.156	-0.59754	-129.156	-0.10403
	-129.157	-0.32697	-129.157	-0.60052	-129.157	-0.10061
	-129.158	-0.30216	-129.158	-0.60372	-129.158	-0.0973
	-129.159	-0.28282	-129.159	-0.60707	-129.159	-0.09405
	-129.159	-0.27256	-129.159	-0.61053	-129.159	-0.09083
	-129.16	-0.27143	-129.16	-0.61408	-129.16	-0.08766
	-129.161	-0.27603	-129.161	-0.61776	-129.161	-0.08454
	-129.162	-0.28113	-129.162	-0.62168	-129.162	-0.08152
	-129.163	-0.28191	-129.163	-0.62602	-129.163	-0.07869
	-129.164	-0.27562	-129.164	-0.63098	-129.164	-0.07614
	-129.165	-0.26204	-129.165	-0.6368	-129.165	-0.07397
	-129.166	-0.24287	-129.166	-0.64367	-129.166	-0.07229
	-129.167	-0.22114	-129.167	-0.65174	-129.167	-0.07121
	-129.168	-0.20048	-129.168	-0.66106	-129.168	-0.07082
	-129.169	-0.18402	-129.169	-0.67157	-129.169	-0.07119
	-129.17	-0.17359	-129.17	-0.68311	-129.17	-0.07234
	-129.171	-0.1702	-129.171	-0.69545	-129.171	-0.07431
	-129.172	-0.17491	-129.172	-0.70824	-129.172	-0.07705
	-129.173	-0.18831	-129.173	-0.72106	-129.173	-0.08053
	-129.174	-0.20889	-129.174	-0.73342	-129.174	-0.08468
	-129.175	-0.23229	-129.175	-0.74477	-129.175	-0.0894
	-129.176	-0.25232	-129.176	-0.75454	-129.176	-0.09461
	-129.177	-0.26354	-129.177	-0.76213	-129.177	-0.10022
	-129.178	-0.2638	-129.178	-0.76704	-129.178	-0.10616
	-129.178	-0.25494	-129.178	-0.76887	-129.178	-0.11234
	-129.179	-0.24115	-129.179	-0.76748	-129.179	-0.11873
	-129.18	-0.22655	-129.18	-0.76294	-129.18	-0.12528
	-129.181	-0.21373	-129.181	-0.7556	-129.181	-0.13197
	-129.182	-0.2039	-129.182	-0.74598	-129.182	-0.13877
	-129.183	-0.19741	-129.183	-0.73473	-129.183	-0.14565
	-129.184	-0.19384	-129.184	-0.72251	-129.184	-0.15259
	-129.185	-0.19248	-129.185	-0.70993	-129.185	-0.15955
	-129.186	-0.19336	-129.186	-0.69745	-129.186	-0.16649
	-129.187	-0.19773	-129.187	-0.68541	-129.187	-0.17336
	-129.188	-0.20719	-129.188	-0.67399	-129.188	-0.18009
	-129.189	-0.22228	-129.189	-0.66323	-129.189	-0.18662
	-129.19	-0.24169	-129.19	-0.65312	-129.19	-0.19288
	-129.191	-0.26271	-129.191	-0.64362	-129.191	-0.19878
	-129.192	-0.28277	-129.192	-0.63469	-129.192	-0.20424
	-129.193	-0.30071	-129.193	-0.62635	-129.193	-0.20919
	-129.194	-0.31658	-129.194	-0.61871	-129.194	-0.21353
	-129.195	-0.33071	-129.195	-0.61191	-129.195	-0.21718
	-129.196	-0.34314	-129.196	-0.60612	-129.196	-0.22007
	-129.196	-0.35354	-129.196	-0.60152	-129.196	-0.22214
	-129.197	-0.36118	-129.197	-0.59821	-129.197	-0.22334
	-129.198	-0.36507	-129.198	-0.59628	-129.198	-0.22367
	-129.199	-0.36455	-129.199	-0.59578	-129.199	-0.22312
	-129.2	-0.35993	-129.2	-0.59675	-129.2	-0.22173
	-129.201	-0.35282	-129.201	-0.5992	-129.201	-0.21957
	-129.202	-0.34584	-129.202	-0.60311	-129.202	-0.21672
	-129.203	-0.3416	-129.203	-0.60842	-129.203	-0.21329
	-129.204	-0.34124	-129.204	-0.615	-129.204	-0.20938
	-129.205	-0.34395	-129.205	-0.62266	-129.205	-0.20512
	-129.206	-0.34813	-129.206	-0.63124	-129.206	-0.20063
	-129.207	-0.35288	-129.207	-0.64058	-129.207	-0.19601
	-129.208	-0.3584	-129.208	-0.6506	-129.208	-0.19136
	-129.209	-0.36473	-129.209	-0.66131	-129.209	-0.18677
	-129.21	-0.37041	-129.21	-0.67272	-129.21	-0.18232
	-129.211	-0.37263	-129.211	-0.68483	-129.211	-0.17805
	-129.212	-0.36884	-129.212	-0.69756	-129.212	-0.17403
	-129.213	-0.35814	-129.213	-0.71068	-129.213	-0.17031
	-129.214	-0.34161	-129.214	-0.72385	-129.214	-0.16694
	-129.215	-0.32147	-129.215	-0.73662	-129.215	-0.16398
	-129.215	-0.2999	-129.215	-0.74853	-129.215	-0.1615
	-129.216	-0.27849	-129.216	-0.75917	-129.216	-0.15957
	-129.217	-0.25822	-129.217	-0.76825	-129.217	-0.15826
	-129.218	-0.23982	-129.218	-0.77564	-129.218	-0.15768
	-129.219	-0.22428	-129.219	-0.78139	-129.219	-0.15788
	-129.22	-0.21316	-129.22	-0.78572	-129.22	-0.15893
	-129.221	-0.20796	-129.221	-0.78893	-129.221	-0.16088
	-129.222	-0.20898	-129.222	-0.79138	-129.222	-0.16374
	-129.223	-0.21452	-129.223	-0.79342	-129.223	-0.1675
	-129.224	-0.2214	-129.224	-0.79534	-129.224	-0.17212
	-129.225	-0.22663	-129.225	-0.79731	-129.225	-0.17753
	-129.226	-0.22913	-129.226	-0.79942	-129.226	-0.18362
	-129.227	-0.23009	-129.227	-0.80167	-129.227	-0.19027
	-129.228	-0.23193	-129.228	-0.80396	-129.228	-0.19735
	-129.229	-0.23706	-129.229	-0.80619	-129.229	-0.20471
	-129.23	-0.2471	-129.23	-0.80822	-129.23	-0.2122
	-129.231	-0.26244	-129.231	-0.80998	-129.231	-0.21969
	-129.232	-0.28184	-129.232	-0.81144	-129.232	-0.22705
	-129.233	-0.30227	-129.233	-0.8127	-129.233	-0.23417
	-129.234	-0.31971	-129.234	-0.81387	-129.234	-0.24097
	-129.234	-0.3308	-129.234	-0.81516	-129.234	-0.24736
	-129.235	-0.33405	-129.235	-0.81674	-129.235	-0.25329
	-129.236	-0.33021	-129.236	-0.81878	-129.236	-0.25874
	-129.237	-0.322	-129.237	-0.82139	-129.237	-0.26366
	-129.238	-0.31297	-129.238	-0.82461	-129.238	-0.26805
	-129.239	-0.3061	-129.239	-0.82849	-129.239	-0.27191
	-129.24	-0.30253	-129.24	-0.83303	-129.24	-0.27523
	-129.241	-0.30148	-129.241	-0.83829	-129.241	-0.27804
	-129.242	-0.30114	-129.242	-0.84427	-129.242	-0.28035
	-129.243	-0.29998	-129.243	-0.85099	-129.243	-0.28219
	-129.244	-0.29767	-129.244	-0.8584	-129.244	-0.28357
	-129.245	-0.29506	-129.245	-0.86637	-129.245	-0.28452
	-129.246	-0.29344	-129.246	-0.87468	-129.246	-0.28506
	-129.247	-0.29362	-129.247	-0.88304	-129.247	-0.2852
	-129.248	-0.29578	-129.248	-0.89109	-129.248	-0.28495
	-129.249	-0.29937	-129.249	-0.89842	-129.249	-0.28434
	-129.25	-0.30313	-129.25	-0.90468	-129.25	-0.28337
	-129.251	-0.30546	-129.251	-0.90954	-129.251	-0.28206
	-129.252	-0.30523	-129.252	-0.91272	-129.252	-0.28044
	-129.253	-0.30232	-129.253	-0.91406	-129.253	-0.27855
	-129.254	-0.29764	-129.254	-0.91346	-129.254	-0.27644
	-129.254	-0.29276	-129.254	-0.91098	-129.254	-0.27416
	-129.255	-0.28948	-129.255	-0.90677	-129.255	-0.27178
	-129.256	-0.28931	-129.256	-0.90114	-129.256	-0.26937
	-129.257	-0.29245	-129.257	-0.89444	-129.257	-0.26699
	-129.258	-0.29733	-129.258	-0.8871	-129.258	-0.26472
	-129.259	-0.3012	-129.259	-0.87949	-129.259	-0.2626
	-129.26	-0.30153	-129.26	-0.87195	-129.26	-0.26071
	-129.261	-0.2971	-129.261	-0.86469	-129.261	-0.25908
	-129.262	-0.28837	-129.262	-0.85781	-129.262	-0.25775
	-129.263	-0.27691	-129.263	-0.85129	-129.263	-0.25676
	-129.264	-0.26448	-129.264	-0.84505	-129.264	-0.25613
	-129.265	-0.25227	-129.265	-0.83894	-129.265	-0.25587
	-129.266	-0.24099	-129.266	-0.83283	-129.266	-0.25597
	-129.267	-0.23123	-129.267	-0.82662	-129.267	-0.25643
	-129.268	-0.22391	-129.268	-0.82024	-129.268	-0.25721
	-129.269	-0.21965	-129.269	-0.81365	-129.269	-0.25828
	-129.27	-0.21744	-129.27	-0.80679	-129.27	-0.25958
	-129.271	-0.2142	-129.271	-0.79962	-129.271	-0.26106
	-129.272	-0.20624	-129.272	-0.79211	-129.272	-0.26265
	-129.273	-0.19121	-129.273	-0.78425	-129.273	-0.26432
	-129.273	-0.169	-129.273	-0.77611	-129.273	-0.266
	-129.274	-0.14149	-129.274	-0.76784	-129.274	-0.26766
	-129.275	-0.11189	-129.275	-0.75968	-129.275	-0.26929
	-129.276	-0.08392	-129.276	-0.75193	-129.276	-0.27088
	-129.277	-0.06113	-129.277	-0.74491	-129.277	-0.27245
	-129.278	-0.04605	-129.278	-0.73888	-129.278	-0.27401
	-129.279	-0.03954	-129.279	-0.73406	-129.279	-0.27559
	-129.28	-0.04112	-129.28	-0.73052	-129.28	-0.27723
	-129.281	-0.05016	-129.281	-0.72822	-129.281	-0.27895
	-129.282	-0.06667	-129.282	-0.72702	-129.282	-0.28078
	-129.283	-0.09088	-129.283	-0.7267	-129.283	-0.28274
	-129.284	-0.12193	-129.284	-0.727	-129.284	-0.28484
	-129.285	-0.15703	-129.285	-0.72767	-129.285	-0.28708
	-129.286	-0.19209	-129.286	-0.72846	-129.286	-0.28947
	-129.287	-0.22301	-129.287	-0.72913	-129.287	-0.29199
	-129.288	-0.24688	-129.288	-0.72948	-129.288	-0.29462
	-129.289	-0.26262	-129.289	-0.72935	-129.289	-0.29733
	-129.29	-0.2709	-129.29	-0.72865	-129.29	-0.30009
	-129.291	-0.27356	-129.291	-0.72739	-129.291	-0.30285
	-129.292	-0.27255	-129.292	-0.72563	-129.292	-0.30557
	-129.292	-0.26908	-129.292	-0.72355	-129.292	-0.3082
	-129.293	-0.26353	-129.293	-0.72135	-129.293	-0.31068
	-129.294	-0.25599	-129.294	-0.71927	-129.294	-0.31297
	-129.295	-0.24733	-129.295	-0.71751	-129.295	-0.31504
	-129.296	-0.23999	-129.296	-0.71621	-129.296	-0.31687
	-129.297	-0.23706	-129.297	-0.71544	-129.297	-0.31843
	-129.298	-0.24004	-129.298	-0.71521	-129.298	-0.31974
	-129.299	-0.24775	-129.299	-0.71547	-129.299	-0.32078
	-129.3	-0.25757	-129.3	-0.7162	-129.3	-0.32158
	-129.301	-0.26726	-129.301	-0.71736	-129.301	-0.32212
	-129.302	-0.27555	-129.302	-0.71896	-129.302	-0.32241
	-129.303	-0.2816	-129.303	-0.72106	-129.303	-0.32244
	-129.304	-0.28436	-129.304	-0.72372	-129.304	-0.3222
	-129.305	-0.28248	-129.305	-0.727	-129.305	-0.32165
	-129.306	-0.27508	-129.306	-0.73098	-129.306	-0.32077
	-129.307	-0.26274	-129.307	-0.73571	-129.307	-0.31954
	-129.308	-0.24789	-129.308	-0.74123	-129.308	-0.31792
	-129.309	-0.23415	-129.309	-0.74751	-129.309	-0.3159
	-129.31	-0.22495	-129.31	-0.75447	-129.31	-0.31347
	-129.31	-0.22251	-129.31	-0.76195	-129.31	-0.31065
	-129.311	-0.22743	-129.311	-0.76971	-129.311	-0.30745
	-129.312	-0.23827	-129.312	-0.77743	-129.312	-0.30392
	-129.313	-0.2515	-129.313	-0.78477	-129.313	-0.30012
	-129.314	-0.26258	-129.314	-0.7914	-129.314	-0.29612
	-129.315	-0.2683	-129.315	-0.79702	-129.315	-0.29201
	-129.316	-0.26871	-129.316	-0.8014	-129.316	-0.28787
	-129.317	-0.26666	-129.317	-0.80442	-129.317	-0.2838
	-129.318	-0.26512	-129.318	-0.80604	-129.318	-0.27989
	-129.319	-0.2652	-129.319	-0.80632	-129.319	-0.2762
	-129.32	-0.26644	-129.32	-0.80541	-129.32	-0.27279
	-129.321	-0.26815	-129.321	-0.80354	-129.321	-0.2697
	-129.322	-0.26999	-129.322	-0.80102	-129.322	-0.26696
	-129.323	-0.27194	-129.323	-0.79816	-129.323	-0.26458
	-129.324	-0.27442	-129.324	-0.79528	-129.324	-0.26255
	-129.325	-0.27851	-129.325	-0.7926	-129.325	-0.26086
	-129.326	-0.28536	-129.326	-0.79034	-129.326	-0.2595
	-129.327	-0.29515	-129.327	-0.78862	-129.327	-0.25845
	-129.328	-0.30683	-129.328	-0.78758	-129.328	-0.25771
	-129.329	-0.31922	-129.329	-0.78733	-129.329	-0.25729
	-129.329	-0.33206	-129.329	-0.78797	-129.329	-0.25718
	-129.33	-0.34595	-129.33	-0.78954	-129.33	-0.25741
	-129.331	-0.36098	-129.331	-0.79199	-129.331	-0.25799
	-129.332	-0.37586	-129.332	-0.79514	-129.332	-0.25893
	-129.333	-0.38838	-129.333	-0.79869	-129.333	-0.26025
	-129.334	-0.39719	-129.334	-0.80223	-129.334	-0.26195
	-129.335	-0.40287	-129.335	-0.80533	-129.335	-0.26402
	-129.336	-0.40708	-129.336	-0.80758	-129.336	-0.26645
	-129.337	-0.41044	-129.337	-0.80865	-129.337	-0.2692
	-129.338	-0.41128	-129.338	-0.80831	-129.338	-0.27224
	-129.339	-0.40691	-129.339	-0.80647	-129.339	-0.2755
	-129.34	-0.39612	-129.34	-0.80315	-129.34	-0.27896
	-129.341	-0.38017	-129.341	-0.79848	-129.341	-0.28254
	-129.342	-0.3618	-129.342	-0.79268	-129.342	-0.28622
	-129.343	-0.34326	-129.343	-0.78605	-129.343	-0.28994
	-129.344	-0.32506	-129.344	-0.77893	-129.344	-0.29368
	-129.345	-0.3058	-129.345	-0.77169	-129.345	-0.29743
	-129.346	-0.28355	-129.346	-0.76467	-129.346	-0.30118
	-129.347	-0.25777	-129.347	-0.75814	-129.347	-0.30493
	-129.348	-0.23034	-129.348	-0.75231	-129.348	-0.30868
	-129.348	-0.20481	-129.348	-0.74726	-129.348	-0.31244
	-129.349	-0.18486	-129.349	-0.74301	-129.349	-0.31622
	-129.35	-0.17268	-129.35	-0.73947	-129.35	-0.32002
	-129.351	-0.16799	-129.351	-0.73654	-129.351	-0.32384
	-129.352	-0.16816	-129.352	-0.73408	-129.352	-0.32768
	-129.353	-0.17014	-129.353	-0.732	-129.353	-0.3315
	-129.354	-0.17247	-129.354	-0.73027	-129.354	-0.33529
	-129.355	-0.17552	-129.355	-0.72891	-129.355	-0.33899
	-129.356	-0.18057	-129.356	-0.72799	-129.356	-0.34257
	-129.357	-0.18898	-129.357	-0.72761	-129.357	-0.34597
	-129.358	-0.2017	-129.358	-0.7278	-129.358	-0.34913
	-129.359	-0.21837	-129.359	-0.72855	-129.359	-0.35199
	-129.36	-0.23652	-129.36	-0.72973	-129.36	-0.3545
	-129.361	-0.2521	-129.361	-0.73113	-129.361	-0.3566
	-129.362	-0.26168	-129.362	-0.73247	-129.362	-0.35826
	-129.363	-0.26447	-129.363	-0.73344	-129.363	-0.35946
	-129.364	-0.26194	-129.364	-0.73379	-129.364	-0.36017
	-129.365	-0.25595	-129.365	-0.73331	-129.365	-0.36038
	-129.366	-0.24761	-129.366	-0.73191	-129.366	-0.3601
	-129.367	-0.23747	-129.367	-0.72962	-129.367	-0.35931
	-129.367	-0.22591	-129.367	-0.72658	-129.367	-0.35801
	-129.368	-0.21339	-129.368	-0.72298	-129.368	-0.35619
	-129.369	-0.20113	-129.369	-0.71904	-129.369	-0.35384
	-129.37	-0.19136	-129.37	-0.71496	-129.37	-0.35095
	-129.371	-0.18667	-129.371	-0.71092	-129.371	-0.34751
	-129.372	-0.18897	-129.372	-0.70704	-129.372	-0.34349
	-129.373	-0.19932	-129.373	-0.70345	-129.373	-0.3389
	-129.374	-0.21775	-129.374	-0.70027	-129.374	-0.33372
	-129.375	-0.24283	-129.375	-0.69761	-129.375	-0.32795
	-129.376	-0.27135	-129.376	-0.69563	-129.376	-0.3216
	-129.377	-0.29922	-129.377	-0.69444	-129.377	-0.31466
	-129.378	-0.32286	-129.378	-0.69414	-129.378	-0.30718
	-129.379	-0.34024	-129.379	-0.69474	-129.379	-0.29917
	-129.38	-0.35101	-129.38	-0.69618	-129.38	-0.29068
	-129.381	-0.35574	-129.381	-0.69834	-129.381	-0.28178
	-129.382	-0.35525	-129.382	-0.70097	-129.382	-0.27254
	-129.383	-0.35028	-129.383	-0.7038	-129.383	-0.26304
	-129.384	-0.34168	-129.384	-0.70655	-129.384	-0.25339
	-129.385	-0.33086	-129.385	-0.70893	-129.385	-0.24369
	-129.386	-0.31994	-129.386	-0.71073	-129.386	-0.23406
	-129.386	-0.31133	-129.386	-0.71179	-129.386	-0.2246
	-129.387	-0.30659	-129.387	-0.71205	-129.387	-0.21543
	-129.388	-0.30537	-129.388	-0.7115	-129.388	-0.20665
	-129.389	-0.30527	-129.389	-0.71021	-129.389	-0.19836
	-129.39	-0.30326	-129.39	-0.70831	-129.39	-0.19065
	-129.391	-0.29763	-129.391	-0.70594	-129.391	-0.18361
	-129.392	-0.28938	-129.392	-0.70323	-129.392	-0.17731
	-129.393	-0.28216	-129.393	-0.7003	-129.393	-0.1718
	-129.394	-0.28041	-129.394	-0.69725	-129.394	-0.16712
	-129.395	-0.28693	-129.395	-0.69413	-129.395	-0.16328
	-129.396	-0.30126	-129.396	-0.69098	-129.396	-0.16027
	-129.397	-0.31994	-129.397	-0.68783	-129.397	-0.15806
	-129.398	-0.33835	-129.398	-0.68473	-129.398	-0.15657
	-129.399	-0.3528	-129.399	-0.68175	-129.399	-0.15572
	-129.4	-0.36165	-129.4	-0.67905	-129.4	-0.1554
	-129.401	-0.36481	-129.401	-0.67681	-129.401	-0.15549
	-129.402	-0.36235	-129.402	-0.67527	-129.402	-0.15586
	-129.403	-0.35434	-129.403	-0.67469	-129.403	-0.15638
	-129.404	-0.34189	-129.404	-0.67526	-129.404	-0.15692
	-129.405	-0.32788	-129.405	-0.67713	-129.405	-0.15739
	-129.405	-0.31641	-129.405	-0.68027	-129.405	-0.15766
	-129.406	-0.31155	-129.406	-0.68454	-129.406	-0.15767
	-129.407	-0.31602	-129.407	-0.68963	-129.407	-0.15735
	-129.408	-0.33039	-129.408	-0.69515	-129.408	-0.15666
	-129.409	-0.35291	-129.409	-0.70062	-129.409	-0.15557
	-129.41	-0.37978	-129.41	-0.70557	-129.41	-0.15407
	-129.411	-0.40597	-129.411	-0.70951	-129.411	-0.15219
	-129.412	-0.42651	-129.412	-0.71197	-129.412	-0.14994
	-129.413	-0.4377	-129.413	-0.71252	-129.413	-0.14739
	-129.414	-0.43768	-129.414	-0.71082	-129.414	-0.14461
	-129.415	-0.426	-129.415	-0.7066	-129.415	-0.14168
	-129.416	-0.4034	-129.416	-0.69976	-129.416	-0.1387
	-129.417	-0.37227	-129.417	-0.69032	-129.417	-0.1358
	-129.418	-0.33677	-129.418	-0.67852	-129.418	-0.13309
	-129.419	-0.30146	-129.419	-0.66471	-129.419	-0.13071
	-129.42	-0.26953	-129.42	-0.64938	-129.42	-0.12875
	-129.421	-0.24224	-129.421	-0.63312	-129.421	-0.12733
	-129.422	-0.2197	-129.422	-0.61653	-129.422	-0.12652
	-129.423	-0.20181	-129.423	-0.60023	-129.423	-0.12638
	-129.424	-0.18876	-129.424	-0.58479	-129.424	-0.12693
	-129.424	-0.18086	-129.424	-0.57073	-129.424	-0.12817
	-129.425	-0.17784	-129.425	-0.55842	-129.425	-0.1301
	-129.426	-0.17789	-129.426	-0.54815	-129.426	-0.13267
	-129.427	-0.17793	-129.427	-0.54003	-129.427	-0.13584
	-129.428	-0.17501	-129.428	-0.53402	-129.428	-0.13954
	-129.429	-0.16791	-129.429	-0.52998	-129.429	-0.14371
	-129.43	-0.15729	-129.43	-0.52767	-129.43	-0.14828
	-129.431	-0.14483	-129.431	-0.52682	-129.431	-0.15315
	-129.432	-0.1321	-129.432	-0.52717	-129.432	-0.15824
	-129.433	-0.12028	-129.433	-0.5285	-129.433	-0.16344
	-129.434	-0.11013	-129.434	-0.53064	-129.434	-0.16864
	-129.435	-0.10176	-129.435	-0.5335	-129.435	-0.1737
	-129.436	-0.09446	-129.436	-0.53706	-129.436	-0.17851
	-129.437	-0.08739	-129.437	-0.54129	-129.437	-0.18292
	-129.438	-0.08035	-129.438	-0.54618	-129.438	-0.18681
	-129.439	-0.07413	-129.439	-0.55169	-129.439	-0.19007
	-129.44	-0.07014	-129.44	-0.55777	-129.44	-0.1926
	-129.441	-0.06955	-129.441	-0.56434	-129.441	-0.19432
	-129.442	-0.07266	-129.442	-0.57136	-129.442	-0.1952
	-129.443	-0.07925	-129.443	-0.57877	-129.443	-0.19519
	-129.443	-0.08924	-129.443	-0.58656	-129.443	-0.19432
	-129.444	-0.10273	-129.444	-0.59474	-129.444	-0.19262
	-129.445	-0.11937	-129.445	-0.60329	-129.445	-0.19016
	-129.446	-0.13799	-129.446	-0.61223	-129.446	-0.18704
	-129.447	-0.15689	-129.447	-0.62155	-129.447	-0.18336
	-129.448	-0.17439	-129.448	-0.63125	-129.448	-0.17927
	-129.449	-0.1891	-129.449	-0.64132	-129.449	-0.1749
	-129.45	-0.19994	-129.45	-0.65179	-129.45	-0.1704
	-129.451	-0.20654	-129.451	-0.66267	-129.451	-0.1659
	-129.452	-0.20989	-129.452	-0.67398	-129.452	-0.16154
	-129.453	-0.21224	-129.453	-0.68572	-129.453	-0.15741
	-129.454	-0.21603	-129.454	-0.6978	-129.454	-0.1536
	-129.455	-0.22236	-129.455	-0.71012	-129.455	-0.15017
	-129.456	-0.23062	-129.456	-0.72244	-129.456	-0.14715
	-129.457	-0.23909	-129.457	-0.73447	-129.457	-0.14457
	-129.458	-0.24623	-129.458	-0.7459	-129.458	-0.14241
	-129.459	-0.25179	-129.459	-0.75637	-129.459	-0.14067
	-129.46	-0.25713	-129.46	-0.7656	-129.46	-0.13933
	-129.461	-0.26453	-129.461	-0.77334	-129.461	-0.13839
	-129.462	-0.27586	-129.462	-0.77945	-129.462	-0.13783
	-129.462	-0.29183	-129.462	-0.78387	-129.462	-0.13767
	-129.463	-0.31189	-129.463	-0.78657	-129.463	-0.1379
	-129.464	-0.33465	-129.464	-0.7876	-129.464	-0.13852
	-129.465	-0.35831	-129.465	-0.787	-129.465	-0.13955
	-129.466	-0.381	-129.466	-0.78484	-129.466	-0.14097
	-129.467	-0.40113	-129.467	-0.78117	-129.467	-0.14278
	-129.468	-0.41775	-129.468	-0.77611	-129.468	-0.14494
	-129.469	-0.43065	-129.469	-0.7698	-129.469	-0.14744
	-129.47	-0.44015	-129.47	-0.76247	-129.47	-0.15021
	-129.471	-0.44656	-129.471	-0.75444	-129.471	-0.15323
	-129.472	-0.44993	-129.472	-0.74605	-129.472	-0.15644
	-129.473	-0.44992	-129.473	-0.73767	-129.473	-0.15979
	-129.474	-0.44583	-129.474	-0.72958	-129.474	-0.16325
	-129.475	-0.43682	-129.475	-0.72196	-129.475	-0.16678
	-129.476	-0.42233	-129.476	-0.71484	-129.476	-0.17035
	-129.477	-0.40226	-129.477	-0.70816	-129.477	-0.17396
	-129.478	-0.3774	-129.478	-0.70177	-129.478	-0.17758
	-129.479	-0.34993	-129.479	-0.69553	-129.479	-0.18119
	-129.48	-0.32336	-129.48	-0.68939	-129.48	-0.18479
	-129.481	-0.30129	-129.481	-0.68343	-129.481	-0.18835
	-129.481	-0.28608	-129.481	-0.67783	-129.481	-0.19185
	-129.482	-0.27795	-129.482	-0.67289	-129.482	-0.19527
	-129.483	-0.2749	-129.483	-0.66893	-129.483	-0.19858
	-129.484	-0.27355	-129.484	-0.66621	-129.484	-0.20175
	-129.485	-0.27072	-129.485	-0.66488	-129.485	-0.20477
	-129.486	-0.26518	-129.486	-0.66497	-129.486	-0.20764
	-129.487	-0.25814	-129.487	-0.66632	-129.487	-0.21033
	-129.488	-0.25196	-129.488	-0.66871	-129.488	-0.21286
	-129.489	-0.24804	-129.489	-0.67184	-129.489	-0.21523
	-129.49	-0.24556	-129.49	-0.67539	-129.49	-0.21745
	-129.491	-0.24239	-129.491	-0.67909	-129.491	-0.21953
	-129.492	-0.23704	-129.492	-0.68274	-129.492	-0.22148
	-129.493	-0.23028	-129.493	-0.68619	-129.493	-0.2233
	-129.494	-0.22503	-129.494	-0.68935	-129.494	-0.22499
	-129.495	-0.22501	-129.495	-0.69221	-129.495	-0.22655
	-129.496	-0.23273	-129.496	-0.69479	-129.496	-0.22798
	-129.497	-0.24805	-129.497	-0.69717	-129.497	-0.2293
	-129.498	-0.26835	-129.498	-0.69947	-129.498	-0.23053
	-129.499	-0.29008	-129.499	-0.70186	-129.499	-0.23168
	-129.5	-0.31029	-129.5	-0.70454	-129.5	-0.23282
	-129.5	-0.32716	-129.5	-0.7077	-129.5	-0.23398
	-129.501	-0.33964	-129.501	-0.71152	-129.501	-0.23524
	-129.502	-0.34684	-129.502	-0.71613	-129.502	-0.23666
	-129.503	-0.34807	-129.503	-0.72156	-129.503	-0.23832
	-129.504	-0.34356	-129.504	-0.72775	-129.504	-0.24027
	-129.505	-0.33495	-129.505	-0.73454	-129.505	-0.24255
	-129.506	-0.3249	-129.506	-0.74171	-129.506	-0.2452
	-129.507	-0.31611	-129.507	-0.74906	-129.507	-0.24822
	-129.508	-0.31024	-129.508	-0.75639	-129.508	-0.25159
	-129.509	-0.30708	-129.509	-0.76362	-129.509	-0.25527
	-129.51	-0.30476	-129.51	-0.77077	-129.51	-0.25923
	-129.511	-0.30127	-129.511	-0.77794	-129.511	-0.2634
	-129.512	-0.29627	-129.512	-0.78531	-129.512	-0.26771
	-129.513	-0.29145	-129.513	-0.79304	-129.513	-0.2721
	-129.514	-0.2891	-129.514	-0.80124	-129.514	-0.2765
	-129.515	-0.29047	-129.515	-0.80992	-129.515	-0.28083
	-129.516	-0.29503	-129.516	-0.81894	-129.516	-0.28504
	-129.517	-0.30113	-129.517	-0.82805	-129.517	-0.28906
	-129.518	-0.3073	-129.518	-0.83689	-129.518	-0.29284
	-129.519	-0.31319	-129.519	-0.84503	-129.519	-0.29632
	-129.519	-0.31934	-129.519	-0.85208	-129.519	-0.29945
	-129.52	-0.32638	-129.52	-0.85772	-129.52	-0.30223
	-129.521	-0.3346	-129.521	-0.86174	-129.521	-0.30461
	-129.522	-0.34439	-129.522	-0.86404	-129.522	-0.30661
	-129.523	-0.35664	-129.523	-0.86458	-129.523	-0.30824
	-129.524	-0.37183	-129.524	-0.86334	-129.524	-0.30953
	-129.525	-0.3886	-129.525	-0.86029	-129.525	-0.31052
	-129.526	-0.40377	-129.526	-0.85531	-129.526	-0.31125
	-129.527	-0.41412	-129.527	-0.84832	-129.527	-0.3118
	-129.528	-0.41802	-129.528	-0.83926	-129.528	-0.3122
	-129.529	-0.41565	-129.529	-0.82816	-129.529	-0.31252
	-129.53	-0.40848	-129.53	-0.81519	-129.53	-0.3128
	-129.531	-0.3982	-129.531	-0.80067	-129.531	-0.31307
	-129.532	-0.38584	-129.532	-0.78498	-129.532	-0.31336
	-129.533	-0.37133	-129.533	-0.76856	-129.533	-0.31368
	-129.534	-0.35427	-129.534	-0.75179	-129.534	-0.31401
	-129.535	-0.33507	-129.535	-0.73497	-129.535	-0.31434
	-129.536	-0.31547	-129.536	-0.71831	-129.536	-0.31463
	-129.537	-0.29756	-129.537	-0.70189	-129.537	-0.31485
	-129.538	-0.28242	-129.538	-0.6857	-129.538	-0.31494
	-129.538	-0.26987	-129.538	-0.66973	-129.538	-0.31486
	-129.539	-0.25929	-129.539	-0.654	-129.539	-0.31458
	-129.54	-0.25035	-129.54	-0.63854	-129.54	-0.31407
	-129.541	-0.24312	-129.541	-0.62347	-129.541	-0.3133
	-129.542	-0.2377	-129.542	-0.6089	-129.542	-0.31228
	-129.543	-0.23431	-129.543	-0.59496	-129.543	-0.31101
	-129.544	-0.23353	-129.544	-0.58172	-129.544	-0.30951
	-129.545	-0.23613	-129.545	-0.56923	-129.545	-0.30781
	-129.546	-0.24246	-129.546	-0.55751	-129.546	-0.30593
	-129.547	-0.25165	-129.547	-0.54655	-129.547	-0.30389
	-129.548	-0.26149	-129.548	-0.53633	-129.548	-0.30173
	-129.549	-0.26922	-129.549	-0.52681	-129.549	-0.29947
	-129.55	-0.27281	-129.55	-0.5179	-129.55	-0.29714
	-129.551	-0.272	-129.551	-0.5095	-129.551	-0.29475
	-129.552	-0.26857	-129.552	-0.50146	-129.552	-0.29231
	-129.553	-0.26501	-129.553	-0.49368	-129.553	-0.28984
	-129.554	-0.26238	-129.554	-0.48608	-129.554	-0.28733
	-129.555	-0.25957	-129.555	-0.47868	-129.555	-0.28478
	-129.556	-0.25454	-129.556	-0.47156	-129.556	-0.28215
	-129.557	-0.24594	-129.557	-0.46488	-129.557	-0.27941
	-129.557	-0.23393	-129.557	-0.45881	-129.557	-0.27654
	-129.558	-0.22027	-129.558	-0.45356	-129.558	-0.27348
	-129.559	-0.20777	-129.559	-0.44928	-129.559	-0.27019
	-129.56	-0.19927	-129.56	-0.44612	-129.56	-0.26665
	-129.561	-0.19648	-129.561	-0.44416	-129.561	-0.26283
	-129.562	-0.19945	-129.562	-0.44343	-129.562	-0.25871
	-129.563	-0.20671	-129.563	-0.44389	-129.563	-0.25431
	-129.564	-0.21575	-129.564	-0.44543	-129.564	-0.24964
	-129.565	-0.22362	-129.565	-0.44785	-129.565	-0.24474
	-129.566	-0.22782	-129.566	-0.45096	-129.566	-0.23967
	-129.567	-0.2272	-129.567	-0.45455	-129.567	-0.23448
	-129.568	-0.22224	-129.568	-0.45847	-129.568	-0.22925
	-129.569	-0.21478	-129.569	-0.46271	-129.569	-0.22405
	-129.57	-0.20754	-129.57	-0.46732	-129.57	-0.21895
	-129.571	-0.20316	-129.571	-0.47246	-129.571	-0.21403
	-129.572	-0.20318	-129.572	-0.47832	-129.572	-0.20934
	-129.573	-0.20744	-129.573	-0.48507	-129.573	-0.20495
	-129.574	-0.21428	-129.574	-0.49279	-129.574	-0.20089
	-129.575	-0.22146	-129.575	-0.50142	-129.575	-0.19719
	-129.576	-0.22704	-129.576	-0.51081	-129.576	-0.19387
	-129.576	-0.22945	-129.576	-0.52071	-129.576	-0.19093
	-129.577	-0.22679	-129.577	-0.53078	-129.577	-0.18835
	-129.578	-0.21677	-129.578	-0.54073	-129.578	-0.18611
	-129.579	-0.19786	-129.579	-0.5503	-129.579	-0.18417
	-129.58	-0.17038	-129.58	-0.55932	-129.58	-0.18251
	-129.581	-0.13638	-129.581	-0.56772	-129.581	-0.18109
	-129.582	-0.09889	-129.582	-0.5755	-129.582	-0.17986
	-129.583	-0.06145	-129.583	-0.58276	-129.583	-0.1788
	-129.584	-0.02795	-129.584	-0.58961	-129.584	-0.17788
	-129.585	-0.002	-129.585	-0.59618	-129.585	-0.17708
	-129.586	0.01428	-129.586	-0.60256	-129.586	-0.17636
	-129.587	0.02088	-129.587	-0.6088	-129.587	-0.17571
	-129.588	0.01886	-129.588	-0.61484	-129.588	-0.17509
	-129.589	0.00885	-129.589	-0.62056	-129.589	-0.17447
	-129.59	-0.00886	-129.59	-0.62576	-129.59	-0.17382
	-129.591	-0.03314	-129.591	-0.63012	-129.591	-0.17308
	-129.592	-0.06167	-129.592	-0.63333	-129.592	-0.17223
	-129.593	-0.09182	-129.593	-0.63508	-129.593	-0.17121
	-129.594	-0.12174	-129.594	-0.63518	-129.594	-0.17
	-129.595	-0.15096	-129.595	-0.63355	-129.595	-0.16857
	-129.595	-0.18048	-129.595	-0.63031	-129.595	-0.1669
	-129.596	-0.21188	-129.596	-0.62572	-129.596	-0.165
	-129.597	-0.24573	-129.597	-0.62017	-129.597	-0.16286
	-129.598	-0.28077	-129.598	-0.61414	-129.598	-0.16048
	-129.599	-0.31478	-129.599	-0.60811	-129.599	-0.15787
	-129.6	-0.34595	-129.6	-0.60251	-129.6	-0.15504
	-129.601	-0.37326	-129.601	-0.5977	-129.601	-0.152
	-129.602	-0.39596	-129.602	-0.5939	-129.602	-0.14876
	-129.603	-0.41334	-129.603	-0.59122	-129.603	-0.14534
	-129.604	-0.42491	-129.604	-0.58966	-129.604	-0.14177
	-129.605	-0.43068	-129.605	-0.5891	-129.605	-0.13809
	-129.606	-0.43087	-129.606	-0.58938	-129.606	-0.13434
	-129.607	-0.42538	-129.607	-0.59028	-129.607	-0.13061
	-129.608	-0.41372	-129.608	-0.59163	-129.608	-0.12695
	-129.609	-0.39561	-129.609	-0.5933	-129.609	-0.12345
	-129.61	-0.37145	-129.61	-0.59528	-129.61	-0.12018
	-129.611	-0.34254	-129.611	-0.59765	-129.611	-0.11721
	-129.612	-0.31114	-129.612	-0.60054	-129.612	-0.11458
	-129.613	-0.28003	-129.613	-0.60407	-129.613	-0.11233
	-129.614	-0.25171	-129.614	-0.60826	-129.614	-0.11046
	-129.614	-0.22809	-129.614	-0.61306	-129.614	-0.10898
	-129.615	-0.21077	-129.615	-0.61825	-129.615	-0.10785
	-129.616	-0.20113	-129.616	-0.62359	-129.616	-0.10703
	-129.617	-0.19934	-129.617	-0.62884	-129.617	-0.10648
	-129.618	-0.20332	-129.618	-0.63384	-129.618	-0.10615
	-129.619	-0.20934	-129.619	-0.63853	-129.619	-0.10599
	-129.62	-0.21431	-129.62	-0.64297	-129.62	-0.10596
	-129.621	-0.21743	-129.621	-0.64728	-129.621	-0.10603
	-129.622	-0.21954	-129.622	-0.65159	-129.622	-0.10619
	-129.623	-0.22149	-129.623	-0.65602	-129.623	-0.10643
	-129.624	-0.22344	-129.624	-0.66062	-129.624	-0.10678
	-129.625	-0.22519	-129.625	-0.66536	-129.625	-0.10728
	-129.626	-0.22646	-129.626	-0.67017	-129.626	-0.10798
	-129.627	-0.22704	-129.627	-0.6749	-129.627	-0.10894
	-129.628	-0.22712	-129.628	-0.67941	-129.628	-0.11022
	-129.629	-0.22757	-129.629	-0.68351	-129.629	-0.11189
	-129.63	-0.22985	-129.63	-0.68706	-129.63	-0.11397
	-129.631	-0.23551	-129.631	-0.68987	-129.631	-0.11649
	-129.632	-0.24571	-129.632	-0.69182	-129.632	-0.11945
	-129.633	-0.26072	-129.633	-0.69277	-129.633	-0.12282
	-129.633	-0.27981	-129.633	-0.69263	-129.633	-0.12655
	-129.634	-0.30142	-129.634	-0.69133	-129.634	-0.13056
	-129.635	-0.32284	-129.635	-0.68885	-129.635	-0.13476
	-129.636	-0.34014	-129.636	-0.68523	-129.636	-0.13904
	-129.637	-0.35015	-129.637	-0.68058	-129.637	-0.14329
	-129.638	-0.35277	-129.638	-0.67514	-129.638	-0.1474
	-129.639	-0.35131	-129.639	-0.66927	-129.639	-0.15127
	-129.64	-0.35026	-129.64	-0.66342	-129.64	-0.15478
	-129.641	-0.35249	-129.641	-0.65809	-129.641	-0.15786
	-129.642	-0.35783	-129.642	-0.65375	-129.642	-0.16043
	-129.643	-0.36374	-129.643	-0.65071	-129.643	-0.16246
	-129.644	-0.36739	-129.644	-0.64907	-129.644	-0.16392
	-129.645	-0.36767	-129.645	-0.6487	-129.645	-0.16481
	-129.646	-0.36545	-129.646	-0.64925	-129.646	-0.16516
	-129.647	-0.36214	-129.647	-0.65028	-129.647	-0.16503
	-129.648	-0.35834	-129.648	-0.65133	-129.648	-0.16451
	-129.649	-0.35387	-129.649	-0.65197	-129.649	-0.16369
	-129.65	-0.34869	-129.65	-0.65196	-129.65	-0.1627
	-129.651	-0.34339	-129.651	-0.65116	-129.651	-0.16167
	-129.652	-0.33893	-129.652	-0.6496	-129.652	-0.16073
	-129.652	-0.33593	-129.652	-0.64738	-129.652	-0.15999
	-129.653	-0.33421	-129.653	-0.64463	-129.653	-0.15958
	-129.654	-0.33292	-129.654	-0.64145	-129.654	-0.15958
	-129.655	-0.33139	-129.655	-0.63789	-129.655	-0.16004
	-129.656	-0.32989	-129.656	-0.63393	-129.656	-0.16098
	-129.657	-0.32912	-129.657	-0.62953	-129.657	-0.1624
	-129.658	-0.32921	-129.658	-0.62472	-129.658	-0.16424
	-129.659	-0.3296	-129.659	-0.61955	-129.659	-0.16643
	-129.66	-0.32969	-129.66	-0.6142	-129.66	-0.16886
	-129.661	-0.32946	-129.661	-0.60888	-129.661	-0.1714
	-129.662	-0.32894	-129.662	-0.60379	-129.662	-0.17392
	-129.663	-0.32774	-129.663	-0.59916	-129.663	-0.17628
	-129.664	-0.32568	-129.664	-0.59512	-129.664	-0.17834
	-129.665	-0.32413	-129.665	-0.5918	-129.665	-0.17996
	-129.666	-0.32603	-129.666	-0.58929	-129.666	-0.18105
	-129.667	-0.33404	-129.667	-0.58767	-129.667	-0.18153
	-129.668	-0.3487	-129.668	-0.58698	-129.668	-0.18135
	-129.669	-0.36838	-129.669	-0.58724	-129.669	-0.18051
	-129.67	-0.39033	-129.67	-0.58837	-129.67	-0.17903
	-129.671	-0.4116	-129.671	-0.59024	-129.671	-0.17697
	-129.671	-0.43003	-129.671	-0.59264	-129.671	-0.17443
	-129.672	-0.44496	-129.672	-0.59533	-129.672	-0.17152
	-129.673	-0.45749	-129.673	-0.59809	-129.673	-0.16837
	-129.674	-0.46977	-129.674	-0.60071	-129.674	-0.16513
	-129.675	-0.48362	-129.675	-0.60302	-129.675	-0.16192
	-129.676	-0.49897	-129.676	-0.60489	-129.676	-0.15889
	-129.677	-0.5136	-129.677	-0.60622	-129.677	-0.15614
	-129.678	-0.52467	-129.678	-0.60688	-129.678	-0.15375
	-129.679	-0.53057	-129.679	-0.60679	-129.679	-0.15181
	-129.68	-0.53119	-129.68	-0.60582	-129.68	-0.15035
	-129.681	-0.52669	-129.681	-0.60389	-129.681	-0.14938
	-129.682	-0.51687	-129.682	-0.60088	-129.682	-0.14889
	-129.683	-0.50173	-129.683	-0.59675	-129.683	-0.14882
	-129.684	-0.48225	-129.684	-0.59145	-129.684	-0.14913
	-129.685	-0.46007	-129.685	-0.585	-129.685	-0.14972
	-129.686	-0.43662	-129.686	-0.57748	-129.686	-0.15051
	-129.687	-0.41262	-129.687	-0.56901	-129.687	-0.1514
	-129.688	-0.38817	-129.688	-0.55974	-129.688	-0.15227
	-129.689	-0.36336	-129.689	-0.54986	-129.689	-0.15302
	-129.69	-0.33902	-129.69	-0.53956	-129.69	-0.15357
	-129.69	-0.31683	-129.69	-0.5291	-129.69	-0.15382
	-129.691	-0.2987	-129.691	-0.51874	-129.691	-0.15372
	-129.692	-0.28592	-129.692	-0.50879	-129.692	-0.15321
	-129.693	-0.27895	-129.693	-0.49956	-129.693	-0.15226
	-129.694	-0.27736	-129.694	-0.49135	-129.694	-0.15089
	-129.695	-0.2798	-129.695	-0.48435	-129.695	-0.1491
	-129.696	-0.28485	-129.696	-0.47864	-129.696	-0.14694
	-129.697	-0.29208	-129.697	-0.47414	-129.697	-0.14446
	-129.698	-0.30208	-129.698	-0.47069	-129.698	-0.14175
	-129.699	-0.31511	-129.699	-0.46802	-129.699	-0.13887
	-129.7	-0.33018	-129.7	-0.46587	-129.7	-0.1359
	-129.701	-0.34588	-129.701	-0.46399	-129.701	-0.13295
	-129.702	-0.36164	-129.702	-0.46222	-129.702	-0.13007
	-129.703	-0.37773	-129.703	-0.46046	-129.703	-0.12733
	-129.704	-0.39414	-129.704	-0.4587	-129.704	-0.1248
	-129.705	-0.40963	-129.705	-0.45697	-129.705	-0.1225
	-129.706	-0.42175	-129.706	-0.45536	-129.706	-0.12048
	-129.707	-0.42774	-129.707	-0.45396	-129.707	-0.11875
	-129.708	-0.42608	-129.708	-0.45288	-129.708	-0.11733
	-129.709	-0.41774	-129.709	-0.45223	-129.709	-0.11622
	-129.709	-0.40628	-129.709	-0.45212	-129.709	-0.11543
	-129.71	-0.39645	-129.71	-0.45266	-129.71	-0.11495
	-129.711	-0.3921	-129.711	-0.45401	-129.711	-0.11479
	-129.712	-0.39456	-129.712	-0.45632	-129.712	-0.11492
	-129.713	-0.40208	-129.713	-0.45972	-129.713	-0.11533
	-129.714	-0.41115	-129.714	-0.46434	-129.714	-0.116
	-129.715	-0.41828	-129.715	-0.47025	-129.715	-0.1169
	-129.716	-0.42094	-129.716	-0.47745	-129.716	-0.11798
	-129.717	-0.41756	-129.717	-0.48585	-129.717	-0.11922
	-129.718	-0.40779	-129.718	-0.49529	-129.718	-0.12057
	-129.719	-0.39309	-129.719	-0.50554	-129.719	-0.122
	-129.72	-0.3764	-129.72	-0.51632	-129.72	-0.12347
	-129.721	-0.36086	-129.721	-0.52734	-129.721	-0.12497
	-129.722	-0.34854	-129.722	-0.53825	-129.722	-0.12648
	-129.723	-0.34015	-129.723	-0.54867	-129.723	-0.128
	-129.724	-0.33555	-129.724	-0.5582	-129.724	-0.12955
	-129.725	-0.33462	-129.725	-0.56645	-129.725	-0.13113
	-129.726	-0.33807	-129.726	-0.57303	-129.726	-0.13276
	-129.727	-0.34726	-129.727	-0.57759	-129.727	-0.13447
	-129.728	-0.36269	-129.728	-0.57988	-129.728	-0.13627
	-129.728	-0.38233	-129.728	-0.5797	-129.728	-0.13817
	-129.729	-0.40172	-129.729	-0.577	-129.729	-0.14018
	-129.73	-0.41597	-129.73	-0.5718	-129.73	-0.14228
	-129.731	-0.42217	-129.731	-0.56427	-129.731	-0.14445
	-129.732	-0.41997	-129.732	-0.5547	-129.732	-0.14667
	-129.733	-0.41045	-129.733	-0.5435	-129.733	-0.14887
	-129.734	-0.39502	-129.734	-0.53116	-129.734	-0.15102
	-129.735	-0.37551	-129.735	-0.51822	-129.735	-0.15305
	-129.736	-0.35453	-129.736	-0.50523	-129.736	-0.1549
	-129.737	-0.33536	-129.737	-0.49268	-129.737	-0.1565
	-129.738	-0.32097	-129.738	-0.48098	-129.738	-0.15779
	-129.739	-0.31313	-129.739	-0.47039	-129.739	-0.15871
	-129.74	-0.3121	-129.74	-0.46107	-129.74	-0.15923
	-129.741	-0.31712	-129.741	-0.45308	-129.741	-0.1593
	-129.742	-0.32659	-129.742	-0.44638	-129.742	-0.1589
	-129.743	-0.33772	-129.743	-0.44087	-129.743	-0.15801
	-129.744	-0.34659	-129.744	-0.43644	-129.744	-0.15665
	-129.745	-0.3496	-129.745	-0.43294	-129.745	-0.15482
	-129.746	-0.34578	-129.746	-0.43028	-129.746	-0.15256
	-129.747	-0.33773	-129.747	-0.42833	-129.747	-0.1499
	-129.747	-0.32995	-129.747	-0.42701	-129.747	-0.14688
	-129.748	-0.32587	-129.748	-0.42622	-129.748	-0.14354
	-129.749	-0.3264	-129.749	-0.42585	-129.749	-0.13993
	-129.75	-0.33067	-129.75	-0.4258	-129.75	-0.13609
	-129.751	-0.33717	-129.751	-0.42595	-129.751	-0.13205
	-129.752	-0.34407	-129.752	-0.42625	-129.752	-0.12783
	-129.753	-0.34932	-129.753	-0.42668	-129.753	-0.12348
	-129.754	-0.35083	-129.754	-0.42737	-129.754	-0.11899
	-129.755	-0.34659	-129.755	-0.42852	-129.755	-0.1144
	-129.756	-0.3351	-129.756	-0.43047	-129.756	-0.10971
	-129.757	-0.31622	-129.757	-0.43355	-129.757	-0.10495
	-129.758	-0.29189	-129.758	-0.43806	-129.758	-0.10014
	-129.759	-0.26559	-129.759	-0.44411	-129.759	-0.09529
	-129.76	-0.24098	-129.76	-0.45165	-129.76	-0.09045
	-129.761	-0.22028	-129.761	-0.46046	-129.761	-0.08563
	-129.762	-0.20345	-129.762	-0.47016	-129.762	-0.08086
	-129.763	-0.18893	-129.763	-0.48034	-129.763	-0.07618
	-129.764	-0.17566	-129.764	-0.49062	-129.764	-0.07161
	-129.765	-0.16432	-129.765	-0.5007	-129.765	-0.06718
	-129.766	-0.1569	-129.766	-0.51039	-129.766	-0.06292
	-129.766	-0.15509	-129.766	-0.5196	-129.766	-0.05884
	-129.767	-0.15891	-129.767	-0.52828	-129.767	-0.05497
	-129.768	-0.16651	-129.768	-0.53638	-129.768	-0.05129
	-129.769	-0.17498	-129.769	-0.54376	-129.769	-0.04781
	-129.77	-0.18169	-129.77	-0.55018	-129.77	-0.04453
	-129.771	-0.18552	-129.771	-0.55537	-129.771	-0.04142
	-129.772	-0.18706	-129.772	-0.55903	-129.772	-0.03847
	-129.773	-0.1877	-129.773	-0.56093	-129.773	-0.03566
	-129.774	-0.18825	-129.774	-0.56099	-129.774	-0.03298
	-129.775	-0.18835	-129.775	-0.55929	-129.775	-0.03044
	-129.776	-0.1872	-129.776	-0.5561	-129.776	-0.02803
	-129.777	-0.18499	-129.777	-0.55183	-129.777	-0.02577
	-129.778	-0.1833	-129.778	-0.54694	-129.778	-0.02369
	-129.779	-0.18432	-129.779	-0.54193	-129.779	-0.02182
	-129.78	-0.18957	-129.78	-0.53724	-129.78	-0.0202
	-129.781	-0.19885	-129.781	-0.53326	-129.781	-0.01885
	-129.782	-0.20961	-129.782	-0.53031	-129.782	-0.01781
	-129.783	-0.21782	-129.783	-0.52867	-129.783	-0.01709
	-129.784	-0.22023	-129.784	-0.52859	-129.784	-0.01672
	-129.785	-0.21628	-129.785	-0.53028	-129.785	-0.01669
	-129.785	-0.2078	-129.785	-0.5339	-129.785	-0.01703
	-129.786	-0.19708	-129.786	-0.53955	-129.786	-0.01774
	-129.787	-0.18559	-129.787	-0.54723	-129.787	-0.01882
	-129.788	-0.17443	-129.788	-0.55685	-129.788	-0.02028
	-129.789	-0.16511	-129.789	-0.56823	-129.789	-0.02214
	-129.79	-0.15953	-129.79	-0.58112	-129.79	-0.0244
	-129.791	-0.15904	-129.791	-0.59522	-129.791	-0.02706
	-129.792	-0.16383	-129.792	-0.61024	-129.792	-0.03011
	-129.793	-0.17328	-129.793	-0.62587	-129.793	-0.03352
	-129.794	-0.18657	-129.794	-0.64186	-129.794	-0.03723
	-129.795	-0.20269	-129.795	-0.65796	-129.795	-0.04115
	-129.796	-0.21998	-129.796	-0.67401	-129.796	-0.0452
	-129.797	-0.23585	-129.797	-0.68986	-129.797	-0.04925
	-129.798	-0.24747	-129.798	-0.70541	-129.798	-0.05319
	-129.799	-0.25301	-129.799	-0.72057	-129.799	-0.05691
	-129.8	-0.25207	-129.8	-0.73522	-129.8	-0.0603
	-129.801	-0.2454	-129.801	-0.74924	-129.801	-0.06328
	-129.802	-0.23464	-129.802	-0.76247	-129.802	-0.06579
	-129.803	-0.2227	-129.803	-0.77473	-129.803	-0.0678
	-129.804	-0.21334	-129.804	-0.78582	-129.804	-0.06928
	-129.804	-0.20951	-129.804	-0.79555	-129.804	-0.07024
	-129.805	-0.21183	-129.805	-0.80375	-129.805	-0.07069
	-129.806	-0.21892	-129.806	-0.8103	-129.806	-0.07064
	-129.807	-0.22896	-129.807	-0.81515	-129.807	-0.07011
	-129.808	-0.24075	-129.808	-0.81832	-129.808	-0.06912
	-129.809	-0.25366	-129.809	-0.81993	-129.809	-0.0677
	-129.81	-0.26698	-129.81	-0.82013	-129.81	-0.06589
	-129.811	-0.2793	-129.811	-0.81914	-129.811	-0.06371
	-129.812	-0.28834	-129.812	-0.81724	-129.812	-0.06122
	-129.813	-0.29199	-129.813	-0.81469	-129.813	-0.05846
	-129.814	-0.29009	-129.814	-0.81177	-129.814	-0.05552
	-129.815	-0.28502	-129.815	-0.80876	-129.815	-0.05248
	-129.816	-0.28002	-129.816	-0.80589	-129.816	-0.04943
	-129.817	-0.27707	-129.817	-0.80338	-129.817	-0.04648
	-129.818	-0.27632	-129.818	-0.80134	-129.818	-0.04373
	-129.819	-0.27675	-129.819	-0.79984	-129.819	-0.04131
	-129.82	-0.2768	-129.82	-0.79884	-129.82	-0.03932
	-129.821	-0.275	-129.821	-0.79824	-129.821	-0.03787
	-129.822	-0.27046	-129.822	-0.7979	-129.822	-0.03704
	-129.823	-0.2632	-129.823	-0.79767	-129.823	-0.03692
	-129.823	-0.2542	-129.823	-0.79736	-129.823	-0.03756
	-129.824	-0.2455	-129.824	-0.79686	-129.824	-0.039
	-129.825	-0.23956	-129.825	-0.79607	-129.825	-0.04126
	-129.826	-0.23826	-129.826	-0.79497	-129.826	-0.04432
	-129.827	-0.24229	-129.827	-0.79359	-129.827	-0.04817
	-129.828	-0.25094	-129.828	-0.79206	-129.828	-0.05276
	-129.829	-0.26235	-129.829	-0.79056	-129.829	-0.05802
	-129.83	-0.27456	-129.83	-0.78935	-129.83	-0.06388
	-129.831	-0.28643	-129.831	-0.78866	-129.831	-0.07025
	-129.832	-0.29774	-129.832	-0.78876	-129.832	-0.07701
	-129.833	-0.30881	-129.833	-0.78982	-129.833	-0.08403
	-129.834	-0.32018	-129.834	-0.79193	-129.834	-0.0912
	-129.835	-0.33193	-129.835	-0.79508	-129.835	-0.09837
	-129.836	-0.3433	-129.836	-0.79914	-129.836	-0.10541
	-129.837	-0.35327	-129.837	-0.80392	-129.837	-0.11218
	-129.838	-0.36148	-129.838	-0.80917	-129.838	-0.11853
	-129.839	-0.36781	-129.839	-0.8146	-129.839	-0.12433
	-129.84	-0.37128	-129.84	-0.81996	-129.84	-0.12945
	-129.841	-0.3702	-129.841	-0.82499	-129.841	-0.13378
	-129.842	-0.36376	-129.842	-0.82951	-129.842	-0.13721
	-129.842	-0.35347	-129.842	-0.83336	-129.842	-0.13967
	-129.843	-0.34268	-129.843	-0.83644	-129.843	-0.14108
	-129.844	-0.33421	-129.844	-0.83865	-129.844	-0.14143
	-129.845	-0.32824	-129.845	-0.83991	-129.845	-0.1407
	-129.846	-0.32264	-129.846	-0.84011	-129.846	-0.13893
	-129.847	-0.31539	-129.847	-0.83918	-129.847	-0.13618
	-129.848	-0.30655	-129.848	-0.83701	-129.848	-0.13254
	-129.849	-0.29804	-129.849	-0.83355	-129.849	-0.12813
	-129.85	-0.29171	-129.85	-0.82882	-129.85	-0.12309
	-129.851	-0.28776	-129.851	-0.82289	-129.851	-0.11757
	-129.852	-0.28457	-129.852	-0.81593	-129.852	-0.11175
	-129.853	-0.27943	-129.853	-0.8082	-129.853	-0.10582
	-129.854	-0.2696	-129.854	-0.79998	-129.854	-0.09995
	-129.855	-0.25334	-129.855	-0.79157	-129.855	-0.09432
	-129.856	-0.2306	-129.856	-0.78322	-129.856	-0.08911
	-129.857	-0.20318	-129.857	-0.77511	-129.857	-0.08448
	-129.858	-0.17382	-129.858	-0.7673	-129.858	-0.08057
	-129.859	-0.14501	-129.859	-0.75976	-129.859	-0.07749
	-129.86	-0.11868	-129.86	-0.75237	-129.86	-0.07534
	-129.861	-0.0966	-129.861	-0.74498	-129.861	-0.07415
	-129.861	-0.08033	-129.861	-0.73746	-129.861	-0.07396
	-129.862	-0.0705	-129.862	-0.72975	-129.862	-0.07473
	-129.863	-0.06624	-129.863	-0.72189	-129.863	-0.07641
	-129.864	-0.0659	-129.864	-0.71404	-129.864	-0.0789
	-129.865	-0.06832	-129.865	-0.70642	-129.865	-0.0821
	-129.866	-0.07359	-129.866	-0.69933	-129.866	-0.08587
	-129.867	-0.08248	-129.867	-0.6931	-129.867	-0.09008
	-129.868	-0.09527	-129.868	-0.68808	-129.868	-0.09457
	-129.869	-0.11106	-129.869	-0.68461	-129.869	-0.09923
	-129.87	-0.12841	-129.87	-0.68297	-129.87	-0.10395
	-129.871	-0.14633	-129.871	-0.68337	-129.871	-0.10864
	-129.872	-0.16479	-129.872	-0.68588	-129.872	-0.11322
	-129.873	-0.18404	-129.873	-0.69043	-129.873	-0.11764
	-129.874	-0.20354	-129.874	-0.69676	-129.874	-0.12188
	-129.875	-0.22134	-129.875	-0.70443	-129.875	-0.12591
	-129.876	-0.23465	-129.876	-0.71284	-129.876	-0.12971
	-129.877	-0.24124	-129.877	-0.72128	-129.877	-0.13327
	-129.878	-0.24014	-129.878	-0.72902	-129.878	-0.13656
	-129.879	-0.23141	-129.879	-0.73535	-129.879	-0.13955
	-129.88	-0.21617	-129.88	-0.73974	-129.88	-0.14221
	-129.88	-0.19684	-129.88	-0.74184	-129.88	-0.14449
	-129.881	-0.17659	-129.881	-0.74157	-129.881	-0.14635
	-129.882	-0.15835	-129.882	-0.73912	-129.882	-0.14773
	-129.883	-0.14443	-129.883	-0.73488	-129.883	-0.14862
	-129.884	-0.13641	-129.884	-0.72938	-129.884	-0.149
	-129.885	-0.1353	-129.885	-0.72319	-129.885	-0.14889
	-129.886	-0.14143	-129.886	-0.71685	-129.886	-0.14834
	-129.887	-0.15425	-129.887	-0.71076	-129.887	-0.14741
	-129.888	-0.172	-129.888	-0.70524	-129.888	-0.14623
	-129.889	-0.19199	-129.889	-0.70048	-129.889	-0.14491
	-129.89	-0.21165	-129.89	-0.69659	-129.89	-0.1436
	-129.891	-0.22917	-129.891	-0.69362	-129.891	-0.14245
	-129.892	-0.24283	-129.892	-0.69159	-129.892	-0.14156
	-129.893	-0.25037	-129.893	-0.69048	-129.893	-0.14106
	-129.894	-0.24993	-129.894	-0.69027	-129.894	-0.141
	-129.895	-0.24153	-129.895	-0.69094	-129.895	-0.14142
	-129.896	-0.22734	-129.896	-0.6925	-129.896	-0.14232
	-129.897	-0.21063	-129.897	-0.69494	-129.897	-0.14365
	-129.898	-0.19447	-129.898	-0.69827	-129.898	-0.14536
	-129.899	-0.18114	-129.899	-0.7025	-129.899	-0.14737
	-129.899	-0.17205	-129.899	-0.70757	-129.899	-0.14959
	-129.9	-0.16763	-129.9	-0.7134	-129.9	-0.15196
	-129.901	-0.16735	-129.901	-0.71987	-129.901	-0.15441
	-129.902	-0.16957	-129.902	-0.72679	-129.902	-0.15691
	-129.903	-0.1718	-129.903	-0.73396	-129.903	-0.15943
	-129.904	-0.17153	-129.904	-0.74119	-129.904	-0.16197
	-129.905	-0.16715	-129.905	-0.74832	-129.905	-0.16452
	-129.906	-0.15854	-129.906	-0.75524	-129.906	-0.1671
	-129.907	-0.14684	-129.907	-0.7619	-129.907	-0.16969
	-129.908	-0.13354	-129.908	-0.76836	-129.908	-0.17229
	-129.909	-0.11981	-129.909	-0.77474	-129.909	-0.17486
	-129.91	-0.10647	-129.91	-0.78125	-129.91	-0.17735
	-129.911	-0.09422	-129.911	-0.78811	-129.911	-0.17971
	-129.912	-0.0837	-129.912	-0.79551	-129.912	-0.18186
	-129.913	-0.07538	-129.913	-0.80355	-129.913	-0.18372
	-129.914	-0.06956	-129.914	-0.81217	-129.914	-0.1852
	-129.915	-0.06633	-129.915	-0.82117	-129.915	-0.18622
	-129.916	-0.06568	-129.916	-0.83015	-129.916	-0.18673
	-129.917	-0.06793	-129.917	-0.83865	-129.917	-0.18665
	-129.918	-0.07402	-129.918	-0.84612	-129.918	-0.18595
	-129.918	-0.08511	-129.918	-0.85205	-129.918	-0.1846
	-129.919	-0.10151	-129.919	-0.85602	-129.919	-0.18259
	-129.92	-0.12161	-129.92	-0.85776	-129.92	-0.17993
	-129.921	-0.14217	-129.921	-0.85718	-129.921	-0.17665
	-129.922	-0.15997	-129.922	-0.85437	-129.922	-0.17277
	-129.923	-0.17364	-129.923	-0.84955	-129.923	-0.16836
	-129.924	-0.18413	-129.924	-0.84306	-129.924	-0.16349
	-129.925	-0.19342	-129.925	-0.83529	-129.925	-0.15825
	-129.926	-0.20267	-129.926	-0.82665	-129.926	-0.15272
	-129.927	-0.21125	-129.927	-0.81757	-129.927	-0.14703
	-129.928	-0.21769	-129.928	-0.80848	-129.928	-0.14128
	-129.929	-0.22143	-129.929	-0.79977	-129.929	-0.13559
	-129.93	-0.22372	-129.93	-0.79178	-129.93	-0.13007
	-129.931	-0.22657	-129.931	-0.78482	-129.931	-0.12484
	-129.932	-0.23105	-129.932	-0.77908	-129.932	-0.11998
	-129.933	-0.2369	-129.933	-0.7747	-129.933	-0.11559
	-129.934	-0.24343	-129.934	-0.77171	-129.934	-0.11172
	-129.935	-0.25025	-129.935	-0.77007	-129.935	-0.10844
	-129.936	-0.25688	-129.936	-0.76964	-129.936	-0.10575
	-129.937	-0.26178	-129.937	-0.77019	-129.937	-0.10365
	-129.937	-0.26204	-129.937	-0.77145	-129.937	-0.10212
	-129.938	-0.25462	-129.938	-0.77308	-129.938	-0.1011
	-129.939	-0.23815	-129.939	-0.77472	-129.939	-0.10054
	-129.94	-0.21349	-129.94	-0.776	-129.94	-0.10036
	-129.941	-0.18287	-129.941	-0.77657	-129.941	-0.10048
	-129.942	-0.14917	-129.942	-0.77614	-129.942	-0.10084
	-129.943	-0.11568	-129.943	-0.77451	-129.943	-0.10139
	-129.944	-0.08586	-129.944	-0.77161	-129.944	-0.10208
	-129.945	-0.06269	-129.945	-0.76746	-129.945	-0.10288
	-129.946	-0.04841	-129.946	-0.76215	-129.946	-0.10377
	-129.947	-0.04419	-129.947	-0.75584	-129.947	-0.10475
	-129.948	-0.04993	-129.948	-0.74874	-129.948	-0.10582
	-129.949	-0.06445	-129.949	-0.74106	-129.949	-0.10696
	-129.95	-0.08593	-129.95	-0.733	-129.95	-0.10818
	-129.951	-0.1122	-129.951	-0.72476	-129.951	-0.10947
	-129.952	-0.14092	-129.952	-0.7165	-129.952	-0.1108
	-129.953	-0.17003	-129.953	-0.70835	-129.953	-0.11217
	-129.954	-0.19782	-129.954	-0.70038	-129.954	-0.11356
	-129.955	-0.22256	-129.955	-0.69269	-129.955	-0.11493
	-129.956	-0.24217	-129.956	-0.68541	-129.956	-0.11627
	-129.956	-0.25473	-129.956	-0.6787	-129.956	-0.11756
	-129.957	-0.25925	-129.957	-0.67279	-129.957	-0.11879
	-129.958	-0.25618	-129.958	-0.66794	-129.958	-0.11996
	-129.959	-0.24759	-129.959	-0.66441	-129.959	-0.12107
	-129.96	-0.23668	-129.96	-0.6624	-129.96	-0.12215
	-129.961	-0.2265	-129.961	-0.66199	-129.961	-0.12322
	-129.962	-0.21891	-129.962	-0.66311	-129.962	-0.12433
	-129.963	-0.21452	-129.963	-0.66552	-129.963	-0.12554
	-129.964	-0.21315	-129.964	-0.66884	-129.964	-0.1269
	-129.965	-0.21372	-129.965	-0.6726	-129.965	-0.12845
	-129.966	-0.21404	-129.966	-0.67631	-129.966	-0.13024
	-129.967	-0.21142	-129.967	-0.67954	-129.967	-0.1323
	-129.968	-0.20413	-129.968	-0.68199	-129.968	-0.13463
	-129.969	-0.19258	-129.969	-0.6835	-129.969	-0.13722
	-129.97	-0.17896	-129.97	-0.68412	-129.97	-0.14003
	-129.971	-0.16608	-129.971	-0.68401	-129.971	-0.14299
	-129.972	-0.15622	-129.972	-0.68345	-129.972	-0.14603
	-129.973	-0.15037	-129.973	-0.68275	-129.973	-0.14904
	-129.974	-0.1479	-129.974	-0.68224	-129.974	-0.15191
	-129.975	-0.14699	-129.975	-0.68221	-129.975	-0.1545
	-129.975	-0.14581	-129.975	-0.68287	-129.975	-0.15669
	-129.976	-0.14382	-129.976	-0.68436	-129.976	-0.15837
	-129.977	-0.14224	-129.977	-0.68672	-129.977	-0.15942
	-129.978	-0.1429	-129.978	-0.68992	-129.978	-0.15977
	-129.979	-0.14664	-129.979	-0.69384	-129.979	-0.15936
	-129.98	-0.15279	-129.98	-0.6983	-129.98	-0.15816
	-129.981	-0.16027	-129.981	-0.70309	-129.981	-0.15617
	-129.982	-0.16871	-129.982	-0.70794	-129.982	-0.15344
	-129.983	-0.17865	-129.983	-0.71257	-129.983	-0.15002
	-129.984	-0.19075	-129.984	-0.71666	-129.984	-0.146
	-129.985	-0.20507	-129.985	-0.71986	-129.985	-0.1415
	-129.986	-0.22095	-129.986	-0.72183	-129.986	-0.13664
	-129.987	-0.23726	-129.987	-0.72228	-129.987	-0.13157
	-129.988	-0.25272	-129.988	-0.72102	-129.988	-0.12644
	-129.989	-0.2665	-129.989	-0.718	-129.989	-0.1214
	-129.99	-0.27874	-129.99	-0.71332	-129.99	-0.11662
	-129.991	-0.29019	-129.991	-0.70728	-129.991	-0.11224
	-129.992	-0.30138	-129.992	-0.70029	-129.992	-0.1084
	-129.993	-0.3121	-129.993	-0.69287	-129.993	-0.10519
	-129.994	-0.32152	-129.994	-0.68558	-129.994	-0.10269
	-129.994	-0.32836	-129.994	-0.67892	-129.994	-0.10095
	-129.995	-0.33137	-129.995	-0.67327	-129.995	-0.09997
	-129.996	-0.33006	-129.996	-0.6689	-129.996	-0.0997
	-129.997	-0.32541	-129.997	-0.6659	-129.997	-0.10007
	-129.998	-0.31948	-129.998	-0.66422	-129.998	-0.10097
	-129.999	-0.3139	-129.999	-0.66375	-129.999	-0.10228
	-130	-0.30867	-130	-0.66432	-130	-0.10387
	-130.001	-0.30234	-130.001	-0.66577	-130.001	-0.1056
	-130.002	-0.29349	-130.002	-0.66798	-130.002	-0.10734
	-130.003	-0.28246	-130.003	-0.67083	-130.003	-0.10898
	-130.004	-0.27172	-130.004	-0.6742	-130.004	-0.11046
	-130.005	-0.26441	-130.005	-0.67796	-130.005	-0.11172
	-130.006	-0.26255	-130.006	-0.68194	-130.006	-0.11275
	-130.007	-0.26636	-130.007	-0.68598	-130.007	-0.11357
	-130.008	-0.275	-130.008	-0.68995	-130.008	-0.11422
	-130.009	-0.28707	-130.009	-0.6938	-130.009	-0.11477
	-130.01	-0.3008	-130.01	-0.69762	-130.01	-0.11533
	-130.011	-0.31402	-130.011	-0.70158	-130.011	-0.11598
	-130.012	-0.32472	-130.012	-0.70598	-130.012	-0.11684
	-130.012	-0.332	-130.012	-0.71112	-130.012	-0.11802
	-130.013	-0.33641	-130.013	-0.71728	-130.013	-0.1196
	-130.014	-0.33905	-130.014	-0.72464	-130.014	-0.12167
	-130.015	-0.34075	-130.015	-0.73321	-130.015	-0.12428
	-130.016	-0.34225	-130.016	-0.74287	-130.016	-0.12747
	-130.017	-0.34446	-130.017	-0.75338	-130.017	-0.13127
	-130.018	-0.34785	-130.018	-0.7644	-130.018	-0.13564
	-130.019	-0.35167	-130.019	-0.77559	-130.019	-0.14058
	-130.02	-0.35384	-130.02	-0.78663	-130.02	-0.14602
	-130.021	-0.3522	-130.021	-0.79722	-130.021	-0.1519
	-130.022	-0.34597	-130.022	-0.80707	-130.022	-0.15815
	-130.023	-0.3359	-130.023	-0.81589	-130.023	-0.16468
	-130.024	-0.32306	-130.024	-0.82337	-130.024	-0.17139
	-130.025	-0.30794	-130.025	-0.82923	-130.025	-0.17817
	-130.026	-0.29068	-130.026	-0.83326	-130.026	-0.18492
	-130.027	-0.2715	-130.027	-0.83539	-130.027	-0.1915
	-130.028	-0.25047	-130.028	-0.83572	-130.028	-0.19781
	-130.029	-0.22764	-130.029	-0.83453	-130.029	-0.20374
	-130.03	-0.2038	-130.03	-0.83223	-130.03	-0.20918
	-130.031	-0.18075	-130.031	-0.82931	-130.031	-0.21406
	-130.031	-0.16063	-130.031	-0.82624	-130.031	-0.2183
	-130.032	-0.14493	-130.032	-0.82339	-130.032	-0.22188
	-130.033	-0.13377	-130.033	-0.82102	-130.033	-0.22479
	-130.034	-0.12618	-130.034	-0.81915	-130.034	-0.22703
	-130.035	-0.12102	-130.035	-0.81764	-130.035	-0.22866
	-130.036	-0.118	-130.036	-0.81618	-130.036	-0.22973
	-130.037	-0.11758	-130.037	-0.81434	-130.037	-0.23029
	-130.038	-0.1202	-130.038	-0.81172	-130.038	-0.23043
	-130.039	-0.12593	-130.039	-0.80799	-130.039	-0.23021
	-130.04	-0.13493	-130.04	-0.80298	-130.04	-0.22969
	-130.041	-0.14765	-130.041	-0.79668	-130.041	-0.22891
	-130.042	-0.16396	-130.042	-0.78928	-130.042	-0.22792
	-130.043	-0.18253	-130.043	-0.78105	-130.043	-0.22674
	-130.044	-0.20141	-130.044	-0.77232	-130.044	-0.22538
	-130.045	-0.21886	-130.045	-0.76342	-130.045	-0.22385
	-130.046	-0.23369	-130.046	-0.75457	-130.046	-0.22216
	-130.047	-0.24536	-130.047	-0.74588	-130.047	-0.22033
	-130.048	-0.25416	-130.048	-0.73734	-130.048	-0.21835
	-130.049	-0.26094	-130.049	-0.72882	-130.049	-0.21625
	-130.05	-0.26637	-130.05	-0.72011	-130.05	-0.21405
	-130.05	-0.27043	-130.05	-0.71102	-130.05	-0.21177
	-130.051	-0.27276	-130.051	-0.70138	-130.051	-0.20944
	-130.052	-0.27289	-130.052	-0.69114	-130.052	-0.20709
	-130.053	-0.26979	-130.053	-0.68034	-130.053	-0.20473
	-130.054	-0.2615	-130.054	-0.66913	-130.054	-0.20238
	-130.055	-0.24619	-130.055	-0.65771	-130.055	-0.20004
	-130.056	-0.22363	-130.056	-0.6463	-130.056	-0.19772
	-130.057	-0.19561	-130.057	-0.6351	-130.057	-0.19542
	-130.058	-0.16489	-130.058	-0.62424	-130.058	-0.19314
	-130.059	-0.13401	-130.059	-0.61382	-130.059	-0.19088
	-130.06	-0.10472	-130.06	-0.60388	-130.06	-0.18865
	-130.061	-0.07816	-130.061	-0.59447	-130.061	-0.18647
	-130.062	-0.05495	-130.062	-0.58562	-130.062	-0.18437
	-130.063	-0.0351	-130.063	-0.57733	-130.063	-0.1824
	-130.064	-0.01805	-130.064	-0.56963	-130.064	-0.1806
	-130.065	-0.00296	-130.065	-0.56248	-130.065	-0.17903
	-130.066	0.01093	-130.066	-0.55588	-130.066	-0.17777
	-130.067	0.02416	-130.067	-0.54977	-130.067	-0.17687
	-130.068	0.03735	-130.068	-0.54414	-130.068	-0.1764
	-130.069	0.0511	-130.069	-0.53894	-130.069	-0.17639
	-130.07	0.0655	-130.07	-0.53416	-130.07	-0.17688
	-130.07	0.0798	-130.07	-0.52982	-130.07	-0.17787
	-130.071	0.0925	-130.071	-0.52593	-130.071	-0.17933
	-130.072	0.1014	-130.072	-0.52256	-130.072	-0.18122
	-130.073	0.10427	-130.073	-0.51977	-130.073	-0.18347
	-130.074	0.09997	-130.074	-0.51765	-130.074	-0.18598
	-130.075	0.0892	-130.075	-0.51623	-130.075	-0.18865
	-130.076	0.07367	-130.076	-0.51551	-130.076	-0.19136
	-130.077	0.05457	-130.077	-0.51544	-130.077	-0.194
	-130.078	0.03223	-130.078	-0.51591	-130.078	-0.19646
	-130.079	0.00727	-130.079	-0.51682	-130.079	-0.19866
	-130.08	-0.01844	-130.08	-0.51806	-130.08	-0.20053
	-130.081	-0.04222	-130.081	-0.51958	-130.081	-0.20204
	-130.082	-0.0621	-130.082	-0.5213	-130.082	-0.20319
	-130.083	-0.07771	-130.083	-0.52316	-130.083	-0.20399
	-130.084	-0.09016	-130.084	-0.52505	-130.084	-0.20448
	-130.085	-0.10109	-130.085	-0.52684	-130.085	-0.20475
	-130.086	-0.11153	-130.086	-0.52834	-130.086	-0.20486
	-130.087	-0.12117	-130.087	-0.52939	-130.087	-0.20491
	-130.088	-0.12856	-130.088	-0.52987	-130.088	-0.20497
	-130.089	-0.13223	-130.089	-0.52977	-130.089	-0.20514
	-130.089	-0.13146	-130.089	-0.52922	-130.089	-0.2055
	-130.09	-0.126	-130.09	-0.52844	-130.09	-0.2061
	-130.091	-0.11562	-130.091	-0.52775	-130.091	-0.20699
	-130.092	-0.1002	-130.092	-0.52748	-130.092	-0.20821
	-130.093	-0.08057	-130.093	-0.52793	-130.093	-0.20977
	-130.094	-0.05896	-130.094	-0.52934	-130.094	-0.21167
	-130.095	-0.0384	-130.095	-0.53187	-130.095	-0.21388
	-130.096	-0.02134	-130.096	-0.53551	-130.096	-0.21637
	-130.097	-0.00881	-130.097	-0.54016	-130.097	-0.2191
	-130.098	-0.000942	-130.098	-0.54555	-130.098	-0.22203
	-130.099	0.00169	-130.099	-0.55125	-130.099	-0.2251
	-130.1	-0.00185	-130.1	-0.55677	-130.1	-0.22826
	-130.101	-0.01162	-130.101	-0.56155	-130.101	-0.23145
	-130.102	-0.02617	-130.102	-0.5651	-130.102	-0.23464
	-130.103	-0.04358	-130.103	-0.56705	-130.103	-0.23776
	-130.104	-0.06303	-130.104	-0.56728	-130.104	-0.24079
	-130.105	-0.08486	-130.105	-0.56585	-130.105	-0.24368
	-130.106	-0.10948	-130.106	-0.56307	-130.106	-0.24642
	-130.107	-0.13619	-130.107	-0.55941	-130.107	-0.24897
	-130.107	-0.1628	-130.107	-0.55541	-130.107	-0.25132
	-130.108	-0.186	-130.108	-0.55167	-130.108	-0.25347
	-130.109	-0.20263	-130.109	-0.54871	-130.109	-0.25541
	-130.11	-0.21115	-130.11	-0.54694	-130.11	-0.25712
	-130.111	-0.21253	-130.111	-0.54662	-130.111	-0.2586
	-130.112	-0.20974	-130.112	-0.54783	-130.112	-0.25984
	-130.113	-0.20645	-130.113	-0.55047	-130.113	-0.26082
	-130.114	-0.20568	-130.114	-0.55433	-130.114	-0.26152
	-130.115	-0.2089	-130.115	-0.55911	-130.115	-0.26193
	-130.116	-0.2158	-130.116	-0.5645	-130.116	-0.26202
	-130.117	-0.22433	-130.117	-0.57025	-130.117	-0.26174
	-130.118	-0.2313	-130.118	-0.57619	-130.118	-0.26107
	-130.119	-0.23389	-130.119	-0.58225	-130.119	-0.25996
	-130.12	-0.23095	-130.12	-0.5885	-130.12	-0.25838
	-130.121	-0.22322	-130.121	-0.59509	-130.121	-0.2563
	-130.122	-0.21288	-130.122	-0.60224	-130.122	-0.2537
	-130.123	-0.20315	-130.123	-0.61021	-130.123	-0.25056
	-130.124	-0.19754	-130.124	-0.61923	-130.124	-0.24689
	-130.125	-0.19862	-130.125	-0.62946	-130.125	-0.24269
	-130.126	-0.20704	-130.126	-0.64097	-130.126	-0.23797
	-130.126	-0.22139	-130.126	-0.65371	-130.126	-0.23275
	-130.127	-0.23885	-130.127	-0.66753	-130.127	-0.22704
	-130.128	-0.25624	-130.128	-0.68215	-130.128	-0.22087
	-130.129	-0.27112	-130.129	-0.69723	-130.129	-0.21426
	-130.13	-0.28235	-130.13	-0.71235	-130.13	-0.20726
	-130.131	-0.28996	-130.131	-0.72711	-130.131	-0.19992
	-130.132	-0.29474	-130.132	-0.74109	-130.132	-0.19231
	-130.133	-0.29762	-130.133	-0.7539	-130.133	-0.1845
	-130.134	-0.29939	-130.134	-0.76523	-130.134	-0.17658
	-130.135	-0.30061	-130.135	-0.77484	-130.135	-0.16865
	-130.136	-0.30142	-130.136	-0.78257	-130.136	-0.16081
	-130.137	-0.30167	-130.137	-0.78834	-130.137	-0.15316
	-130.138	-0.30153	-130.138	-0.79217	-130.138	-0.14579
	-130.139	-0.30173	-130.139	-0.79416	-130.139	-0.13876
	-130.14	-0.30317	-130.14	-0.79448	-130.14	-0.13215
	-130.141	-0.30626	-130.141	-0.7934	-130.141	-0.12599
	-130.142	-0.31091	-130.142	-0.79121	-130.142	-0.12032
	-130.143	-0.31695	-130.143	-0.78823	-130.143	-0.11515
	-130.144	-0.32496	-130.144	-0.78477	-130.144	-0.11048
	-130.145	-0.33651	-130.145	-0.7811	-130.145	-0.10631
	-130.145	-0.35299	-130.145	-0.77746	-130.145	-0.10264
	-130.146	-0.37375	-130.146	-0.77409	-130.146	-0.09944
	-130.147	-0.39555	-130.147	-0.77116	-130.147	-0.09673
	-130.148	-0.41428	-130.148	-0.76886	-130.148	-0.09449
	-130.149	-0.42728	-130.149	-0.76733	-130.149	-0.09272
	-130.15	-0.43415	-130.15	-0.76669	-130.15	-0.09143
	-130.151	-0.4361	-130.151	-0.76698	-130.151	-0.0906
	-130.152	-0.43509	-130.152	-0.76819	-130.152	-0.09022
	-130.153	-0.43287	-130.153	-0.77026	-130.153	-0.09029
	-130.154	-0.43067	-130.154	-0.77311	-130.154	-0.09078
	-130.155	-0.42964	-130.155	-0.77668	-130.155	-0.09166
	-130.156	-0.43138	-130.156	-0.78091	-130.156	-0.09291
	-130.157	-0.43742	-130.157	-0.78576	-130.157	-0.09449
	-130.158	-0.44779	-130.158	-0.79121	-130.158	-0.09638
	-130.159	-0.46048	-130.159	-0.79718	-130.159	-0.09856
	-130.16	-0.47247	-130.16	-0.80353	-130.16	-0.10102
	-130.161	-0.48145	-130.161	-0.81002	-130.161	-0.10376
	-130.162	-0.48637	-130.162	-0.81631	-130.162	-0.10678
	-130.163	-0.48684	-130.163	-0.82194	-130.163	-0.11007
	-130.164	-0.48278	-130.164	-0.82644	-130.164	-0.11365
	-130.164	-0.47477	-130.164	-0.8293	-130.164	-0.1175
	-130.165	-0.46408	-130.165	-0.83009	-130.165	-0.1216
	-130.166	-0.4519	-130.166	-0.82846	-130.166	-0.12591
	-130.167	-0.43918	-130.167	-0.82426	-130.167	-0.13037
	-130.168	-0.42691	-130.168	-0.8175	-130.168	-0.13493
	-130.169	-0.41582	-130.169	-0.80843	-130.169	-0.1395
	-130.17	-0.40574	-130.17	-0.79743	-130.17	-0.144
	-130.171	-0.39573	-130.171	-0.78501	-130.171	-0.14837
	-130.172	-0.38564	-130.172	-0.77172	-130.172	-0.15254
	-130.173	-0.37746	-130.173	-0.75807	-130.173	-0.15646
	-130.174	-0.3747	-130.174	-0.74443	-130.174	-0.16011
	-130.175	-0.37991	-130.175	-0.73105	-130.175	-0.16349
	-130.176	-0.39242	-130.176	-0.71796	-130.176	-0.16663
	-130.177	-0.40846	-130.177	-0.70504	-130.177	-0.16955
	-130.178	-0.42346	-130.178	-0.69205	-130.178	-0.17233
	-130.179	-0.43443	-130.179	-0.67867	-130.179	-0.17503
	-130.18	-0.44028	-130.18	-0.66459	-130.18	-0.1777
	-130.181	-0.44075	-130.181	-0.64962	-130.181	-0.18041
	-130.182	-0.43523	-130.182	-0.63374	-130.182	-0.1832
	-130.183	-0.4227	-130.183	-0.61714	-130.183	-0.18611
	-130.183	-0.40261	-130.183	-0.60024	-130.183	-0.18915
	-130.184	-0.37591	-130.184	-0.58362	-130.184	-0.19231
	-130.185	-0.34534	-130.185	-0.56801	-130.185	-0.19556
	-130.186	-0.31494	-130.186	-0.55409	-130.186	-0.19888
	-130.187	-0.28906	-130.187	-0.54249	-130.187	-0.2022
	-130.188	-0.27115	-130.188	-0.53363	-130.188	-0.20549
	-130.189	-0.26236	-130.189	-0.52773	-130.189	-0.20867
	-130.19	-0.26113	-130.19	-0.52479	-130.19	-0.21172
	-130.191	-0.26443	-130.191	-0.52463	-130.191	-0.21458
	-130.192	-0.26956	-130.192	-0.52694	-130.192	-0.21724
	-130.193	-0.27492	-130.193	-0.53129	-130.193	-0.21969
	-130.194	-0.27993	-130.194	-0.53723	-130.194	-0.22193
	-130.195	-0.28467	-130.195	-0.54425	-130.195	-0.22398
	-130.196	-0.28919	-130.196	-0.55184	-130.196	-0.2259
	-130.197	-0.29245	-130.197	-0.5595	-130.197	-0.22771
	-130.198	-0.292	-130.198	-0.56673	-130.198	-0.22947
	-130.199	-0.28533	-130.199	-0.57308	-130.199	-0.23123
	-130.2	-0.27216	-130.2	-0.57814	-130.2	-0.23305
	-130.201	-0.2553	-130.201	-0.58157	-130.201	-0.23497
	-130.202	-0.23904	-130.202	-0.5831	-130.202	-0.23705
	-130.202	-0.22683	-130.202	-0.58259	-130.202	-0.2393
	-130.203	-0.22017	-130.203	-0.57994	-130.203	-0.24177
	-130.204	-0.2187	-130.204	-0.57515	-130.204	-0.24445
	-130.205	-0.22112	-130.205	-0.56826	-130.205	-0.24736
	-130.206	-0.22619	-130.206	-0.55941	-130.206	-0.25049
	-130.207	-0.23326	-130.207	-0.54875	-130.207	-0.25381
	-130.208	-0.24208	-130.208	-0.53653	-130.208	-0.2573
	-130.209	-0.25206	-130.209	-0.52305	-130.209	-0.26091
	-130.21	-0.26181	-130.21	-0.50875	-130.21	-0.26461
	-130.211	-0.26976	-130.211	-0.49411	-130.211	-0.26831
	-130.212	-0.27552	-130.212	-0.47976	-130.212	-0.27196
	-130.213	-0.28022	-130.213	-0.46634	-130.213	-0.27548
	-130.214	-0.28541	-130.214	-0.45454	-130.214	-0.27877
	-130.215	-0.29154	-130.215	-0.44499	-130.215	-0.28177
	-130.216	-0.29779	-130.216	-0.43823	-130.216	-0.28439
	-130.217	-0.30292	-130.217	-0.43462	-130.217	-0.28658
	-130.218	-0.306	-130.218	-0.43434	-130.218	-0.28831
	-130.219	-0.30621	-130.219	-0.43731	-130.219	-0.28957
	-130.22	-0.30273	-130.22	-0.44324	-130.22	-0.29038
	-130.221	-0.29518	-130.221	-0.45162	-130.221	-0.29078
	-130.221	-0.28415	-130.221	-0.46179	-130.221	-0.29084
	-130.222	-0.27056	-130.222	-0.47301	-130.222	-0.29065
	-130.223	-0.25439	-130.223	-0.48451	-130.223	-0.29029
	-130.224	-0.23458	-130.224	-0.49559	-130.224	-0.28984
	-130.225	-0.2105	-130.225	-0.50569	-130.225	-0.2894
	-130.226	-0.18324	-130.226	-0.51438	-130.226	-0.28901
	-130.227	-0.15528	-130.227	-0.52142	-130.227	-0.28874
	-130.228	-0.12921	-130.228	-0.52674	-130.228	-0.28862
	-130.229	-0.10681	-130.229	-0.53039	-130.229	-0.28866
	-130.23	-0.08902	-130.23	-0.53248	-130.23	-0.28887
	-130.231	-0.07635	-130.231	-0.53323	-130.231	-0.28925
	-130.232	-0.06923	-130.232	-0.53285	-130.232	-0.28979
	-130.233	-0.06793	-130.233	-0.53161	-130.233	-0.29048
	-130.234	-0.07204	-130.234	-0.52978	-130.234	-0.29131
	-130.235	-0.08038	-130.235	-0.52763	-130.235	-0.29229
	-130.236	-0.09153	-130.236	-0.52546	-130.236	-0.29343
	-130.237	-0.10479	-130.237	-0.52352	-130.237	-0.29474
	-130.238	-0.12022	-130.238	-0.52203	-130.238	-0.29624
	-130.239	-0.13804	-130.239	-0.52119	-130.239	-0.29796
	-130.24	-0.15818	-130.24	-0.52114	-130.24	-0.29992
	-130.24	-0.18037	-130.24	-0.52197	-130.24	-0.30216
	-130.241	-0.20393	-130.241	-0.52371	-130.241	-0.30467
	-130.242	-0.22717	-130.242	-0.52633	-130.242	-0.30744
	-130.243	-0.24695	-130.243	-0.52972	-130.243	-0.31047
	-130.244	-0.25938	-130.244	-0.53369	-130.244	-0.31371
	-130.245	-0.2617	-130.245	-0.53799	-130.245	-0.3171
	-130.246	-0.25426	-130.246	-0.54233	-130.246	-0.32058
	-130.247	-0.24116	-130.247	-0.54647	-130.247	-0.32409
	-130.248	-0.22853	-130.248	-0.55022	-130.248	-0.32755
	-130.249	-0.22152	-130.249	-0.55348	-130.249	-0.33089
	-130.25	-0.22216	-130.25	-0.55631	-130.25	-0.33407
	-130.251	-0.22931	-130.251	-0.55888	-130.251	-0.33704
	-130.252	-0.23996	-130.252	-0.5614	-130.252	-0.33977
	-130.253	-0.25055	-130.253	-0.56416	-130.253	-0.34223
	-130.254	-0.25808	-130.254	-0.5674	-130.254	-0.34441
	-130.255	-0.26068	-130.255	-0.57133	-130.255	-0.34629
	-130.256	-0.25807	-130.256	-0.57609	-130.256	-0.34783
	-130.257	-0.25213	-130.257	-0.58175	-130.257	-0.34901
	-130.258	-0.2467	-130.258	-0.58827	-130.258	-0.34977
	-130.259	-0.24595	-130.259	-0.5956	-130.259	-0.35006
	-130.259	-0.2522	-130.259	-0.60362	-130.259	-0.34981
	-130.26	-0.26479	-130.26	-0.61219	-130.26	-0.34896
	-130.261	-0.28038	-130.261	-0.62124	-130.261	-0.34745
	-130.262	-0.29446	-130.262	-0.63069	-130.262	-0.34523
	-130.263	-0.30356	-130.263	-0.64047	-130.263	-0.34228
	-130.264	-0.30658	-130.264	-0.65051	-130.264	-0.33857
	-130.265	-0.30463	-130.265	-0.66072	-130.265	-0.33411
	-130.266	-0.29982	-130.266	-0.67093	-130.266	-0.32893
	-130.267	-0.29406	-130.267	-0.68097	-130.267	-0.32309
	-130.268	-0.28859	-130.268	-0.69063	-130.268	-0.31666
	-130.269	-0.28369	-130.269	-0.69968	-130.269	-0.30971
	-130.27	-0.27866	-130.27	-0.70792	-130.27	-0.30234
	-130.271	-0.27247	-130.271	-0.71513	-130.271	-0.29468
	-130.272	-0.26469	-130.272	-0.72109	-130.272	-0.28682
	-130.273	-0.25527	-130.273	-0.7256	-130.273	-0.27889
	-130.274	-0.24354	-130.274	-0.72847	-130.274	-0.27101
	-130.275	-0.22793	-130.275	-0.72955	-130.275	-0.26329
	-130.276	-0.20735	-130.276	-0.72877	-130.276	-0.25583
	-130.277	-0.18291	-130.277	-0.72612	-130.277	-0.24874
	-130.278	-0.15788	-130.278	-0.72169	-130.278	-0.24211
	-130.278	-0.13619	-130.278	-0.71569	-130.278	-0.23604
	-130.279	-0.12087	-130.279	-0.7084	-130.279	-0.2306
	-130.28	-0.11343	-130.28	-0.70023	-130.28	-0.22585
	-130.281	-0.11386	-130.281	-0.69167	-130.281	-0.22188
	-130.282	-0.12065	-130.282	-0.68326	-130.282	-0.2187
	-130.283	-0.13143	-130.283	-0.67556	-130.283	-0.21636
	-130.284	-0.14408	-130.284	-0.66908	-130.284	-0.21485
	-130.285	-0.15704	-130.285	-0.66425	-130.285	-0.21415
	-130.286	-0.16835	-130.286	-0.66136	-130.286	-0.21422
	-130.287	-0.17524	-130.287	-0.66053	-130.287	-0.21501
	-130.288	-0.17552	-130.288	-0.66172	-130.288	-0.21644
	-130.289	-0.16927	-130.289	-0.66472	-130.289	-0.21843
	-130.29	-0.15887	-130.29	-0.66922	-130.29	-0.2209
	-130.291	-0.14725	-130.291	-0.67485	-130.291	-0.22375
	-130.292	-0.13624	-130.292	-0.68122	-130.292	-0.22693
	-130.293	-0.12639	-130.293	-0.68798	-130.293	-0.23034
	-130.294	-0.11741	-130.294	-0.69477	-130.294	-0.23394
	-130.295	-0.1082	-130.295	-0.70131	-130.295	-0.23765
	-130.296	-0.09752	-130.296	-0.70732	-130.296	-0.24143
	-130.297	-0.08547	-130.297	-0.71258	-130.297	-0.24521
	-130.297	-0.07447	-130.297	-0.71691	-130.297	-0.24893
	-130.298	-0.0682	-130.298	-0.72016	-130.298	-0.25252
	-130.299	-0.06922	-130.299	-0.72225	-130.299	-0.25592
	-130.3	-0.07725	-130.3	-0.72315	-130.3	-0.25905
	-130.301	-0.08929	-130.301	-0.72284	-130.301	-0.26184
	-130.302	-0.10115	-130.302	-0.72135	-130.302	-0.26424
	-130.303	-0.10922	-130.303	-0.71868	-130.303	-0.26619
	-130.304	-0.11146	-130.304	-0.71479	-130.304	-0.26768
	-130.305	-0.10747	-130.305	-0.70961	-130.305	-0.26868
	-130.306	-0.09857	-130.306	-0.70305	-130.306	-0.26921
	-130.307	-0.0881	-130.307	-0.69504	-130.307	-0.2693
	-130.308	-0.08079	-130.308	-0.68557	-130.308	-0.26899
	-130.309	-0.08097	-130.309	-0.67473	-130.309	-0.26832
	-130.31	-0.09063	-130.31	-0.66272	-130.31	-0.26736
	-130.311	-0.10866	-130.311	-0.64986	-130.311	-0.26613
	-130.312	-0.13137	-130.312	-0.63654	-130.312	-0.26468
	-130.313	-0.15395	-130.313	-0.62323	-130.313	-0.26303
	-130.314	-0.17172	-130.314	-0.6104	-130.314	-0.26118
	-130.315	-0.18112	-130.315	-0.59852	-130.315	-0.25912
	-130.316	-0.1809	-130.316	-0.58804	-130.316	-0.25684
	-130.316	-0.17315	-130.316	-0.57933	-130.316	-0.25432
	-130.317	-0.16277	-130.317	-0.57268	-130.317	-0.25154
	-130.318	-0.15545	-130.318	-0.56826	-130.318	-0.24847
	-130.319	-0.15519	-130.319	-0.56612	-130.319	-0.2451
	-130.32	-0.16307	-130.32	-0.5662	-130.32	-0.24143
	-130.321	-0.17738	-130.321	-0.5683	-130.321	-0.23746
	-130.322	-0.19478	-130.322	-0.57216	-130.322	-0.23322
	-130.323	-0.21147	-130.323	-0.57746	-130.323	-0.22873
	-130.324	-0.22435	-130.324	-0.5839	-130.324	-0.22405
	-130.325	-0.2317	-130.325	-0.59117	-130.325	-0.21924
	-130.326	-0.23332	-130.326	-0.59906	-130.326	-0.21438
	-130.327	-0.23015	-130.327	-0.60747	-130.327	-0.20957
	-130.328	-0.22377	-130.328	-0.6164	-130.328	-0.20491
	-130.329	-0.21579	-130.329	-0.62596	-130.329	-0.20051
	-130.33	-0.20723	-130.33	-0.63626	-130.33	-0.1965
	-130.331	-0.19834	-130.331	-0.64739	-130.331	-0.19297
	-130.332	-0.18927	-130.332	-0.65932	-130.332	-0.19001
	-130.333	-0.18074	-130.333	-0.67187	-130.333	-0.18769
	-130.334	-0.17358	-130.334	-0.68469	-130.334	-0.18606
	-130.335	-0.16766	-130.335	-0.6973	-130.335	-0.18513
	-130.335	-0.16176	-130.335	-0.70914	-130.335	-0.18486
	-130.336	-0.15507	-130.336	-0.71965	-130.336	-0.18522
	-130.337	-0.14784	-130.337	-0.72835	-130.337	-0.18613
	-130.338	-0.14066	-130.338	-0.73487	-130.338	-0.18749
	-130.339	-0.13397	-130.339	-0.739	-130.339	-0.18921
	-130.34	-0.12855	-130.34	-0.74071	-130.34	-0.19119
	-130.341	-0.12604	-130.341	-0.74009	-130.341	-0.19334
	-130.342	-0.1279	-130.342	-0.73738	-130.342	-0.19558
	-130.343	-0.13382	-130.343	-0.73292	-130.343	-0.19783
	-130.344	-0.14121	-130.344	-0.72712	-130.344	-0.20003
	-130.345	-0.14653	-130.345	-0.72048	-130.345	-0.20213
	-130.346	-0.14774	-130.346	-0.71353	-130.346	-0.2041
	-130.347	-0.14569	-130.347	-0.70683	-130.347	-0.20588
	-130.348	-0.14367	-130.348	-0.70095	-130.348	-0.20747
	-130.349	-0.14544	-130.349	-0.69642	-130.349	-0.20882
	-130.35	-0.1533	-130.35	-0.69368	-130.35	-0.20994
	-130.351	-0.16685	-130.351	-0.69303	-130.351	-0.21081
	-130.352	-0.18332	-130.352	-0.69459	-130.352	-0.21146
	-130.353	-0.19943	-130.353	-0.69824	-130.353	-0.2119
	-130.354	-0.21346	-130.354	-0.70367	-130.354	-0.21216
	-130.354	-0.22557	-130.354	-0.71038	-130.354	-0.21229
	-130.355	-0.23647	-130.355	-0.71778	-130.355	-0.21235
	-130.356	-0.24609	-130.356	-0.72521	-130.356	-0.21239
	-130.357	-0.25325	-130.357	-0.73206	-130.357	-0.21248
	-130.358	-0.2563	-130.358	-0.73785	-130.358	-0.21267
	-130.359	-0.2538	-130.359	-0.74225	-130.359	-0.21302
	-130.36	-0.24501	-130.36	-0.74512	-130.36	-0.21358
	-130.361	-0.22969	-130.361	-0.74651	-130.361	-0.2144
	-130.362	-0.20808	-130.362	-0.74661	-130.362	-0.21552
	-130.363	-0.18146	-130.363	-0.7457	-130.363	-0.21696
	-130.364	-0.15276	-130.364	-0.74409	-130.364	-0.21874
	-130.365	-0.12578	-130.365	-0.74209	-130.365	-0.22088
	-130.366	-0.10368	-130.366	-0.73992	-130.366	-0.22337
	-130.367	-0.08809	-130.367	-0.73778	-130.367	-0.22622
	-130.368	-0.07894	-130.368	-0.73579	-130.368	-0.22943
	-130.369	-0.07438	-130.369	-0.73401	-130.369	-0.23298
	-130.37	-0.07116	-130.37	-0.73248	-130.37	-0.23688
	-130.371	-0.06589	-130.371	-0.73116	-130.371	-0.24111
	-130.372	-0.05665	-130.372	-0.73001	-130.372	-0.24566
	-130.373	-0.04354	-130.373	-0.72891	-130.373	-0.25051
	-130.373	-0.02825	-130.373	-0.72776	-130.373	-0.25566
	-130.374	-0.01315	-130.374	-0.72646	-130.374	-0.26107
	-130.375	-0.000544	-130.375	-0.72496	-130.375	-0.26671
	-130.376	0.00817	-130.376	-0.72329	-130.376	-0.27254
	-130.377	0.01313	-130.377	-0.72157	-130.377	-0.27851
	-130.378	0.0162	-130.378	-0.71999	-130.378	-0.28455
	-130.379	0.02004	-130.379	-0.71876	-130.379	-0.2906
	-130.38	0.02596	-130.38	-0.71809	-130.38	-0.29657
	-130.381	0.03243	-130.381	-0.7181	-130.381	-0.30242
	-130.382	0.03558	-130.382	-0.71883	-130.382	-0.30807
	-130.383	0.03141	-130.383	-0.72024	-130.383	-0.31349
	-130.384	0.01784	-130.384	-0.7222	-130.384	-0.31865
	-130.385	-0.00452	-130.385	-0.72451	-130.385	-0.32354
	-130.386	-0.0327	-130.386	-0.72696	-130.386	-0.3282
	-130.387	-0.06227	-130.387	-0.72926	-130.387	-0.33265
	-130.388	-0.08922	-130.388	-0.73116	-130.388	-0.33695
	-130.389	-0.11171	-130.389	-0.7324	-130.389	-0.34116
	-130.39	-0.12993	-130.39	-0.73275	-130.39	-0.34535
	-130.391	-0.14439	-130.391	-0.73202	-130.391	-0.34959
	-130.392	-0.15508	-130.392	-0.73008	-130.392	-0.35396
	-130.392	-0.16219	-130.392	-0.72687	-130.392	-0.3585
	-130.393	-0.16699	-130.393	-0.72238	-130.393	-0.36327
	-130.394	-0.17172	-130.394	-0.71671	-130.394	-0.36828
	-130.395	-0.17875	-130.395	-0.71	-130.395	-0.37356
	-130.396	-0.18974	-130.396	-0.70245	-130.396	-0.37906
	-130.397	-0.20495	-130.397	-0.69425	-130.397	-0.38474
	-130.398	-0.22308	-130.398	-0.68559	-130.398	-0.39052
	-130.399	-0.24162	-130.399	-0.67657	-130.399	-0.39629
	-130.4	-0.25785	-130.4	-0.66721	-130.4	-0.40192
	-130.401	-0.2703	-130.401	-0.65744	-130.401	-0.40725
	-130.402	-0.27972	-130.402	-0.64717	-130.402	-0.41213
	-130.403	-0.28842	-130.403	-0.63632	-130.403	-0.41637
	-130.404	-0.29805	-130.404	-0.62487	-130.404	-0.41983
	-130.405	-0.30797	-130.405	-0.61289	-130.405	-0.42233
	-130.406	-0.31541	-130.406	-0.60057	-130.406	-0.42375
	-130.407	-0.3174	-130.407	-0.58818	-130.407	-0.42398
	-130.408	-0.31292	-130.408	-0.57607	-130.408	-0.42297
	-130.409	-0.30379	-130.409	-0.56459	-130.409	-0.42069
	-130.41	-0.2935	-130.41	-0.55409	-130.41	-0.41716
	-130.411	-0.28501	-130.411	-0.54486	-130.411	-0.41244
	-130.411	-0.27936	-130.411	-0.53718	-130.411	-0.40662
	-130.412	-0.27585	-130.412	-0.53121	-130.412	-0.39983
	-130.413	-0.27318	-130.413	-0.52707	-130.413	-0.3922
	-130.414	-0.27028	-130.414	-0.52481	-130.414	-0.38388
	-130.415	-0.26651	-130.415	-0.52439	-130.415	-0.37499
	-130.416	-0.26181	-130.416	-0.52577	-130.416	-0.36568
	-130.417	-0.25728	-130.417	-0.52887	-130.417	-0.35605
	-130.418	-0.25531	-130.418	-0.53361	-130.418	-0.3462
	-130.419	-0.25867	-130.419	-0.53991	-130.419	-0.33622
	-130.42	-0.26915	-130.42	-0.54769	-130.42	-0.32618
	-130.421	-0.28705	-130.421	-0.55683	-130.421	-0.31615
	-130.422	-0.31181	-130.422	-0.56721	-130.422	-0.30622
	-130.423	-0.34259	-130.423	-0.57871	-130.423	-0.29648
	-130.424	-0.37793	-130.424	-0.59116	-130.424	-0.28702
	-130.425	-0.41495	-130.425	-0.60439	-130.425	-0.27795
	-130.426	-0.4491	-130.426	-0.61818	-130.426	-0.2694
	-130.427	-0.47556	-130.427	-0.63228	-130.427	-0.26146
	-130.428	-0.49131	-130.428	-0.64638	-130.428	-0.25427
	-130.429	-0.49636	-130.429	-0.66009	-130.429	-0.2479
	-130.43	-0.49281	-130.43	-0.67301	-130.43	-0.24246
	-130.43	-0.48312	-130.43	-0.6847	-130.43	-0.23799
	-130.431	-0.46895	-130.431	-0.69478	-130.431	-0.23453
	-130.432	-0.45118	-130.432	-0.70296	-130.432	-0.2321
	-130.433	-0.43025	-130.433	-0.70906	-130.433	-0.23065
	-130.434	-0.40651	-130.434	-0.71302	-130.434	-0.23013
	-130.435	-0.38031	-130.435	-0.7149	-130.435	-0.23045
	-130.436	-0.35208	-130.436	-0.71488	-130.436	-0.23149
	-130.437	-0.3226	-130.437	-0.71316	-130.437	-0.2331
	-130.438	-0.29364	-130.438	-0.71001	-130.438	-0.23513
	-130.439	-0.26777	-130.439	-0.70569	-130.439	-0.23741
	-130.44	-0.24729	-130.44	-0.70042	-130.44	-0.23978
	-130.441	-0.23279	-130.441	-0.69442	-130.441	-0.24208
	-130.442	-0.22305	-130.442	-0.68783	-130.442	-0.24416
	-130.443	-0.21646	-130.443	-0.68079	-130.443	-0.2459
	-130.444	-0.21241	-130.444	-0.67339	-130.444	-0.2472
	-130.445	-0.21146	-130.445	-0.66573	-130.445	-0.24798
	-130.446	-0.21448	-130.446	-0.65793	-130.446	-0.24818
	-130.447	-0.2217	-130.447	-0.65013	-130.447	-0.24776
	-130.448	-0.23237	-130.448	-0.64256	-130.448	-0.24671
	-130.449	-0.24523	-130.449	-0.63547	-130.449	-0.24503
	-130.449	-0.25916	-130.449	-0.62912	-130.449	-0.24274
	-130.45	-0.27303	-130.45	-0.62378	-130.45	-0.23986
	-130.451	-0.2853	-130.451	-0.61965	-130.451	-0.23644
	-130.452	-0.29431	-130.452	-0.61687	-130.452	-0.23251
	-130.453	-0.29909	-130.453	-0.61548	-130.453	-0.22812
	-130.454	-0.30009	-130.454	-0.61545	-130.454	-0.2233
	-130.455	-0.29931	-130.455	-0.61662	-130.455	-0.21808
	-130.456	-0.29949	-130.456	-0.61875	-130.456	-0.21248
	-130.457	-0.30262	-130.457	-0.62149	-130.457	-0.20653
	-130.458	-0.30902	-130.458	-0.62444	-130.458	-0.20022
	-130.459	-0.31717	-130.459	-0.62714	-130.459	-0.19357
	-130.46	-0.32402	-130.46	-0.6292	-130.46	-0.18658
	-130.461	-0.32549	-130.461	-0.63026	-130.461	-0.17927
	-130.462	-0.31819	-130.462	-0.63012	-130.462	-0.17166
	-130.463	-0.30174	-130.463	-0.6287	-130.463	-0.16377
	-130.464	-0.27964	-130.464	-0.62605	-130.464	-0.15564
	-130.465	-0.25775	-130.465	-0.62232	-130.465	-0.1473
	-130.466	-0.24161	-130.466	-0.61771	-130.466	-0.13881
	-130.467	-0.23456	-130.467	-0.6124	-130.467	-0.13023
	-130.468	-0.23705	-130.468	-0.60657	-130.468	-0.12162
	-130.468	-0.24665	-130.468	-0.60037	-130.468	-0.11304
	-130.469	-0.2589	-130.469	-0.59392	-130.469	-0.10459
	-130.47	-0.26918	-130.47	-0.58729	-130.47	-0.09636
	-130.471	-0.27478	-130.471	-0.58054	-130.471	-0.08846
	-130.472	-0.27601	-130.472	-0.5737	-130.472	-0.08101
	-130.473	-0.27561	-130.473	-0.56682	-130.473	-0.07414
	-130.474	-0.27665	-130.474	-0.55999	-130.474	-0.06798
	-130.475	-0.28015	-130.475	-0.55335	-130.475	-0.06268
	-130.476	-0.28464	-130.476	-0.5471	-130.476	-0.05835
	-130.477	-0.28767	-130.477	-0.54148	-130.477	-0.0551
	-130.478	-0.28757	-130.478	-0.53672	-130.478	-0.05302
	-130.479	-0.28406	-130.479	-0.53301	-130.479	-0.05216
	-130.48	-0.2779	-130.48	-0.53048	-130.48	-0.05255
	-130.481	-0.27068	-130.481	-0.52919	-130.481	-0.0542
	-130.482	-0.26481	-130.482	-0.52915	-130.482	-0.05709
	-130.483	-0.26326	-130.483	-0.53034	-130.483	-0.06117
	-130.484	-0.26815	-130.484	-0.53275	-130.484	-0.06638
	-130.485	-0.27948	-130.485	-0.53638	-130.485	-0.07261
	-130.486	-0.29489	-130.486	-0.54122	-130.486	-0.07979
	-130.487	-0.31058	-130.487	-0.54731	-130.487	-0.08779
	-130.487	-0.32253	-130.487	-0.55475	-130.487	-0.09651
	-130.488	-0.32768	-130.488	-0.56365	-130.488	-0.10584
	-130.489	-0.32516	-130.489	-0.57419	-130.489	-0.11567
	-130.49	-0.31666	-130.49	-0.58656	-130.49	-0.12589
	-130.491	-0.30569	-130.491	-0.60089	-130.491	-0.13644
	-130.492	-0.29605	-130.492	-0.61719	-130.492	-0.14722
	-130.493	-0.29027	-130.493	-0.63527	-130.493	-0.15817
	-130.494	-0.28902	-130.494	-0.65472	-130.494	-0.16925
	-130.495	-0.2918	-130.495	-0.67487	-130.495	-0.18039
	-130.496	-0.29796	-130.496	-0.69494	-130.496	-0.19156
	-130.497	-0.30736	-130.497	-0.71404	-130.497	-0.20272
	-130.498	-0.32001	-130.498	-0.73139	-130.498	-0.21381
	-130.499	-0.33533	-130.499	-0.74635	-130.499	-0.22478
	-130.5	-0.35195	-130.5	-0.75854	-130.5	-0.23557
	-130.501	-0.36886	-130.501	-0.76783	-130.501	-0.24611
	-130.502	-0.38653	-130.502	-0.77428	-130.502	-0.25633
	-130.503	-0.40628	-130.503	-0.77811	-130.503	-0.26615
	-130.504	-0.42822	-130.504	-0.77961	-130.504	-0.27548
	-130.505	-0.4501	-130.505	-0.77909	-130.505	-0.28426
	-130.506	-0.46804	-130.506	-0.77689	-130.506	-0.29241
	-130.506	-0.4782	-130.506	-0.77332	-130.506	-0.29988
	-130.507	-0.47812	-130.507	-0.76872	-130.507	-0.30662
	-130.508	-0.46759	-130.508	-0.76339	-130.508	-0.31261
	-130.509	-0.44814	-130.509	-0.75766	-130.509	-0.31783
	-130.51	-0.42179	-130.51	-0.75179	-130.51	-0.32228
	-130.511	-0.39052	-130.511	-0.74604	-130.511	-0.326
	-130.512	-0.35665	-130.512	-0.74061	-130.512	-0.32901
	-130.513	-0.32304	-130.513	-0.73564	-130.513	-0.33134
	-130.514	-0.29239	-130.514	-0.73121	-130.514	-0.33305
	-130.515	-0.26629	-130.515	-0.72733	-130.515	-0.33418
	-130.516	-0.24455	-130.516	-0.72392	-130.516	-0.33476
	-130.517	-0.22511	-130.517	-0.72089	-130.517	-0.33483
	-130.518	-0.20503	-130.518	-0.71809	-130.518	-0.33443
	-130.519	-0.18213	-130.519	-0.71541	-130.519	-0.33357
	-130.52	-0.15614	-130.52	-0.71275	-130.52	-0.33227
	-130.521	-0.12838	-130.521	-0.71009	-130.521	-0.33055
	-130.522	-0.10091	-130.522	-0.70743	-130.522	-0.32843
	-130.523	-0.07581	-130.523	-0.70481	-130.523	-0.32593
	-130.524	-0.05474	-130.524	-0.7023	-130.524	-0.3231
	-130.525	-0.0389	-130.525	-0.69999	-130.525	-0.31997
	-130.525	-0.02934	-130.525	-0.69795	-130.525	-0.31661
	-130.526	-0.02725	-130.526	-0.69622	-130.526	-0.3131
	-130.527	-0.03341	-130.527	-0.69478	-130.527	-0.30953
	-130.528	-0.04718	-130.528	-0.6936	-130.528	-0.30597
	-130.529	-0.06587	-130.529	-0.69265	-130.529	-0.30254
	-130.53	-0.08535	-130.53	-0.69191	-130.53	-0.29933
	-130.531	-0.10191	-130.531	-0.69139	-130.531	-0.29641
	-130.532	-0.11418	-130.532	-0.69116	-130.532	-0.29387
	-130.533	-0.1239	-130.533	-0.69127	-130.533	-0.29175
	-130.534	-0.13474	-130.534	-0.69177	-130.534	-0.2901
	-130.535	-0.15013	-130.535	-0.69266	-130.535	-0.28895
	-130.536	-0.17165	-130.536	-0.69393	-130.536	-0.28827
	-130.537	-0.19859	-130.537	-0.69551	-130.537	-0.28806
	-130.538	-0.22815	-130.538	-0.6973	-130.538	-0.28828
	-130.539	-0.2561	-130.539	-0.69916	-130.539	-0.28887
	-130.54	-0.27759	-130.54	-0.70095	-130.54	-0.28975
	-130.541	-0.28843	-130.541	-0.70248	-130.541	-0.29087
	-130.542	-0.28667	-130.542	-0.70356	-130.542	-0.29213
	-130.543	-0.27384	-130.543	-0.70402	-130.543	-0.29347
	-130.544	-0.25467	-130.544	-0.70373	-130.544	-0.29482
	-130.544	-0.2349	-130.544	-0.70263	-130.544	-0.29615
	-130.545	-0.21835	-130.545	-0.70074	-130.545	-0.29741
	-130.546	-0.20551	-130.546	-0.69824	-130.546	-0.29861
	-130.547	-0.19465	-130.547	-0.6954	-130.547	-0.29972
	-130.548	-0.18387	-130.548	-0.6926	-130.548	-0.30077
	-130.549	-0.17265	-130.549	-0.69023	-130.549	-0.30176
	-130.55	-0.16234	-130.55	-0.68865	-130.55	-0.30272
	-130.551	-0.15558	-130.551	-0.68808	-130.551	-0.30363
	-130.552	-0.15508	-130.552	-0.6886	-130.552	-0.30451
	-130.553	-0.16221	-130.553	-0.69014	-130.553	-0.30531
	-130.554	-0.17617	-130.554	-0.69247	-130.554	-0.30602
	-130.555	-0.19424	-130.555	-0.69532	-130.555	-0.30659
	-130.556	-0.21314	-130.556	-0.69839	-130.556	-0.30694
	-130.557	-0.23075	-130.557	-0.70139	-130.557	-0.30703
	-130.558	-0.24675	-130.558	-0.70407	-130.558	-0.30676
	-130.559	-0.26156	-130.559	-0.7062	-130.559	-0.30608
	-130.56	-0.27446	-130.56	-0.70757	-130.56	-0.3049
	-130.561	-0.28278	-130.561	-0.70802	-130.561	-0.30316
	-130.562	-0.28288	-130.562	-0.70743	-130.562	-0.30081
	-130.563	-0.27241	-130.563	-0.70573	-130.563	-0.29781
	-130.563	-0.25187	-130.563	-0.70288	-130.563	-0.29413
	-130.564	-0.2247	-130.564	-0.69893	-130.564	-0.2898
	-130.565	-0.1958	-130.565	-0.69393	-130.565	-0.28482
	-130.566	-0.17001	-130.566	-0.68799	-130.566	-0.27928
	-130.567	-0.15111	-130.567	-0.68128	-130.567	-0.27325
	-130.568	-0.14158	-130.568	-0.67399	-130.568	-0.26686
	-130.569	-0.14226	-130.569	-0.66635	-130.569	-0.26023
	-130.57	-0.15175	-130.57	-0.65866	-130.57	-0.25353
	-130.571	-0.16651	-130.571	-0.65118	-130.571	-0.24689
	-130.572	-0.18258	-130.572	-0.64421	-130.572	-0.24047
	-130.573	-0.19739	-130.573	-0.63796	-130.573	-0.23441
	-130.574	-0.21023	-130.574	-0.63259	-130.574	-0.22881
	-130.575	-0.22106	-130.575	-0.62813	-130.575	-0.22376
	-130.576	-0.22928	-130.576	-0.62454	-130.576	-0.21932
	-130.577	-0.23394	-130.577	-0.62171	-130.577	-0.21551
	-130.578	-0.23527	-130.578	-0.61947	-130.578	-0.21233
	-130.579	-0.23571	-130.579	-0.61761	-130.579	-0.20975
	-130.58	-0.23898	-130.58	-0.61597	-130.58	-0.20773
	-130.581	-0.24796	-130.581	-0.61439	-130.581	-0.20621
	-130.582	-0.26315	-130.582	-0.61277	-130.582	-0.20513
	-130.582	-0.28244	-130.582	-0.61108	-130.582	-0.2044
	-130.583	-0.30257	-130.583	-0.60933	-130.583	-0.20396
	-130.584	-0.32096	-130.584	-0.60757	-130.584	-0.20374
	-130.585	-0.33632	-130.585	-0.60582	-130.585	-0.20368
	-130.586	-0.34825	-130.586	-0.60409	-130.586	-0.20373
	-130.587	-0.35685	-130.587	-0.60235	-130.587	-0.20383
	-130.588	-0.36278	-130.588	-0.60055	-130.588	-0.20397
	-130.589	-0.36676	-130.589	-0.59868	-130.589	-0.20412
	-130.59	-0.36888	-130.59	-0.59675	-130.59	-0.20429
	-130.591	-0.36848	-130.591	-0.59486	-130.591	-0.20449
	-130.592	-0.36461	-130.592	-0.59313	-130.592	-0.20473
	-130.593	-0.35675	-130.593	-0.5917	-130.593	-0.20507
	-130.594	-0.34558	-130.594	-0.59069	-130.594	-0.20553
	-130.595	-0.3332	-130.595	-0.5901	-130.595	-0.20617
	-130.596	-0.32255	-130.596	-0.58987	-130.596	-0.20701
	-130.597	-0.31635	-130.597	-0.58986	-130.597	-0.2081
	-130.598	-0.31612	-130.598	-0.58988	-130.598	-0.20945
	-130.599	-0.32174	-130.599	-0.58981	-130.599	-0.21107
	-130.6	-0.33197	-130.6	-0.58957	-130.6	-0.21295
	-130.601	-0.3455	-130.601	-0.58918	-130.601	-0.21504
	-130.601	-0.36157	-130.601	-0.58878	-130.601	-0.21732
	-130.602	-0.37977	-130.602	-0.58852	-130.602	-0.21971
	-130.603	-0.39934	-130.603	-0.58863	-130.603	-0.22215
	-130.604	-0.419	-130.604	-0.58928	-130.604	-0.22457
	-130.605	-0.43728	-130.605	-0.5906	-130.605	-0.22689
	-130.606	-0.45263	-130.606	-0.59264	-130.606	-0.22905
	-130.607	-0.46312	-130.607	-0.59541	-130.607	-0.23096
	-130.608	-0.46684	-130.608	-0.59886	-130.608	-0.2326
	-130.609	-0.46328	-130.609	-0.60287	-130.609	-0.23392
	-130.61	-0.45475	-130.61	-0.60733	-130.61	-0.23491
	-130.611	-0.44561	-130.611	-0.61211	-130.611	-0.23556
	-130.612	-0.43929	-130.612	-0.61711	-130.612	-0.23588
	-130.613	-0.43603	-130.613	-0.62231	-130.613	-0.23593
	-130.614	-0.43327	-130.614	-0.62778	-130.614	-0.23573
	-130.615	-0.42757	-130.615	-0.63368	-130.615	-0.23535
	-130.616	-0.41644	-130.616	-0.64021	-130.616	-0.23484
	-130.617	-0.3988	-130.617	-0.64754	-130.617	-0.23429
	-130.618	-0.37475	-130.618	-0.65573	-130.618	-0.23374
	-130.619	-0.34553	-130.619	-0.66474	-130.619	-0.23326
	-130.62	-0.31345	-130.62	-0.67436	-130.62	-0.23289
	-130.62	-0.28125	-130.62	-0.68433	-130.62	-0.23267
	-130.621	-0.25106	-130.621	-0.69436	-130.621	-0.2326
	-130.622	-0.22375	-130.622	-0.70421	-130.622	-0.23269
	-130.623	-0.19916	-130.623	-0.7137	-130.623	-0.2329
	-130.624	-0.17693	-130.624	-0.72272	-130.624	-0.23319
	-130.625	-0.15698	-130.625	-0.73119	-130.625	-0.23352
	-130.626	-0.1394	-130.626	-0.73903	-130.626	-0.2338
	-130.627	-0.12451	-130.627	-0.74611	-130.627	-0.23398
	-130.628	-0.11297	-130.628	-0.75229	-130.628	-0.23398
	-130.629	-0.10541	-130.629	-0.75748	-130.629	-0.23373
	-130.63	-0.10208	-130.63	-0.76162	-130.63	-0.23319
	-130.631	-0.10295	-130.631	-0.76472	-130.631	-0.2323
	-130.632	-0.10794	-130.632	-0.76691	-130.632	-0.23105
	-130.633	-0.11637	-130.633	-0.76835	-130.633	-0.22941
	-130.634	-0.12625	-130.634	-0.76924	-130.634	-0.2274
	-130.635	-0.13512	-130.635	-0.76978	-130.635	-0.225
	-130.636	-0.1418	-130.636	-0.77018	-130.636	-0.22226
	-130.637	-0.14686	-130.637	-0.77058	-130.637	-0.21919
	-130.638	-0.15103	-130.638	-0.77109	-130.638	-0.21583
	-130.639	-0.1538	-130.639	-0.77178	-130.639	-0.21223
	-130.639	-0.15401	-130.639	-0.77264	-130.639	-0.20844
	-130.64	-0.1512	-130.64	-0.77364	-130.64	-0.20454
	-130.641	-0.14622	-130.641	-0.77471	-130.641	-0.20058
	-130.642	-0.14078	-130.642	-0.77576	-130.642	-0.19665
	-130.643	-0.13692	-130.643	-0.77672	-130.643	-0.19281
	-130.644	-0.13638	-130.644	-0.7775	-130.644	-0.18914
	-130.645	-0.14026	-130.645	-0.77803	-130.645	-0.18571
	-130.646	-0.14889	-130.646	-0.77821	-130.646	-0.18257
	-130.647	-0.16193	-130.647	-0.77794	-130.647	-0.17977
	-130.648	-0.17861	-130.648	-0.77705	-130.648	-0.17732
	-130.649	-0.19805	-130.649	-0.77539	-130.649	-0.17526
	-130.65	-0.2189	-130.65	-0.7728	-130.65	-0.17356
	-130.651	-0.23894	-130.651	-0.76915	-130.651	-0.17222
	-130.652	-0.25551	-130.652	-0.76435	-130.652	-0.17121
	-130.653	-0.26665	-130.653	-0.75835	-130.653	-0.17047
	-130.654	-0.272	-130.654	-0.75119	-130.654	-0.16995
	-130.655	-0.27292	-130.655	-0.74298	-130.655	-0.16959
	-130.656	-0.27199	-130.656	-0.73389	-130.656	-0.16932
	-130.657	-0.27224	-130.657	-0.72414	-130.657	-0.1691
	-130.658	-0.276	-130.658	-0.71396	-130.658	-0.16887
	-130.658	-0.28406	-130.658	-0.7036	-130.658	-0.1686
	-130.659	-0.29551	-130.659	-0.69324	-130.659	-0.16824
	-130.66	-0.30834	-130.66	-0.68308	-130.66	-0.16778
	-130.661	-0.31999	-130.661	-0.67327	-130.661	-0.16721
	-130.662	-0.3276	-130.662	-0.66397	-130.662	-0.16651
	-130.663	-0.32899	-130.663	-0.65535	-130.663	-0.16566
	-130.664	-0.32375	-130.664	-0.64755	-130.664	-0.16467
	-130.665	-0.31356	-130.665	-0.64074	-130.665	-0.16351
	-130.666	-0.30142	-130.666	-0.63506	-130.666	-0.16219
	-130.667	-0.29061	-130.667	-0.63061	-130.667	-0.16071
	-130.668	-0.28366	-130.668	-0.6275	-130.668	-0.1591
	-130.669	-0.28157	-130.669	-0.62578	-130.669	-0.15738
	-130.67	-0.28389	-130.67	-0.62542	-130.67	-0.15561
	-130.671	-0.28948	-130.671	-0.62635	-130.671	-0.15386
	-130.672	-0.29695	-130.672	-0.62837	-130.672	-0.15224
	-130.673	-0.30454	-130.673	-0.63118	-130.673	-0.15084
	-130.674	-0.31051	-130.674	-0.63443	-130.674	-0.14977
	-130.675	-0.31362	-130.675	-0.63771	-130.675	-0.14914
	-130.676	-0.31319	-130.676	-0.64062	-130.676	-0.14903
	-130.677	-0.30908	-130.677	-0.64286	-130.677	-0.1495
	-130.677	-0.30161	-130.677	-0.64422	-130.677	-0.15059
	-130.678	-0.29169	-130.678	-0.64467	-130.678	-0.15228
	-130.679	-0.2808	-130.679	-0.64433	-130.679	-0.15454
	-130.68	-0.27062	-130.68	-0.64347	-130.68	-0.15728
	-130.681	-0.26206	-130.681	-0.64244	-130.681	-0.1604
	-130.682	-0.25462	-130.682	-0.64163	-130.682	-0.16375
	-130.683	-0.2471	-130.683	-0.64139	-130.683	-0.16719
	-130.684	-0.23927	-130.684	-0.64194	-130.684	-0.17055
	-130.685	-0.23255	-130.685	-0.64337	-130.685	-0.17367
	-130.686	-0.22881	-130.686	-0.64567	-130.686	-0.1764
	-130.687	-0.22869	-130.687	-0.6487	-130.687	-0.17861
	-130.688	-0.23134	-130.688	-0.65233	-130.688	-0.18019
	-130.689	-0.23545	-130.689	-0.65647	-130.689	-0.18107
	-130.69	-0.24006	-130.69	-0.66108	-130.69	-0.18121
	-130.691	-0.24449	-130.691	-0.66623	-130.691	-0.1806
	-130.692	-0.24805	-130.692	-0.67206	-130.692	-0.17927
	-130.693	-0.2504	-130.693	-0.67876	-130.693	-0.1773
	-130.694	-0.25193	-130.694	-0.6865	-130.694	-0.17477
	-130.695	-0.2533	-130.695	-0.69538	-130.695	-0.1718
	-130.696	-0.2545	-130.696	-0.7054	-130.696	-0.16852
	-130.696	-0.25496	-130.696	-0.71637	-130.696	-0.16506
	-130.697	-0.2546	-130.697	-0.72796	-130.697	-0.16156
	-130.698	-0.25465	-130.698	-0.73967	-130.698	-0.15814
	-130.699	-0.25723	-130.699	-0.75096	-130.699	-0.1549
	-130.7	-0.26408	-130.7	-0.76133	-130.7	-0.15194
	-130.701	-0.27518	-130.701	-0.77041	-130.701	-0.14931
	-130.702	-0.28858	-130.702	-0.77803	-130.702	-0.14704
	-130.703	-0.30169	-130.703	-0.78423	-130.703	-0.14514
	-130.704	-0.31254	-130.704	-0.78927	-130.704	-0.14359
	-130.705	-0.32007	-130.705	-0.79349	-130.705	-0.14236
	-130.706	-0.32362	-130.706	-0.79728	-130.706	-0.1414
	-130.707	-0.32263	-130.707	-0.80097	-130.707	-0.14065
	-130.708	-0.31721	-130.708	-0.80475	-130.708	-0.14006
	-130.709	-0.30847	-130.709	-0.80871	-130.709	-0.13959
	-130.71	-0.29781	-130.71	-0.81277	-130.71	-0.13921
	-130.711	-0.28597	-130.711	-0.81679	-130.711	-0.13889
	-130.712	-0.27289	-130.712	-0.82053	-130.712	-0.13863
	-130.713	-0.25857	-130.713	-0.82373	-130.713	-0.13845
	-130.714	-0.24388	-130.714	-0.82607	-130.714	-0.13837
	-130.715	-0.23039	-130.715	-0.8272	-130.715	-0.13841
	-130.715	-0.2196	-130.715	-0.82672	-130.715	-0.13862
	-130.716	-0.21215	-130.716	-0.82425	-130.716	-0.13903
	-130.717	-0.2079	-130.717	-0.81939	-130.717	-0.13969
	-130.718	-0.20658	-130.718	-0.81183	-130.718	-0.14065
	-130.719	-0.2079	-130.719	-0.8013	-130.719	-0.14193
	-130.72	-0.21086	-130.72	-0.78766	-130.72	-0.14355
	-130.721	-0.21385	-130.721	-0.77086	-130.721	-0.14551
	-130.722	-0.21575	-130.722	-0.75097	-130.722	-0.14779
	-130.723	-0.21669	-130.723	-0.7282	-130.723	-0.15035
	-130.724	-0.21725	-130.724	-0.70289	-130.724	-0.15312
	-130.725	-0.21721	-130.725	-0.67558	-130.725	-0.15603
	-130.726	-0.2154	-130.726	-0.64696	-130.726	-0.15898
	-130.727	-0.21105	-130.727	-0.61782	-130.727	-0.16188
	-130.728	-0.20473	-130.728	-0.58905	-130.728	-0.16463
	-130.729	-0.19791	-130.729	-0.56152	-130.729	-0.16715
	-130.73	-0.19133	-130.73	-0.53602	-130.73	-0.16937
	-130.731	-0.18408	-130.731	-0.51324	-130.731	-0.17124
	-130.732	-0.17409	-130.732	-0.49373	-130.732	-0.17272
	-130.733	-0.15972	-130.733	-0.47785	-130.733	-0.17381
	-130.734	-0.14049	-130.734	-0.46578	-130.734	-0.17453
	-130.734	-0.11687	-130.734	-0.45753	-130.734	-0.17492
	-130.735	-0.09041	-130.735	-0.45293	-130.735	-0.17504
	-130.736	-0.06432	-130.736	-0.45166	-130.736	-0.17495
	-130.737	-0.04303	-130.737	-0.45333	-130.737	-0.17477
	-130.738	-0.03021	-130.738	-0.45741	-130.738	-0.17457
	-130.739	-0.02676	-130.739	-0.46332	-130.739	-0.17444
	-130.74	-0.03029	-130.74	-0.47041	-130.74	-0.17447
	-130.741	-0.03677	-130.741	-0.478	-130.741	-0.17471
	-130.742	-0.04255	-130.742	-0.48548	-130.742	-0.17521
	-130.743	-0.04552	-130.743	-0.49233	-130.743	-0.17599
	-130.744	-0.04501	-130.744	-0.49821	-130.744	-0.17702
	-130.745	-0.04152	-130.745	-0.50301	-130.745	-0.17829
	-130.746	-0.03623	-130.746	-0.50681	-130.746	-0.17974
	-130.747	-0.03042	-130.747	-0.50981	-130.747	-0.1813
	-130.748	-0.02479	-130.748	-0.51231	-130.748	-0.18292
	-130.749	-0.01949	-130.749	-0.51452	-130.749	-0.1845
	-130.75	-0.01464	-130.75	-0.51664	-130.75	-0.18599
	-130.751	-0.01074	-130.751	-0.51874	-130.751	-0.18731
	-130.752	-0.00857	-130.752	-0.52084	-130.752	-0.18841
	-130.753	-0.00914	-130.753	-0.52294	-130.753	-0.18925
	-130.753	-0.01377	-130.753	-0.52508	-130.753	-0.18979
	-130.754	-0.02372	-130.754	-0.52732	-130.754	-0.19002
	-130.755	-0.03905	-130.755	-0.52977	-130.755	-0.18993
	-130.756	-0.05814	-130.756	-0.53253	-130.756	-0.1895
	-130.757	-0.07822	-130.757	-0.5357	-130.757	-0.18877
	-130.758	-0.09654	-130.758	-0.53928	-130.758	-0.18772
	-130.759	-0.111	-130.759	-0.54319	-130.759	-0.1864
	-130.76	-0.12006	-130.76	-0.54722	-130.76	-0.18481
	-130.761	-0.1225	-130.761	-0.55111	-130.761	-0.18301
	-130.762	-0.11743	-130.762	-0.55457	-130.762	-0.18101
	-130.763	-0.10459	-130.763	-0.55737	-130.763	-0.17887
	-130.764	-0.08484	-130.764	-0.55942	-130.764	-0.17661
	-130.765	-0.06063	-130.765	-0.56078	-130.765	-0.17428
	-130.766	-0.03542	-130.766	-0.56169	-130.766	-0.1719
	-130.767	-0.0126	-130.767	-0.56248	-130.767	-0.16949
	-130.768	0.00488	-130.768	-0.56349	-130.768	-0.16709
	-130.769	0.0144	-130.769	-0.565	-130.769	-0.16469
	-130.77	0.01437	-130.77	-0.5672	-130.77	-0.1623
	-130.771	0.00545	-130.771	-0.57013	-130.771	-0.15993
	-130.772	-0.00893	-130.772	-0.57377	-130.772	-0.15757
	-130.772	-0.02313	-130.772	-0.57805	-130.772	-0.15524
	-130.773	-0.03097	-130.773	-0.58288	-130.773	-0.15293
	-130.774	-0.02821	-130.774	-0.58817	-130.774	-0.15069
	-130.775	-0.01438	-130.775	-0.5938	-130.775	-0.14852
	-130.776	0.00733	-130.776	-0.59959	-130.776	-0.14647
	-130.777	0.03212	-130.777	-0.60527	-130.777	-0.14456
	-130.778	0.05589	-130.778	-0.6105	-130.778	-0.14283
	-130.779	0.07597	-130.779	-0.61491	-130.779	-0.14131
	-130.78	0.09072	-130.78	-0.61813	-130.78	-0.14
	-130.781	0.09926	-130.781	-0.61989	-130.781	-0.13892
	-130.782	0.10188	-130.782	-0.62004	-130.782	-0.13804
	-130.783	0.10029	-130.783	-0.61857	-130.783	-0.13735
	-130.784	0.09718	-130.784	-0.61568	-130.784	-0.13681
	-130.785	0.09518	-130.785	-0.6117	-130.785	-0.13638
	-130.786	0.09558	-130.786	-0.60708	-130.786	-0.13602
	-130.787	0.09792	-130.787	-0.60232	-130.787	-0.13568
	-130.788	0.10048	-130.788	-0.59788	-130.788	-0.13533
	-130.789	0.10112	-130.789	-0.59415	-130.789	-0.13493
	-130.79	0.09799	-130.79	-0.59138	-130.79	-0.13447
	-130.791	0.08963	-130.791	-0.58966	-130.791	-0.13392
	-130.791	0.07496	-130.791	-0.58896	-130.791	-0.13328
	-130.792	0.05381	-130.792	-0.58912	-130.792	-0.13257
	-130.793	0.02734	-130.793	-0.58989	-130.793	-0.13179
	-130.794	-0.00184	-130.794	-0.59099	-130.794	-0.13096
	-130.795	-0.03004	-130.795	-0.5921	-130.795	-0.13009
	-130.796	-0.05316	-130.796	-0.5929	-130.796	-0.12919
	-130.797	-0.06786	-130.797	-0.5931	-130.797	-0.12827
	-130.798	-0.07268	-130.798	-0.59248	-130.798	-0.12733
	-130.799	-0.06877	-130.799	-0.59091	-130.799	-0.12635
	-130.8	-0.05946	-130.8	-0.58838	-130.8	-0.12532
	-130.801	-0.04882	-130.801	-0.58495	-130.801	-0.12419
	-130.802	-0.04007	-130.802	-0.58079	-130.802	-0.12295
	-130.803	-0.03458	-130.803	-0.57612	-130.803	-0.12156
	-130.804	-0.03194	-130.804	-0.57116	-130.804	-0.12002
	-130.805	-0.03093	-130.805	-0.56616	-130.805	-0.1183
	-130.806	-0.03061	-130.806	-0.56139	-130.806	-0.11643
	-130.807	-0.0308	-130.807	-0.55707	-130.807	-0.11441
	-130.808	-0.03184	-130.808	-0.55342	-130.808	-0.1123
	-130.809	-0.03424	-130.809	-0.55065	-130.809	-0.11012
	-130.81	-0.03832	-130.81	-0.54889	-130.81	-0.10793
	-130.81	-0.04398	-130.81	-0.54823	-130.81	-0.10576
	-130.811	-0.05073	-130.811	-0.54864	-130.811	-0.10365
	-130.812	-0.05755	-130.812	-0.55002	-130.812	-0.10161
	-130.813	-0.06312	-130.813	-0.55218	-130.813	-0.09965
	-130.814	-0.06636	-130.814	-0.55484	-130.814	-0.09777
	-130.815	-0.06672	-130.815	-0.5577	-130.815	-0.09593
	-130.816	-0.06396	-130.816	-0.56045	-130.816	-0.09412
	-130.817	-0.05792	-130.817	-0.56285	-130.817	-0.09229
	-130.818	-0.04887	-130.818	-0.56471	-130.818	-0.09044
	-130.819	-0.03753	-130.819	-0.56595	-130.819	-0.08853
	-130.82	-0.02497	-130.82	-0.56657	-130.82	-0.08655
	-130.821	-0.0126	-130.821	-0.56668	-130.821	-0.08451
	-130.822	-0.00197	-130.822	-0.56645	-130.822	-0.08242
	-130.823	0.00598	-130.823	-0.56608	-130.823	-0.08028
	-130.824	0.01136	-130.824	-0.56583	-130.824	-0.07813
	-130.825	0.0149	-130.825	-0.56591	-130.825	-0.07601
	-130.826	0.01726	-130.826	-0.56653	-130.826	-0.07393
	-130.827	0.01864	-130.827	-0.56785	-130.827	-0.07194
	-130.828	0.01878	-130.828	-0.56999	-130.828	-0.07006
	-130.828	0.0171	-130.828	-0.573	-130.828	-0.06832
	-130.829	0.01333	-130.829	-0.57695	-130.829	-0.06671
	-130.83	0.00805	-130.83	-0.58188	-130.83	-0.06526
	-130.831	0.00227	-130.831	-0.58782	-130.831	-0.06396
	-130.832	-0.00329	-130.832	-0.59482	-130.832	-0.06282
	-130.833	-0.00825	-130.833	-0.60288	-130.833	-0.06184
	-130.834	-0.01202	-130.834	-0.61193	-130.834	-0.06104
	-130.835	-0.01361	-130.835	-0.62184	-130.835	-0.06045
	-130.836	-0.0119	-130.836	-0.63236	-130.836	-0.06008
	-130.837	-0.00615	-130.837	-0.64312	-130.837	-0.05997
	-130.838	0.00391	-130.838	-0.65368	-130.838	-0.06016
	-130.839	0.01781	-130.839	-0.66357	-130.839	-0.0607
	-130.84	0.03391	-130.84	-0.67236	-130.84	-0.0616
	-130.841	0.04924	-130.841	-0.67968	-130.841	-0.06289
	-130.842	0.06006	-130.842	-0.68533	-130.842	-0.06458
	-130.843	0.0629	-130.843	-0.68924	-130.843	-0.06667
	-130.844	0.05588	-130.844	-0.69147	-130.844	-0.06914
	-130.845	0.03979	-130.845	-0.69222	-130.845	-0.07198
	-130.846	0.01837	-130.846	-0.69176	-130.846	-0.07516
	-130.847	-0.00264	-130.847	-0.69035	-130.847	-0.07866
	-130.847	-0.01733	-130.847	-0.68821	-130.847	-0.08247
	-130.848	-0.0217	-130.848	-0.68545	-130.848	-0.08657
	-130.849	-0.01503	-130.849	-0.68212	-130.849	-0.09098
	-130.85	-0.000125	-130.85	-0.67815	-130.85	-0.0957
	-130.851	0.01815	-130.851	-0.67352	-130.851	-0.10076
	-130.852	0.03512	-130.852	-0.66823	-130.852	-0.10619
	-130.853	0.04769	-130.853	-0.66241	-130.853	-0.11203
	-130.854	0.05438	-130.854	-0.65626	-130.854	-0.11828
	-130.855	0.0551	-130.855	-0.65003	-130.855	-0.12498
	-130.856	0.05093	-130.856	-0.64393	-130.856	-0.13212
	-130.857	0.04373	-130.857	-0.6381	-130.857	-0.13968
	-130.858	0.03556	-130.858	-0.63251	-130.858	-0.1476
	-130.859	0.02786	-130.859	-0.62704	-130.859	-0.15582
	-130.86	0.02085	-130.86	-0.6215	-130.86	-0.16424
	-130.861	0.01373	-130.861	-0.61566	-130.861	-0.17275
	-130.862	0.00542	-130.862	-0.60931	-130.862	-0.18121
	-130.863	-0.00495	-130.863	-0.60232	-130.863	-0.18952
	-130.864	-0.01777	-130.864	-0.5946	-130.864	-0.19754
	-130.865	-0.0323	-130.865	-0.58612	-130.865	-0.20517
	-130.866	-0.0465	-130.866	-0.57693	-130.866	-0.21231
	-130.867	-0.05791	-130.867	-0.5671	-130.867	-0.21891
	-130.867	-0.06489	-130.867	-0.55679	-130.867	-0.22492
	-130.868	-0.06728	-130.868	-0.54625	-130.868	-0.23033
	-130.869	-0.06659	-130.869	-0.53577	-130.869	-0.23512
	-130.87	-0.06547	-130.87	-0.52574	-130.87	-0.23933
	-130.871	-0.06649	-130.871	-0.51656	-130.871	-0.24296
	-130.872	-0.07089	-130.872	-0.50862	-130.872	-0.24606
	-130.873	-0.07812	-130.873	-0.5023	-130.873	-0.24866
	-130.874	-0.08649	-130.874	-0.49791	-130.874	-0.25081
	-130.875	-0.09419	-130.875	-0.49569	-130.875	-0.25255
	-130.876	-0.09973	-130.876	-0.49581	-130.876	-0.25392
	-130.877	-0.10169	-130.877	-0.49831	-130.877	-0.25498
	-130.878	-0.09894	-130.878	-0.50313	-130.878	-0.25579
	-130.879	-0.09123	-130.879	-0.51009	-130.879	-0.25641
	-130.88	-0.0794	-130.88	-0.51889	-130.88	-0.25689
	-130.881	-0.06525	-130.881	-0.52921	-130.881	-0.2573
	-130.882	-0.0518	-130.882	-0.54068	-130.882	-0.25768
	-130.883	-0.04277	-130.883	-0.55298	-130.883	-0.25808
	-130.884	-0.04126	-130.884	-0.56586	-130.884	-0.25853
	-130.885	-0.04828	-130.885	-0.5791	-130.885	-0.25903
	-130.886	-0.06198	-130.886	-0.59247	-130.886	-0.25959
	-130.886	-0.07818	-130.886	-0.60574	-130.886	-0.26019
	-130.887	-0.09256	-130.887	-0.61864	-130.887	-0.2608
	-130.888	-0.10294	-130.888	-0.63086	-130.888	-0.26135
	-130.889	-0.10924	-130.889	-0.64207	-130.889	-0.2618
	-130.89	-0.11189	-130.89	-0.65193	-130.89	-0.26205
	-130.891	-0.11115	-130.891	-0.66016	-130.891	-0.26205
	-130.892	-0.10795	-130.892	-0.66654	-130.892	-0.26169
	-130.893	-0.1045	-130.893	-0.67095	-130.893	-0.26093
	-130.894	-0.10351	-130.894	-0.67339	-130.894	-0.25968
	-130.895	-0.10685	-130.895	-0.67397	-130.895	-0.2579
	-130.896	-0.11457	-130.896	-0.67289	-130.896	-0.25557
	-130.897	-0.12515	-130.897	-0.67037	-130.897	-0.25267
	-130.898	-0.13628	-130.898	-0.66664	-130.898	-0.24923
[truncated: 39,057 more rows]

## Sheet: Figure 2f
	Bi2O3	exp	fit	background		Bi-F	exp	fit	background		Bi-def-F	exp	fit	background
	26.798	11093	11301.2	11294.8		26.7958	32557	32228.6	28823.6		26.7958	18914	19405.2	17890.7
	26.8184	10379	10436.5	10429.9		26.8163	31478	30644.7	26831.2		26.8163	18944	19104	17120.4
	26.8388	9614	9714.57	9707.71		26.8367	30646	29439.6	25179.4		26.8367	19206	19109.3	16378.5
	26.8592	9072	9097.31	9090.22		26.8572	29663	28581.4	23842.3		26.8572	19976	19558.4	15663.2
	26.8796	8513	8558.61	8551.26		26.8777	29328	28019.8	22775.9		26.8777	21102	20590.1	14975.7
	26.9	8282	8081.14	8073.53		26.8981	28445	27696.3	21924		26.8981	23114	22284.6	14318.2
	26.9204	7649	7653.8	7645.92		26.9186	27949	27557.4	21227.1		26.9186	25361	24581.1	13693.3
	26.9408	7306	7269.54	7261.36		26.939	27489	27563.1	20628.3		26.939	27848	27172.6	13103.1
	26.9613	7092	6923.68	6915.19		26.9595	27430	27689.9	20079.2		26.9595	29852	29410.2	12549.6
	26.9817	6513	6612.76	6603.94		26.98	27429	27930.9	19543.4		26.98	30842	30496.8	12034.2
	27.0021	6355	6333.72	6324.56		27.0004	28294	28291.9	18997		27.0004	30054	30140.5	11557.9
	27.0225	6139	6083.5	6073.97		27.0209	28583	28786.1	18429.1		27.0209	28338	28721.8	11121
	27.0429	6078	5858.82	5848.9		27.0413	28993	29425.9	17839.5		27.0413	26460	26681.3	10723.3
	27.0633	5556	5656.19	5645.85		27.0618	30130	30211.8	17236		27.0618	24231	24372.2	10363.7
	27.0837	5492	5472	5461.22		27.0823	30845	31121.4	16632		27.0823	21857	22285.9	10040.5
	27.1041	5411	5302.69	5291.44		27.1027	32241	32095.9	16042.8		27.1027	20075	20866.1	9751.02
	27.1245	5060	5144.93	5133.18		27.1232	33782	33033.5	15483.6		27.1232	19166	20236.6	9492.09
	27.1449	5045	4995.76	4983.47		27.1436	34216	33794.9	14967.2		27.1436	19346	20144.4	9259.69
	27.1654	4842	4852.73	4839.87		27.1641	35026	34230.6	14502.4		27.1641	19720	20041.3	9049.39
	27.1858	4707	4713.98	4700.51		27.1846	34923	34223.6	14093.8		27.1846	19574	19464	8856.46
	27.2062	4548	4578.26	4564.13		27.205	34085	33722.5	13741.2		27.205	18448	18412	8676.11
	27.2266	4335	4444.9	4430.06		27.2255	32855	32748.4	13440.5		27.2255	17089	17061.8	8503.75
	27.247	4323	4313.8	4298.2		27.2459	31611	31378	13184.4		27.2459	16079	15477.2	8335.19
	27.2674	4125	4185.28	4168.86		27.2664	29595	29720.4	12963.3		27.2664	14460	13785.7	8166.9
	27.2878	4083	4060.03	4042.72		27.2869	27766	27897.8	12766.9		27.2869	12534	12212.9	7996.1
	27.3082	3942	3938.95	3920.68		27.3073	25506	26025.3	12584.9		27.3073	11257	10903.6	7820.88
	27.3286	3886	3823.06	3803.74		27.3278	23709	24195.2	12408.2		27.3278	10277	9883.11	7640.28
	27.349	3636	3713.36	3692.91		27.3482	22209	22470.6	12229.6		27.3482	9476	9112.62	7454.2
	27.3695	3668	3610.76	3589.07		27.3687	20545	20886.3	12044.1		27.3687	8785	8531.17	7263.37
	27.3899	3539	3515.99	3492.95		27.3892	19309	19457	11849.6		27.3892	8088	8079.21	7069.19
	27.4103	3418	3429.54	3405.02		27.4096	18192	18183.8	11645.9		27.4096	7793	7709.93	6873.57
	27.4307	3321	3351.65	3325.5		27.4301	17049	17059.9	11435.3		27.4301	7519	7392.26	6678.75
	27.4511	3265	3282.24	3254.31		27.4505	15927	16074.9	11221.4		27.4505	7233	7108.41	6487.09
	27.4715	3243	3221.01	3191.09		27.471	15740	15216.5	11008.9		27.471	6931	6849.42	6300.89
	27.4919	3173	3167.36	3135.24		27.4915	15031	14472.5	10802.8		27.4915	6683	6611.23	6122.2
	27.5123	3069	3120.54	3085.97		27.5119	14502	13830.4	10607.7		27.5119	6483	6392	5952.74
	27.5327	3090	3079.6	3042.3		27.5324	13838	13278.7	10427.4		27.5324	6349	6190.77	5793.74
	27.5531	3069	3043.56	3003.16		27.5528	13690	12806.2	10264.7		27.5528	5969	6006.74	5645.92
	27.5736	2987	3011.36	2967.45		27.5733	13111	12402.3	10120.4		27.5733	5851	5838.96	5509.47
	27.594	2977	2982.04	2934.07		27.5938	12719	12056.7	9994.23		27.5938	5671	5686.28	5384.08
	27.6144	2884	2954.8	2902		27.6142	12359	11759.6	9883.96		27.6142	5573	5547.26	5269.01
	27.6348	2892	2929.12	2870.3		27.6347	11808	11501.1	9786.25		27.6347	5336	5420.29	5163.18
	27.6552	2862	2905	2838.22		27.6551	11585	11272	9696.75		27.6551	5304	5303.63	5065.28
	27.6756	2884	2883.27	2805.15		27.6756	11108	11063.4	9610.49		27.6756	5265	5195.5	4973.89
	27.696	3079	2866.07	2770.68		27.6961	10731	10867.3	9522.39		27.6961	5117	5094.21	4887.59
	27.7164	3048	2857.57	2734.58		27.7165	10264	10676.5	9427.68		27.7165	5062	4998.21	4805.08
	27.7368	3113	2864.91	2696.8		27.737	10077	10485.1	9322.27		27.737	4951	4906.21	4725.27
	27.7572	3320	2899.1	2657.46		27.7574	9704	10288.6	9203.13		27.7574	4792	4817.2	4647.31
	27.7777	3304	2975.96	2616.81		27.7779	9416	10084.2	9068.49		27.7779	4802	4730.52	4570.68
	27.7981	3477	3116.25	2575.22		27.7984	9098	9870.26	8917.92		27.7984	4643	4645.83	4495.15
	27.8185	3743	3344.76	2533.13		27.8188	8701	9647.09	8752.38		27.8188	4696	4563.09	4420.8
	27.8389	4029	3687.6	2491.01		27.8393	8622	9416.17	8574.05		27.8393	4598	4482.54	4347.95
	27.8593	4362	4167.66	2449.36		27.8597	8366	9180.11	8386.11		27.8597	4524	4404.59	4277.08
	27.8797	4765	4798.28	2408.62		27.8802	8125	8942.35	8192.5		27.8802	4345	4329.8	4208.82
	27.9001	5299	5576.44	2369.2		27.9007	7741	8706.73	7997.48		27.9007	4249	4258.75	4143.8
	27.9205	6088	6476.71	2331.41		27.9211	7680	8477.19	7805.35		27.9211	4180	4191.98	4082.62
	27.9409	6973	7448.48	2295.47		27.9416	7661	8257.35	7620.06		27.9416	4158	4129.93	4025.75
	27.9613	7907	8416.44	2261.5		27.962	7477	8050.26	7444.94		27.962	4170	4072.85	3973.49
	27.9818	8829	9287.27	2229.48		27.9825	7268	7858.11	7282.44		27.9825	4001	4020.79	3925.93
	28.0022	10007	9962.54	2199.29		28.003	7033	7682.12	7133.98		28.003	3902	3973.59	3882.92
	28.0226	10735	10358.1	2170.72		28.0234	6978	7522.48	6999.94		28.0234	3895	3930.87	3844.11
	28.043	11248	10424.6	2143.44		28.0439	6920	7378.36	6879.7		28.0439	3758	3892.04	3808.94
	28.0634	10902	10156.4	2117.09		28.0643	6748	7248.1	6771.72		28.0643	3743	3856.37	3776.71
	28.0838	9894	9588.02	2091.22		28.0848	6693	7129.4	6673.84		28.0848	3867	3823.05	3746.62
	28.1042	9072	8784.35	2065.39		28.1053	6582	7019.55	6583.48		28.1053	3751	3791.23	3717.83
	28.1246	7753	7829.93	2039.14		28.1257	6379	6915.75	6497.96		28.1257	3600	3760.1	3689.56
	28.145	6746	6815.27	2012.05		28.1462	6444	6815.38	6414.74		28.1462	3654	3728.94	3661.08
	28.1654	5483	5822.1	1983.75		28.1666	6243	6716.23	6331.72		28.1666	3499	3697.16	3631.84
	28.1859	4607	4912.74	1953.94		28.1871	6242	6616.74	6247.4		28.1871	3577	3664.38	3601.45
	28.2063	3900	4126.04	1922.39		28.2076	6032	6516.04	6161		28.2076	3521	3630.38	3569.72
	28.2267	3284	3478.24	1888.99		28.228	5953	6414.04	6072.48		28.228	3503	3595.13	3536.62
	28.2471	2813	2967.47	1853.74		28.2485	5959	6311.34	5982.51		28.2485	3534	3558.8	3502.32
	28.2675	2588	2579.21	1816.72		28.2689	5885	6209.09	5892.3		28.2689	3404	3521.66	3467.1
	28.2879	2372	2292.36	1778.13		28.2894	5797	6108.8	5803.4		28.2894	3414	3484.06	3431.34
	28.3083	2207	2083.99	1738.26		28.3099	5654	6012.08	5717.46		28.3099	3402	3446.43	3395.44
	28.3287	2065	1932.91	1697.5		28.3303	5607	5920.37	5635.98		28.3303	3433	3409.13	3359.8
	28.3491	1865	1821.54	1656.26		28.3508	5634	5834.77	5560.09		28.3508	3335	3372.51	3324.75
	28.3695	1794	1736.57	1615.04		28.3712	5480	5755.8	5490.34		28.3712	3295	3336.83	3290.57
	28.39	1764	1668.65	1574.33		28.3917	5369	5683.35	5426.64		28.3917	3224	3302.25	3257.42
	28.4104	1612	1611.73	1534.62		28.4122	5479	5616.63	5368.26		28.4122	3189	3268.87	3225.41

## Sheet: Figure 3d
		Bi(012)						Bi(012)-F						Bi(012)-def-F
		CO2→*CO2	0	→	0.34663			CO2→*CO2	0	→	0.53291			CO2→*CO2	0	→	0.32504
		*CO2→*OCHO	0.34663	→	0.97385			*CO2→*OCHO	0.53291	→	1.05969			*CO2→*OCHO	0.32504	→	0.41992
		*OCHO→HCOOH	0.97385	→	-0.11099			*OCHO→HCOOH	1.05969	→	-0.57216			*OCHO→HCOOH	0.41992	→	-0.18879

## Sheet: Figure 4a
		Ar, BP		CO2, BP			Ar, F-BP		CO2, F-BP			Ar，N-BP		CO2-N-BP
	-0.176	-0.09906	-0.27	-0.1081		-0.176	-0.5906	-0.27	-0.118		-0.176	-1.315	-0.27	-0.7618
	-0.177	-0.1039	-0.271	-0.1135		-0.177	-0.5908	-0.271	-0.1558		-0.177	-1.223	-0.271	-0.7401
	-0.178	-0.1052	-0.272	-0.1131		-0.178	-0.5865	-0.272	-0.173		-0.178	-1.16	-0.272	-0.7266
	-0.179	-0.1054	-0.273	-0.1128		-0.179	-0.5846	-0.273	-0.1836		-0.179	-1.101	-0.273	-0.7157
	-0.18	-0.1053	-0.274	-0.1126		-0.18	-0.5766	-0.274	-0.1919		-0.18	-1.045	-0.274	-0.7031
	-0.181	-0.1058	-0.275	-0.1128		-0.181	-0.5589	-0.275	-0.1979		-0.181	-0.9948	-0.275	-0.6919
	-0.182	-0.1057	-0.276	-0.1128		-0.182	-0.5672	-0.276	-0.2026		-0.182	-0.9639	-0.276	-0.6818
	-0.183	-0.106	-0.277	-0.1152		-0.183	-0.5504	-0.277	-0.2094		-0.183	-0.9322	-0.277	-0.6742
	-0.184	-0.1067	-0.278	-0.1154		-0.184	-0.5396	-0.278	-0.2145		-0.184	-0.9092	-0.278	-0.6668
	-0.185	-0.1071	-0.279	-0.1152		-0.185	-0.5323	-0.279	-0.215		-0.185	-0.8825	-0.279	-0.6591
	-0.186	-0.108	-0.28	-0.115		-0.186	-0.5317	-0.28	-0.2184		-0.186	-0.856	-0.28	-0.6542
	-0.187	-0.108	-0.281	-0.1182		-0.187	-0.5272	-0.281	-0.2215		-0.187	-0.8333	-0.281	-0.6484
	-0.188	-0.1081	-0.282	-0.1556		-0.188	-0.5301	-0.282	-0.2235		-0.188	-0.8212	-0.282	-0.6445
	-0.189	-0.1079	-0.283	-0.132		-0.189	-0.525	-0.283	-0.2247		-0.189	-0.8122	-0.283	-0.6392
	-0.19	-0.1008	-0.284	-0.1203		-0.19	-0.5251	-0.284	-0.2272		-0.19	-0.7995	-0.284	-0.6369
	-0.191	-0.09877	-0.285	-0.1179		-0.191	-0.5196	-0.285	-0.2299		-0.191	-0.7877	-0.285	-0.6332
	-0.192	-0.1001	-0.286	-0.1173		-0.192	-0.519	-0.286	-0.2314		-0.192	-0.7737	-0.286	-0.6326
	-0.193	-0.1015	-0.287	-0.1169		-0.193	-0.5206	-0.287	-0.2326		-0.193	-0.7694	-0.287	-0.6304
	-0.194	-0.1275	-0.288	-0.1174		-0.194	-0.5186	-0.288	-0.2346		-0.194	-0.7637	-0.288	-0.6289
	-0.195	-0.1455	-0.289	-0.1169		-0.195	-0.5134	-0.289	-0.235		-0.195	-0.7532	-0.289	-0.6266
	-0.196	-0.1541	-0.29	-0.1165		-0.196	-0.5157	-0.29	-0.2381		-0.196	-0.7478	-0.29	-0.6251
	-0.197	-0.1508	-0.291	-0.1171		-0.197	-0.5142	-0.291	-0.2406		-0.197	-0.7407	-0.291	-0.6233
	-0.198	-0.1829	-0.292	-0.1173		-0.198	-0.5122	-0.292	-0.2444		-0.198	-0.7378	-0.292	-0.6224
	-0.199	-0.1324	-0.293	-0.1176		-0.199	-0.5146	-0.293	-0.2463		-0.199	-0.7313	-0.293	-0.6224
	-0.2	-0.1201	-0.294	-0.1178		-0.2	-0.513	-0.294	-0.2472		-0.2	-0.7275	-0.294	-0.6206
	-0.201	-0.1175	-0.295	-0.1182		-0.201	-0.515	-0.295	-0.2473		-0.201	-0.722	-0.295	-0.6203
	-0.202	-0.1167	-0.296	-0.1196		-0.202	-0.516	-0.296	-0.2474		-0.202	-0.7234	-0.296	-0.6181
	-0.203	-0.1166	-0.297	-0.1197		-0.203	-0.5161	-0.297	-0.2502		-0.203	-0.7209	-0.297	-0.6185
	-0.204	-0.1162	-0.298	-0.1205		-0.204	-0.5161	-0.298	-0.2507		-0.204	-0.7182	-0.298	-0.6179
	-0.205	-0.1163	-0.299	-0.1216		-0.205	-0.5204	-0.299	-0.2506		-0.205	-0.7144	-0.299	-0.6173
	-0.206	-0.1162	-0.3	-0.1209		-0.206	-0.5191	-0.3	-0.2525		-0.206	-0.7121	-0.3	-0.6169
	-0.207	-0.1171	-0.301	-0.1209		-0.207	-0.517	-0.301	-0.255		-0.207	-0.7085	-0.301	-0.6153
	-0.208	-0.1173	-0.302	-0.1219		-0.208	-0.5168	-0.302	-0.2537		-0.208	-0.7063	-0.302	-0.6158
	-0.209	-0.1172	-0.303	-0.1226		-0.209	-0.5163	-0.303	-0.2543		-0.209	-0.7044	-0.303	-0.6166
	-0.21	-0.1181	-0.304	-0.1227		-0.21	-0.5138	-0.304	-0.2549		-0.21	-0.7006	-0.304	-0.6168
	-0.211	-0.1246	-0.305	-0.123		-0.211	-0.5103	-0.305	-0.2544		-0.211	-0.7002	-0.305	-0.6165
	-0.212	-0.1209	-0.306	-0.1232		-0.212	-0.5116	-0.306	-0.2561		-0.212	-0.6976	-0.306	-0.6179
	-0.213	-0.13	-0.307	-0.1235		-0.213	-0.5166	-0.307	-0.2549		-0.213	-0.6962	-0.307	-0.6243
	-0.214	-0.1934	-0.308	-0.1236		-0.214	-0.5191	-0.308	-0.2569		-0.214	-0.693	-0.308	-0.6285
	-0.215	-0.1428	-0.309	-0.1256		-0.215	-0.5148	-0.309	-0.2595		-0.215	-0.6921	-0.309	-0.6322
	-0.216	-0.1264	-0.31	-0.1275		-0.216	-0.5166	-0.31	-0.2638		-0.216	-0.6878	-0.31	-0.633
	-0.217	-0.1238	-0.311	-0.128		-0.217	-0.5207	-0.311	-0.2635		-0.217	-0.6949	-0.311	-0.6364
	-0.218	-0.1237	-0.312	-0.1277		-0.218	-0.5199	-0.312	-0.2647		-0.218	-0.6866	-0.312	-0.6374
	-0.219	-0.1236	-0.313	-0.1275		-0.219	-0.5197	-0.313	-0.2651		-0.219	-0.6785	-0.313	-0.6379
	-0.22	-0.1249	-0.314	-0.1275		-0.22	-0.5202	-0.314	-0.2665		-0.22	-0.6744	-0.314	-0.6393
	-0.221	-0.1246	-0.315	-0.1277		-0.221	-0.5232	-0.315	-0.2674		-0.221	-0.6708	-0.315	-0.6405
	-0.222	-0.1244	-0.316	-0.1283		-0.222	-0.524	-0.316	-0.2692		-0.222	-0.6664	-0.316	-0.6391
	-0.223	-0.1244	-0.317	-0.1292		-0.223	-0.5265	-0.317	-0.2695		-0.223	-0.6632	-0.317	-0.6424
	-0.224	-0.1246	-0.318	-0.1289		-0.224	-0.5271	-0.318	-0.2714		-0.224	-0.661	-0.318	-0.6433
	-0.225	-0.1251	-0.319	-0.1292		-0.225	-0.5232	-0.319	-0.2711		-0.225	-0.6571	-0.319	-0.643
	-0.226	-0.1254	-0.32	-0.1293		-0.226	-0.5243	-0.32	-0.2715		-0.226	-0.6563	-0.32	-0.6439
	-0.227	-0.1266	-0.321	-0.1293		-0.227	-0.5298	-0.321	-0.2738		-0.227	-0.6547	-0.321	-0.6443
	-0.228	-0.1264	-0.322	-0.1296		-0.228	-0.53	-0.322	-0.2735		-0.228	-0.6488	-0.322	-0.6448
	-0.229	-0.1589	-0.323	-0.1301		-0.229	-0.5303	-0.323	-0.2746		-0.229	-0.6584	-0.323	-0.6454
	-0.23	-0.1419	-0.324	-0.1306		-0.23	-0.5294	-0.324	-0.2745		-0.23	-0.6587	-0.324	-0.6463
	-0.231	-0.1535	-0.325	-0.1318		-0.231	-0.5305	-0.325	-0.2766		-0.231	-0.6566	-0.325	-0.6461
	-0.232	-0.1363	-0.326	-0.1317		-0.232	-0.5362	-0.326	-0.2756		-0.232	-0.6574	-0.326	-0.646
	-0.233	-0.1313	-0.327	-0.1323		-0.233	-0.5315	-0.327	-0.2754		-0.233	-0.6571	-0.327	-0.6467
	-0.234	-0.1305	-0.328	-0.1337		-0.234	-0.5312	-0.328	-0.279		-0.234	-0.6546	-0.328	-0.6457
	-0.235	-0.1307	-0.329	-0.1351		-0.235	-0.5316	-0.329	-0.279		-0.235	-0.6545	-0.329	-0.6443
	-0.236	-0.1303	-0.33	-0.1359		-0.236	-0.5349	-0.33	-0.2791		-0.236	-0.6525	-0.33	-0.644
	-0.237	-0.1303	-0.331	-0.1372		-0.237	-0.5364	-0.331	-0.2783		-0.237	-0.653	-0.331	-0.6428
	-0.238	-0.1494	-0.332	-0.138		-0.238	-0.5366	-0.332	-0.2804		-0.238	-0.6542	-0.332	-0.6456
	-0.239	-0.1622	-0.333	-0.1377		-0.239	-0.5364	-0.333	-0.2806		-0.239	-0.6536	-0.333	-0.6452
	-0.24	-0.1327	-0.334	-0.1371		-0.24	-0.5391	-0.334	-0.2866		-0.24	-0.6505	-0.334	-0.6449
	-0.241	-0.1317	-0.335	-0.1377		-0.241	-0.5383	-0.335	-0.2845		-0.241	-0.6529	-0.335	-0.645
	-0.242	-0.1335	-0.336	-0.1377		-0.242	-0.5469	-0.336	-0.2831		-0.242	-0.6524	-0.336	-0.645
	-0.243	-0.1331	-0.337	-0.1378		-0.243	-0.5383	-0.337	-0.2845		-0.243	-0.6514	-0.337	-0.6459
	-0.244	-0.133	-0.338	-0.1385		-0.244	-0.536	-0.338	-0.2845		-0.244	-0.6512	-0.338	-0.6469
	-0.245	-0.134	-0.339	-0.1395		-0.245	-0.5403	-0.339	-0.2841		-0.245	-0.6508	-0.339	-0.6471
	-0.246	-0.1341	-0.34	-0.1393		-0.246	-0.5428	-0.34	-0.2857		-0.246	-0.6471	-0.34	-0.6472
	-0.247	-0.1342	-0.341	-0.1393		-0.247	-0.5414	-0.341	-0.2859		-0.247	-0.651	-0.341	-0.6468
	-0.248	-0.1345	-0.342	-0.1408		-0.248	-0.5385	-0.342	-0.2862		-0.248	-0.6515	-0.342	-0.6471
	-0.249	-0.1354	-0.343	-0.1421		-0.249	-0.5391	-0.343	-0.2853		-0.249	-0.6551	-0.343	-0.6477
	-0.25	-0.1359	-0.344	-0.1434		-0.25	-0.5426	-0.344	-0.2862		-0.25	-0.6555	-0.344	-0.6485
	-0.251	-0.136	-0.345	-0.1442		-0.251	-0.5427	-0.345	-0.2901		-0.251	-0.6569	-0.345	-0.6489
	-0.252	-0.1367	-0.346	-0.144		-0.252	-0.5461	-0.346	-0.2898		-0.252	-0.6572	-0.346	-0.649
	-0.253	-0.1376	-0.347	-0.1455		-0.253	-0.5442	-0.347	-0.2874		-0.253	-0.6587	-0.347	-0.6519
	-0.254	-0.1914	-0.348	-0.1455		-0.254	-0.5459	-0.348	-0.2893		-0.254	-0.6588	-0.348	-0.6494
	-0.255	-0.1603	-0.349	-0.1452		-0.255	-0.5499	-0.349	-0.2916		-0.255	-0.6612	-0.349	-0.6524
	-0.256	-0.1436	-0.35	-0.1463		-0.256	-0.5476	-0.35	-0.2896		-0.256	-0.6624	-0.35	-0.6528
	-0.257	-0.1419	-0.351	-0.1452		-0.257	-0.5814	-0.351	-0.289		-0.257	-0.6626	-0.351	-0.6529
	-0.258	-0.1434	-0.352	-0.1472		-0.258	-0.574	-0.352	-0.292		-0.258	-0.6623	-0.352	-0.6543
	-0.259	-0.1426	-0.353	-0.2298		-0.259	-0.5634	-0.353	-0.2948		-0.259	-0.6643	-0.353	-0.6574
	-0.26	-0.1431	-0.354	-0.2351		-0.26	-0.5594	-0.354	-0.2957		-0.26	-0.6645	-0.354	-0.6562
	-0.261	-0.1505	-0.355	-0.1612		-0.261	-0.5574	-0.355	-0.2957		-0.261	-0.6649	-0.355	-0.6568
	-0.262	-0.1448	-0.356	-0.1397		-0.262	-0.5613	-0.356	-0.2958		-0.262	-0.6656	-0.356	-0.6582
	-0.263	-0.142	-0.357	-0.1864		-0.263	-0.5588	-0.357	-0.2964		-0.263	-0.6674	-0.357	-0.6591
	-0.264	-0.1419	-0.358	-0.167		-0.264	-0.5631	-0.358	-0.2964		-0.264	-0.666	-0.358	-0.6612
	-0.265	-0.1424	-0.359	-0.1631		-0.265	-0.5636	-0.359	-0.3005		-0.265	-0.6681	-0.359	-0.6612
	-0.266	-0.1427	-0.36	-0.1798		-0.266	-0.5656	-0.36	-0.2999		-0.266	-0.669	-0.36	-0.6642
	-0.267	-0.1427	-0.361	-0.1587		-0.267	-0.5652	-0.361	-0.3016		-0.267	-0.6647	-0.361	-0.6637
	-0.268	-0.1437	-0.362	-0.1542		-0.268	-0.5662	-0.362	-0.3047		-0.268	-0.6691	-0.362	-0.6653
	-0.269	-0.1463	-0.363	-0.1533		-0.269	-0.5685	-0.363	-0.3045		-0.269	-0.6723	-0.363	-0.666
	-0.27	-0.1452	-0.364	-0.1652		-0.27	-0.5705	-0.364	-0.3046		-0.27	-0.6715	-0.364	-0.6673
	-0.271	-0.1451	-0.365	-0.2497		-0.271	-0.572	-0.365	-0.3092		-0.271	-0.6687	-0.365	-0.6685
	-0.272	-0.1464	-0.366	-0.2074		-0.272	-0.5742	-0.366	-0.3087		-0.272	-0.6684	-0.366	-0.6713
	-0.273	-0.1498	-0.367	-0.1661		-0.273	-0.5744	-0.367	-0.3069		-0.273	-0.6687	-0.367	-0.6719
	-0.274	-0.2176	-0.368	-0.1587		-0.274	-0.577	-0.368	-0.315		-0.274	-0.6669	-0.368	-0.6751
	-0.275	-0.1704	-0.369	-0.1608		-0.275	-0.5785	-0.369	-0.3344		-0.275	-0.6674	-0.369	-0.6766
	-0.276	-0.1525	-0.37	-0.1583		-0.276	-0.576	-0.37	-0.3354		-0.276	-0.6708	-0.37	-0.6784
	-0.277	-0.1508	-0.371	-0.1573		-0.277	-0.5751	-0.371	-0.3153		-0.277	-0.6703	-0.371	-0.6802
	-0.278	-0.1503	-0.372	-0.1578		-0.278	-0.5824	-0.372	-0.3154		-0.278	-0.6685	-0.372	-0.6815
	-0.279	-0.1502	-0.373	-0.1592		-0.279	-0.5836	-0.373	-0.3178		-0.279	-0.668	-0.373	-0.6833
	-0.28	-0.1505	-0.374	-0.1589		-0.28	-0.5791	-0.374	-0.3144		-0.28	-0.6696	-0.374	-0.6836
	-0.281	-0.151	-0.375	-0.1579		-0.281	-0.5784	-0.375	-0.3145		-0.281	-0.6699	-0.375	-0.686
	-0.282	-0.1512	-0.376	-0.1977		-0.282	-0.579	-0.376	-0.3145		-0.282	-0.6691	-0.376	-0.6867
	-0.283	-0.1515	-0.377	-0.298		-0.283	-0.5812	-0.377	-0.315		-0.283	-0.6676	-0.377	-0.6892
	-0.284	-0.1514	-0.378	-0.1935		-0.284	-0.579	-0.378	-0.3165		-0.284	-0.6682	-0.378	-0.69
	-0.285	-0.1531	-0.379	-0.1795		-0.285	-0.5827	-0.379	-0.3157		-0.285	-0.67	-0.379	-0.6929
	-0.286	-0.1552	-0.38	-0.1686		-0.286	-0.5822	-0.38	-0.3162		-0.286	-0.6692	-0.38	-0.6934
	-0.287	-0.1546	-0.381	-0.1646		-0.287	-0.5829	-0.381	-0.3188		-0.287	-0.6705	-0.381	-0.6961
	-0.288	-0.1542	-0.382	-0.1646		-0.288	-0.586	-0.382	-0.3185		-0.288	-0.6717	-0.382	-0.6976
	-0.289	-0.1546	-0.383	-0.1646		-0.289	-0.588	-0.383	-0.319		-0.289	-0.6734	-0.383	-0.6996
	-0.29	-0.1555	-0.384	-0.1628		-0.29	-0.5886	-0.384	-0.3196		-0.29	-0.6736	-0.384	-0.6999
	-0.291	-0.1555	-0.385	-0.1622		-0.291	-0.5859	-0.385	-0.3219		-0.291	-0.6694	-0.385	-0.7038
	-0.292	-0.1574	-0.386	-0.1621		-0.292	-0.6162	-0.386	-0.3213		-0.292	-0.6762	-0.386	-0.705
	-0.293	-0.2157	-0.387	-0.1619		-0.293	-0.5735	-0.387	-0.3233		-0.293	-0.6768	-0.387	-0.7086
	-0.294	-0.1797	-0.388	-0.1619		-0.294	-0.551	-0.388	-0.3252		-0.294	-0.6776	-0.388	-0.7095
	-0.295	-0.1651	-0.389	-0.1663		-0.295	-0.5473	-0.389	-0.3259		-0.295	-0.6778	-0.389	-0.7119
	-0.296	-0.163	-0.39	-0.1662		-0.296	-0.5491	-0.39	-0.3259		-0.296	-0.6777	-0.39	-0.7141
	-0.297	-0.1709	-0.391	-0.1658		-0.297	-0.5482	-0.391	-0.3272		-0.297	-0.6786	-0.391	-0.7153
	-0.298	-0.1676	-0.392	-0.1653		-0.298	-0.549	-0.392	-0.3279		-0.298	-0.6785	-0.392	-0.7172
	-0.299	-0.163	-0.393	-0.1652		-0.299	-0.554	-0.393	-0.3312		-0.299	-0.6762	-0.393	-0.7204
	-0.3	-0.1621	-0.394	-0.1653		-0.3	-0.5527	-0.394	-0.3309		-0.3	-0.6799	-0.394	-0.7239
	-0.301	-0.162	-0.395	-0.1653		-0.301	-0.5538	-0.395	-0.332		-0.301	-0.6786	-0.395	-0.7261
	-0.302	-0.1614	-0.396	-0.1653		-0.302	-0.5528	-0.396	-0.3322		-0.302	-0.6757	-0.396	-0.7268
	-0.303	-0.1615	-0.397	-0.1705		-0.303	-0.554	-0.397	-0.3337		-0.303	-0.6821	-0.397	-0.7291
	-0.304	-0.1618	-0.398	-0.282		-0.304	-0.5603	-0.398	-0.3337		-0.304	-0.6813	-0.398	-0.7311
	-0.305	-0.1631	-0.399	-0.2343		-0.305	-0.5947	-0.399	-0.3347		-0.305	-0.6812	-0.399	-0.7338
	-0.306	-0.1638	-0.4	-0.162		-0.306	-0.605	-0.4	-0.336		-0.306	-0.6802	-0.4	-0.735
	-0.307	-0.1647	-0.401	-0.1542		-0.307	-0.6002	-0.401	-0.3392		-0.307	-0.683	-0.401	-0.7378
	-0.308	-0.1648	-0.402	-0.1714		-0.308	-0.6038	-0.402	-0.3386		-0.308	-0.6797	-0.402	-0.7403
	-0.309	-0.1655	-0.403	-0.1721		-0.309	-0.6005	-0.403	-0.3412		-0.309	-0.6824	-0.403	-0.7427
	-0.31	-0.1653	-0.404	-0.1709		-0.31	-0.6022	-0.404	-0.3452		-0.31	-0.6834	-0.404	-0.7451
	-0.311	-0.1658	-0.405	-0.1709		-0.311	-0.59	-0.405	-0.3442		-0.311	-0.6834	-0.405	-0.747
	-0.312	-0.1677	-0.406	-0.1707		-0.312	-0.5955	-0.406	-0.3445		-0.312	-0.6813	-0.406	-0.7475
	-0.313	-0.1681	-0.407	-0.1711		-0.313	-0.6035	-0.407	-0.3606		-0.313	-0.6798	-0.407	-0.7512
	-0.314	-0.1679	-0.408	-0.171		-0.314	-0.6021	-0.408	-0.3549		-0.314	-0.6872	-0.408	-0.7543
	-0.315	-0.1672	-0.409	-0.1711		-0.315	-0.6001	-0.409	-0.3505		-0.315	-0.6895	-0.409	-0.7552
	-0.316	-0.1679	-0.41	-0.1715		-0.316	-0.5984	-0.41	-0.3496		-0.316	-0.6883	-0.41	-0.759
	-0.317	-0.1687	-0.411	-0.1762		-0.317	-0.5972	-0.411	-0.3516		-0.317	-0.6901	-0.411	-0.763
	-0.318	-0.169	-0.412	-0.2019		-0.318	-0.5939	-0.412	-0.3537		-0.318	-0.6902	-0.412	-0.7624
	-0.319	-0.1696	-0.413	-0.1799		-0.319	-0.5964	-0.413	-0.3543		-0.319	-0.6901	-0.413	-0.768
	-0.32	-0.1792	-0.414	-0.1752		-0.32	-0.5989	-0.414	-0.3566		-0.32	-0.6907	-0.414	-0.7714
	-0.321	-0.2541	-0.415	-0.2041		-0.321	-0.5932	-0.415	-0.3574		-0.321	-0.6908	-0.415	-0.774
	-0.322	-0.2542	-0.416	-0.291		-0.322	-0.5934	-0.416	-0.359		-0.322	-0.6917	-0.416	-0.7763
	-0.323	-0.1927	-0.417	-0.2046		-0.323	-0.5919	-0.417	-0.3617		-0.323	-0.6973	-0.417	-0.7792
	-0.324	-0.1824	-0.418	-0.1848		-0.324	-0.5876	-0.418	-0.3597		-0.324	-0.6972	-0.418	-0.7818
	-0.325	-0.1794	-0.419	-0.1812		-0.325	-0.5937	-0.419	-0.3668		-0.325	-0.6976	-0.419	-0.7831
	-0.326	-0.1784	-0.42	-0.1798		-0.326	-0.6007	-0.42	-0.3671		-0.326	-0.6983	-0.42	-0.7876
	-0.327	-0.1777	-0.421	-0.1796		-0.327	-0.6357	-0.421	-0.3661		-0.327	-0.6987	-0.421	-0.79
	-0.328	-0.178	-0.422	-0.1796		-0.328	-0.6131	-0.422	-0.3688		-0.328	-0.6974	-0.422	-0.793
	-0.329	-0.1781	-0.423	-0.1797		-0.329	-0.486	-0.423	-0.3691		-0.329	-0.6967	-0.423	-0.7964
	-0.33	-0.178	-0.424	-0.1793		-0.33	-0.4608	-0.424	-0.3698		-0.33	-0.6995	-0.424	-0.7984
	-0.331	-0.1783	-0.425	-0.1807		-0.331	-0.455	-0.425	-0.3688		-0.331	-0.6994	-0.425	-0.8019
	-0.332	-0.1783	-0.426	-0.1912		-0.332	-0.4534	-0.426	-0.3732		-0.332	-0.699	-0.426	-0.8051
	-0.333	-0.1785	-0.427	-0.1828		-0.333	-0.4561	-0.427	-0.3721		-0.333	-0.7036	-0.427	-0.8098
	-0.334	-0.1785	-0.428	-0.1812		-0.334	-0.4602	-0.428	-0.3756		-0.334	-0.7027	-0.428	-0.811
	-0.335	-0.1787	-0.429	-0.1817		-0.335	-0.463	-0.429	-0.3757		-0.335	-0.7069	-0.429	-0.8156
	-0.336	-0.1786	-0.43	-0.1806		-0.336	-0.4633	-0.43	-0.3769		-0.336	-0.7043	-0.43	-0.8181
	-0.337	-0.1806	-0.431	-0.18		-0.337	-0.4679	-0.431	-0.3789		-0.337	-0.7	-0.431	-0.8224
	-0.338	-0.2472	-0.432	-0.1837		-0.338	-0.4718	-0.432	-0.3834		-0.338	-0.7042	-0.432	-0.8261
	-0.339	-0.207	-0.433	-0.186		-0.339	-0.4753	-0.433	-0.3818		-0.339	-0.7016	-0.433	-0.8309
	-0.34	-0.1883	-0.434	-0.1851		-0.34	-0.4801	-0.434	-0.3831		-0.34	-0.707	-0.434	-0.835
	-0.341	-0.1863	-0.435	-0.1839		-0.341	-0.4829	-0.435	-0.3868		-0.341	-0.704	-0.435	-0.8376
	-0.342	-0.1859	-0.436	-0.1841		-0.342	-0.4868	-0.436	-0.3852		-0.342	-0.7033	-0.436	-0.8408
	-0.343	-0.1857	-0.437	-0.184		-0.343	-0.4881	-0.437	-0.3871		-0.343	-0.7043	-0.437	-0.8411
	-0.344	-0.1853	-0.438	-0.1844		-0.344	-0.486	-0.438	-0.3903		-0.344	-0.7037	-0.438	-0.8471
	-0.345	-0.1906	-0.439	-0.1854		-0.345	-0.5099	-0.439	-0.3896		-0.345	-0.7015	-0.439	-0.8522
	-0.346	-0.1887	-0.44	-0.1847		-0.346	-0.5225	-0.44	-0.3928		-0.346	-0.704	-0.44	-0.8554
	-0.347	-0.1869	-0.441	-0.1843		-0.347	-0.5245	-0.441	-0.3936		-0.347	-0.7052	-0.441	-0.8579
	-0.348	-0.1862	-0.442	-0.1846		-0.348	-0.5202	-0.442	-0.3958		-0.348	-0.7053	-0.442	-0.8639
	-0.349	-0.1872	-0.443	-0.1865		-0.349	-0.5074	-0.443	-0.3991		-0.349	-0.706	-0.443	-0.866
	-0.35	-0.1887	-0.444	-0.1876		-0.35	-0.4991	-0.444	-0.4009		-0.35	-0.7069	-0.444	-0.8698
	-0.351	-0.1892	-0.445	-0.1868		-0.351	-0.4986	-0.445	-0.403		-0.351	-0.7092	-0.445	-0.8757
	-0.352	-0.196	-0.446	-0.1884		-0.352	-0.5004	-0.446	-0.4023		-0.352	-0.7115	-0.446	-0.8808
	-0.353	-0.3036	-0.447	-0.1881		-0.353	-0.5008	-0.447	-0.4055		-0.353	-0.712	-0.447	-0.8846
	-0.354	-0.226	-0.448	-0.1874		-0.354	-0.5009	-0.448	-0.4078		-0.354	-0.7139	-0.448	-0.8886
	-0.355	-0.1984	-0.449	-0.1863		-0.355	-0.5021	-0.449	-0.4086		-0.355	-0.714	-0.449	-0.8926
	-0.356	-0.1943	-0.45	-0.1875		-0.356	-0.5025	-0.45	-0.4093		-0.356	-0.7154	-0.45	-0.8963
	-0.357	-0.1962	-0.451	-0.1876		-0.357	-0.5009	-0.451	-0.4123		-0.357	-0.7124	-0.451	-0.8981
	-0.358	-0.1991	-0.452	-0.1878		-0.358	-0.4995	-0.452	-0.4138		-0.358	-0.717	-0.452	-0.9039
	-0.359	-0.1998	-0.453	-0.1914		-0.359	-0.5006	-0.453	-0.4194		-0.359	-0.7201	-0.453	-0.9083
	-0.36	-0.1986	-0.454	-0.193		-0.36	-0.5017	-0.454	-0.4224		-0.36	-0.7204	-0.454	-0.9132
	-0.361	-0.1962	-0.455	-0.2337		-0.361	-0.5019	-0.455	-0.4218		-0.361	-0.7188	-0.455	-0.9172
	-0.362	-0.1957	-0.456	-0.2429		-0.362	-0.5085	-0.456	-0.422		-0.362	-0.7241	-0.456	-0.9205
	-0.363	-0.1979	-0.457	-0.2007		-0.363	-0.5151	-0.457	-0.4224		-0.363	-0.7245	-0.457	-0.9223
	-0.364	-0.2462	-0.458	-0.1946		-0.364	-0.5165	-0.458	-0.423		-0.364	-0.7258	-0.458	-0.9312
	-0.365	-0.2149	-0.459	-0.1934		-0.365	-0.582	-0.459	-0.4243		-0.365	-0.7257	-0.459	-0.934
	-0.366	-0.2074	-0.46	-0.193		-0.366	-0.5693	-0.46	-0.4276		-0.366	-0.7271	-0.46	-0.9372
	-0.367	-0.2018	-0.461	-0.1933		-0.367	-0.549	-0.461	-0.4295		-0.367	-0.722	-0.461	-0.9433
	-0.368	-0.2007	-0.462	-0.1928		-0.368	-0.5472	-0.462	-0.4303		-0.368	-0.7313	-0.462	-0.9458
	-0.369	-0.2004	-0.463	-0.1919		-0.369	-0.5412	-0.463	-0.4299		-0.369	-0.7269	-0.463	-0.9519
	-0.37	-0.2	-0.464	-0.1935		-0.37	-0.5387	-0.464	-0.4377		-0.37	-0.7276	-0.464	-0.9555
	-0.371	-0.2	-0.465	-0.1941		-0.371	-0.5374	-0.465	-0.4402		-0.371	-0.7332	-0.465	-0.9601
	-0.372	-0.2015	-0.466	-0.1941		-0.372	-0.5329	-0.466	-0.4413		-0.372	-0.7337	-0.466	-0.9638
	-0.373	-0.2024	-0.467	-0.1946		-0.373	-0.5597	-0.467	-0.4445		-0.373	-0.7335	-0.467	-0.9658
	-0.374	-0.202	-0.468	-0.1951		-0.374	-0.6158	-0.468	-0.4466		-0.374	-0.7343	-0.468	-0.9748
	-0.375	-0.2023	-0.469	-0.1959		-0.375	-0.5896	-0.469	-0.4485		-0.375	-0.7354	-0.469	-0.9775
	-0.376	-0.2039	-0.47	-0.1971		-0.376	-0.5865	-0.47	-0.4502		-0.376	-0.7358	-0.47	-0.9844
	-0.377	-0.2038	-0.471	-0.1997		-0.377	-0.5874	-0.471	-0.4531		-0.377	-0.7375	-0.471	-0.9905
	-0.378	-0.204	-0.472	-0.1986		-0.378	-0.5873	-0.472	-0.4555		-0.378	-0.7389	-0.472	-0.9939
	-0.379	-0.204	-0.473	-0.1987		-0.379	-0.5875	-0.473	-0.4565		-0.379	-0.7408	-0.473	-0.9988
	-0.38	-0.2044	-0.474	-0.1994		-0.38	-0.5888	-0.474	-0.4632		-0.38	-0.74	-0.474	-1.005
	-0.381	-0.233	-0.475	-0.198		-0.381	-0.5883	-0.475	-0.4847		-0.381	-0.7418	-0.475	-1.008
	-0.382	-0.3179	-0.476	-0.1975		-0.382	-0.5845	-0.476	-0.4789		-0.382	-0.7453	-0.476	-1.015
	-0.383	-0.2416	-0.477	-0.1982		-0.383	-0.5855	-0.477	-0.4795		-0.383	-0.7461	-0.477	-1.019
	-0.384	-0.2202	-0.478	-0.1999		-0.384	-0.59	-0.478	-0.4804		-0.384	-0.7454	-0.478	-1.027
	-0.385	-0.2152	-0.479	-0.2007		-0.385	-0.5894	-0.479	-0.4773		-0.385	-0.7471	-0.479	-1.032
	-0.386	-0.2128	-0.48	-0.1993		-0.386	-0.5925	-0.48	-0.4815		-0.386	-0.7518	-0.48	-1.037
	-0.387	-0.2116	-0.481	-0.1995		-0.387	-0.5895	-0.481	-0.4824		-0.387	-0.7534	-0.481	-1.041
	-0.388	-0.2099	-0.482	-0.2006		-0.388	-0.593	-0.482	-0.4834		-0.388	-0.752	-0.482	-1.045
	-0.389	-0.2409	-0.483	-0.2005		-0.389	-0.5931	-0.483	-0.4883		-0.389	-0.7523	-0.483	-1.053
	-0.39	-0.2474	-0.484	-0.2004		-0.39	-0.596	-0.484	-0.4903		-0.39	-0.7512	-0.484	-1.059
	-0.391	-0.2236	-0.485	-0.2012		-0.391	-0.5998	-0.485	-0.493		-0.391	-0.7515	-0.485	-1.064
	-0.392	-0.2208	-0.486	-0.202		-0.392	-0.6103	-0.486	-0.4939		-0.392	-0.7524	-0.486	-1.069
	-0.393	-0.219	-0.487	-0.2028		-0.393	-0.6122	-0.487	-0.4987		-0.393	-0.7533	-0.487	-1.075
	-0.394	-0.2177	-0.488	-0.2037		-0.394	-0.6123	-0.488	-0.5042		-0.394	-0.754	-0.488	-1.084
	-0.395	-0.2161	-0.489	-0.2044		-0.395	-0.6089	-0.489	-0.5071		-0.395	-0.7527	-0.489	-1.089
	-0.396	-0.2157	-0.49	-0.2032		-0.396	-0.6106	-0.49	-0.5107		-0.396	-0.7546	-0.49	-1.094
	-0.397	-0.2175	-0.491	-0.2034		-0.397	-0.6119	-0.491	-0.5119		-0.397	-0.7562	-0.491	-1.1
	-0.398	-0.2174	-0.492	-0.2034		-0.398	-0.6133	-0.492	-0.5166		-0.398	-0.76	-0.492	-1.104
	-0.399	-0.2171	-0.493	-0.2039		-0.399	-0.6187	-0.493	-0.5196		-0.399	-0.7601	-0.493	-1.112
	-0.4	-0.2182	-0.494	-0.2101		-0.4	-0.6236	-0.494	-0.5235		-0.4	-0.7609	-0.494	-1.116
	-0.401	-0.2184	-0.495	-0.2105		-0.401	-0.6169	-0.495	-0.5241		-0.401	-0.7622	-0.495	-1.123
	-0.402	-0.2188	-0.496	-0.2092		-0.402	-0.6191	-0.496	-0.5299		-0.402	-0.7613	-0.496	-1.13
	-0.403	-0.2192	-0.497	-0.2087		-0.403	-0.6185	-0.497	-0.5321		-0.403	-0.765	-0.497	-1.136
	-0.404	-0.2193	-0.498	-0.2082		-0.404	-0.6127	-0.498	-0.5384		-0.404	-0.7655	-0.498	-1.143
	-0.405	-0.2222	-0.499	-0.2081		-0.405	-0.6098	-0.499	-0.5432		-0.405	-0.7699	-0.499	-1.147
	-0.406	-0.2229	-0.5	-0.2075		-0.406	-0.6017	-0.5	-0.5452		-0.406	-0.7674	-0.5	-1.156
	-0.407	-0.2236	-0.501	-0.2074		-0.407	-0.578	-0.501	-0.551		-0.407	-0.7737	-0.501	-1.161
	-0.408	-0.2236	-0.502	-0.2074		-0.408	-0.5672	-0.502	-0.5588		-0.408	-0.777	-0.502	-1.167
	-0.409	-0.2232	-0.503	-0.2085		-0.409	-0.5726	-0.503	-0.5573		-0.409	-0.7773	-0.503	-1.174
	-0.41	-0.2228	-0.504	-0.2083		-0.41	-0.5855	-0.504	-0.5614		-0.41	-0.7785	-0.504	-1.179
	-0.411	-0.2233	-0.505	-0.2084		-0.411	-0.5895	-0.505	-0.5674		-0.411	-0.7816	-0.505	-1.187
	-0.412	-0.2234	-0.506	-0.2091		-0.412	-0.5908	-0.506	-0.5699		-0.412	-0.7813	-0.506	-1.193
	-0.413	-0.2243	-0.507	-0.2111		-0.413	-0.5783	-0.507	-0.5734		-0.413	-0.7839	-0.507	-1.199
	-0.414	-0.2259	-0.508	-0.2308		-0.414	-0.5742	-0.508	-0.578		-0.414	-0.789	-0.508	-1.204
	-0.415	-0.2285	-0.509	-0.2189		-0.415	-0.5739	-0.509	-0.5821		-0.415	-0.788	-0.509	-1.211
	-0.416	-0.2308	-0.51	-0.2138		-0.416	-0.5698	-0.51	-0.5858		-0.416	-0.7875	-0.51	-1.217
	-0.417	-0.2617	-0.511	-0.2128		-0.417	-0.5798	-0.511	-0.5912		-0.417	-0.7934	-0.511	-1.222
	-0.418	-0.2366	-0.512	-0.2128		-0.418	-0.5803	-0.512	-0.5943		-0.418	-0.7923	-0.512	-1.23
	-0.419	-0.2333	-0.513	-0.2126		-0.419	-0.5806	-0.513	-0.6023		-0.419	-0.7943	-0.513	-1.238
	-0.42	-0.2336	-0.514	-0.2138		-0.42	-0.5832	-0.514	-0.6043		-0.42	-0.7962	-0.514	-1.248
	-0.421	-0.2347	-0.515	-0.2162		-0.421	-0.5828	-0.515	-0.6115		-0.421	-0.7986	-0.515	-1.25
	-0.422	-0.2343	-0.516	-0.2146		-0.422	-0.5815	-0.516	-0.6167		-0.422	-0.8008	-0.516	-1.26
	-0.423	-0.2337	-0.517	-0.2157		-0.423	-0.5833	-0.517	-0.625		-0.423	-0.8005	-0.517	-1.267
	-0.424	-0.2807	-0.518	-0.2223		-0.424	-0.5851	-0.518	-0.6206		-0.424	-0.8024	-0.518	-1.272
	-0.425	-0.3053	-0.519	-0.2201		-0.425	-0.5846	-0.519	-0.6324		-0.425	-0.8057	-0.519	-1.283
	-0.426	-0.2662	-0.52	-0.219		-0.426	-0.585	-0.52	-0.6379		-0.426	-0.8074	-0.52	-1.292
	-0.427	-0.253	-0.521	-0.2226		-0.427	-0.5855	-0.521	-0.6405		-0.427	-0.8105	-0.521	-1.297
	-0.428	-0.2446	-0.522	-0.2194		-0.428	-0.5911	-0.522	-0.6477		-0.428	-0.8104	-0.522	-1.305
	-0.429	-0.2423	-0.523	-0.2183		-0.429	-0.593	-0.523	-0.6514		-0.429	-0.8123	-0.523	-1.312
	-0.43	-0.2414	-0.524	-0.2203		-0.43	-0.5915	-0.524	-0.6538		-0.43	-0.8181	-0.524	-1.319
	-0.431	-0.2411	-0.525	-0.2203		-0.431	-0.5917	-0.525	-0.6576		-0.431	-0.8186	-0.525	-1.327
	-0.432	-0.2432	-0.526	-0.2186		-0.432	-0.5952	-0.526	-0.6623		-0.432	-0.8243	-0.526	-1.334
	-0.433	-0.2433	-0.527	-0.2179		-0.433	-0.5947	-0.527	-0.6692		-0.433	-0.8257	-0.527	-1.342
	-0.434	-0.2433	-0.528	-0.2189		-0.434	-0.593	-0.528	-0.6746		-0.434	-0.8263	-0.528	-1.346
	-0.435	-0.2427	-0.529	-0.2196		-0.435	-0.5954	-0.529	-0.6804		-0.435	-0.8278	-0.529	-1.357
	-0.436	-0.2434	-0.53	-0.2191		-0.436	-0.5962	-0.53	-0.6876		-0.436	-0.83	-0.53	-1.364
	-0.437	-0.2437	-0.531	-0.2189		-0.437	-0.5952	-0.531	-0.694		-0.437	-0.8311	-0.531	-1.373
	-0.438	-0.2746	-0.532	-0.2199		-0.438	-0.5988	-0.532	-0.7244		-0.438	-0.8316	-0.532	-1.38
	-0.439	-0.2843	-0.533	-0.2203		-0.439	-0.6129	-0.533	-0.7183		-0.439	-0.8325	-0.533	-1.385
	-0.44	-0.2566	-0.534	-0.2199		-0.44	-0.6108	-0.534	-0.7162		-0.44	-0.8371	-0.534	-1.394
	-0.441	-0.2528	-0.535	-0.221		-0.441	-0.6101	-0.535	-0.7222		-0.441	-0.8419	-0.535	-1.403
	-0.442	-0.2518	-0.536	-0.2214		-0.442	-0.6097	-0.536	-0.7329		-0.442	-0.8441	-0.536	-1.412
	-0.443	-0.2519	-0.537	-0.2212		-0.443	-0.6129	-0.537	-0.7386		-0.443	-0.8461	-0.537	-1.418
	-0.444	-0.2516	-0.538	-0.222		-0.444	-0.6197	-0.538	-0.7429		-0.444	-0.8472	-0.538	-1.425
	-0.445	-0.2518	-0.539	-0.2229		-0.445	-0.6245	-0.539	-0.7546		-0.445	-0.849	-0.539	-1.428
	-0.446	-0.2528	-0.54	-0.2224		-0.446	-0.6271	-0.54	-0.7753		-0.446	-0.8509	-0.54	-1.448
	-0.447	-0.2549	-0.541	-0.2225		-0.447	-0.6244	-0.541	-0.7762		-0.447	-0.8536	-0.541	-1.46
	-0.448	-0.2556	-0.542	-0.2229		-0.448	-0.6246	-0.542	-0.7757		-0.448	-0.8563	-0.542	-1.467
	-0.449	-0.2554	-0.543	-0.2234		-0.449	-0.6256	-0.543	-0.7809		-0.449	-0.8568	-0.543	-1.474
	-0.45	-0.2557	-0.544	-0.2225		-0.45	-0.6248	-0.544	-0.7876		-0.45	-0.8557	-0.544	-1.479
	-0.451	-0.2561	-0.545	-0.223		-0.451	-0.627	-0.545	-0.8554		-0.451	-0.8651	-0.545	-1.489
	-0.452	-0.2566	-0.546	-0.233		-0.452	-0.6306	-0.546	-0.859		-0.452	-0.8645	-0.546	-1.495
	-0.453	-0.2565	-0.547	-0.2325		-0.453	-0.6336	-0.547	-0.8225		-0.453	-0.8616	-0.547	-1.501
	-0.454	-0.2569	-0.548	-0.2272		-0.454	-0.6337	-0.548	-0.8199		-0.454	-0.8664	-0.548	-1.511
	-0.455	-0.2598	-0.549	-0.2256		-0.455	-0.6339	-0.549	-0.8248		-0.455	-0.8708	-0.549	-1.519
	-0.456	-0.2603	-0.55	-0.2255		-0.456	-0.6383	-0.55	-0.8362		-0.456	-0.8699	-0.55	-1.529
	-0.457	-0.2599	-0.551	-0.2249		-0.457	-0.641	-0.551	-0.8425		-0.457	-0.8735	-0.551	-1.534
	-0.458	-0.2594	-0.552	-0.227		-0.458	-0.6377	-0.552	-0.8482		-0.458	-0.877	-0.552	-1.545
	-0.459	-0.2595	-0.553	-0.2272		-0.459	-0.6362	-0.553	-0.8585		-0.459	-0.8776	-0.553	-1.553
	-0.46	-0.2599	-0.554	-0.2269		-0.46	-0.6373	-0.554	-0.8723		-0.46	-0.8791	-0.554	-1.563
	-0.461	-0.2654	-0.555	-0.2268		-0.461	-0.6368	-0.555	-0.8811		-0.461	-0.8824	-0.555	-1.57
	-0.462	-0.2663	-0.556	-0.2272		-0.462	-0.6392	-0.556	-0.8886		-0.462	-0.8826	-0.556	-1.578
	-0.463	-0.2656	-0.557	-0.2276		-0.463	-0.641	-0.557	-0.8947		-0.463	-0.8865	-0.557	-1.589
	-0.464	-0.266	-0.558	-0.2297		-0.464	-0.6437	-0.558	-0.9093		-0.464	-0.8894	-0.558	-1.599
	-0.465	-0.2677	-0.559	-0.2307		-0.465	-0.6446	-0.559	-0.9173		-0.465	-0.8919	-0.559	-1.608
	-0.466	-0.2679	-0.56	-0.2317		-0.466	-0.6518	-0.56	-0.9253		-0.466	-0.895	-0.56	-1.614
	-0.467	-0.2692	-0.561	-0.2317		-0.467	-0.6544	-0.561	-0.9362		-0.467	-0.8975	-0.561	-1.625
	-0.468	-0.2696	-0.562	-0.2306		-0.468	-0.686	-0.562	-0.9445		-0.468	-0.8994	-0.562	-1.631
	-0.469	-0.2707	-0.563	-0.2305		-0.469	-0.7144	-0.563	-0.953		-0.469	-0.9018	-0.563	-1.644
	-0.47	-0.2716	-0.564	-0.2313		-0.47	-0.6704	-0.564	-0.9648		-0.47	-0.9069	-0.564	-1.652
	-0.471	-0.2728	-0.565	-0.3506		-0.471	-0.6601	-0.565	-0.9765		-0.471	-0.9107	-0.565	-1.662
	-0.472	-0.2728	-0.566	-0.3725		-0.472	-0.6589	-0.566	-0.9878		-0.472	-0.913	-0.566	-1.668
	-0.473	-0.2747	-0.567	-0.2527		-0.473	-0.6592	-0.567	-0.9983		-0.473	-0.913	-0.567	-1.68
	-0.474	-0.3123	-0.568	-0.2391		-0.474	-0.663	-0.568	-1.008		-0.474	-0.9175	-0.568	-1.69
	-0.475	-0.2904	-0.569	-0.2369		-0.475	-0.6641	-0.569	-1.02		-0.475	-0.9197	-0.569	-1.698
	-0.476	-0.2817	-0.57	-0.2362		-0.476	-0.6682	-0.57	-1.032		-0.476	-0.9233	-0.57	-1.706
	-0.477	-0.2811	-0.571	-0.2448		-0.477	-0.6688	-0.571	-1.039		-0.477	-0.927	-0.571	-1.72
	-0.478	-0.2813	-0.572	-0.241		-0.478	-0.6797	-0.572	-1.051		-0.478	-0.9307	-0.572	-1.728
	-0.479	-0.2816	-0.573	-0.2378		-0.479	-0.6802	-0.573	-1.066		-0.479	-0.9347	-0.573	-1.737
	-0.48	-0.2815	-0.574	-0.2371		-0.48	-0.6801	-0.574	-1.074		-0.48	-0.9374	-0.574	-1.746
	-0.481	-0.2822	-0.575	-0.2387		-0.481	-0.6777	-0.575	-1.088		-0.481	-0.9415	-0.575	-1.755
	-0.482	-0.283	-0.576	-0.284		-0.482	-0.6862	-0.576	-1.099		-0.482	-0.9448	-0.576	-1.765
	-0.483	-0.2845	-0.577	-0.2508		-0.483	-0.686	-0.577	-1.113		-0.483	-0.946	-0.577	-1.775
	-0.484	-0.3423	-0.578	-0.2407		-0.484	-0.6857	-0.578	-1.126		-0.484	-0.9473	-0.578	-1.784
	-0.485	-0.3108	-0.579	-0.2399		-0.485	-0.688	-0.579	-1.14		-0.485	-0.949	-0.579	-1.795
	-0.486	-0.2957	-0.58	-0.3617		-0.486	-0.691	-0.58	-1.155		-0.486	-0.954	-0.58	-1.805
	-0.487	-0.2932	-0.581	-0.3638		-0.487	-0.6894	-0.581	-1.165		-0.487	-0.9565	-0.581	-1.819
	-0.488	-0.2933	-0.582	-0.256		-0.488	-0.6898	-0.582	-1.178		-0.488	-0.9592	-0.582	-1.826
	-0.489	-0.2947	-0.583	-0.2531		-0.489	-0.6956	-0.583	-1.191		-0.489	-0.9636	-0.583	-1.839
	-0.49	-0.2987	-0.584	-0.2463		-0.49	-0.7015	-0.584	-1.206		-0.49	-0.9634	-0.584	-1.849
	-0.491	-0.2942	-0.585	-0.2457		-0.491	-0.7037	-0.585	-1.217		-0.491	-0.9656	-0.585	-1.857
	-0.492	-0.296	-0.586	-0.2512		-0.492	-0.7046	-0.586	-1.233		-0.492	-0.9683	-0.586	-1.863
	-0.493	-0.2974	-0.587	-0.2463		-0.493	-0.7047	-0.587	-1.246		-0.493	-0.9702	-0.587	-1.876
	-0.494	-0.2977	-0.588	-0.2446		-0.494	-0.7081	-0.588	-1.265		-0.494	-0.9722	-0.588	-1.886
	-0.495	-0.2987	-0.589	-0.2436		-0.495	-0.7134	-0.589	-1.277		-0.495	-0.974	-0.589	-1.896
	-0.496	-0.2984	-0.59	-0.244		-0.496	-0.7164	-0.59	-1.291		-0.496	-0.9771	-0.59	-1.906
	-0.497	-0.2991	-0.591	-0.2432		-0.497	-0.7218	-0.591	-1.31		-0.497	-0.9814	-0.591	-1.915
	-0.498	-0.3161	-0.592	-0.2439		-0.498	-0.7257	-0.592	-1.323		-0.498	-0.9857	-0.592	-1.923
	-0.499	-0.3499	-0.593	-0.2451		-0.499	-0.7286	-0.593	-1.335		-0.499	-0.9901	-0.593	-1.937
	-0.5	-0.3154	-0.594	-0.2433		-0.5	-0.7271	-0.594	-1.353		-0.5	-0.9905	-0.594	-1.944
	-0.501	-0.3095	-0.595	-0.2444		-0.501	-0.7278	-0.595	-1.373		-0.501	-0.9928	-0.595	-1.96
	-0.502	-0.3083	-0.596	-0.2466		-0.502	-0.7308	-0.596	-1.386		-0.502	-0.9984	-0.596	-1.967
	-0.503	-0.3092	-0.597	-0.2459		-0.503	-0.7388	-0.597	-1.401		-0.503	-1.006	-0.597	-1.979
	-0.504	-0.3118	-0.598	-0.2469		-0.504	-0.7452	-0.598	-1.416		-0.504	-1.011	-0.598	-1.986
	-0.505	-0.3146	-0.599	-0.2479		-0.505	-0.7459	-0.599	-1.434		-0.505	-1.008	-0.599	-2
	-0.506	-0.314	-0.6	-0.2478		-0.506	-0.7476	-0.6	-1.446		-0.506	-1.019	-0.6	-2.01
	-0.507	-0.3141	-0.601	-0.2475		-0.507	-0.7461	-0.601	-1.468		-0.507	-1.027	-0.601	-2.019
	-0.508	-0.3134	-0.602	-0.248		-0.508	-0.7482	-0.602	-1.484		-0.508	-1.032	-0.602	-2.036
	-0.509	-0.3136	-0.603	-0.2485		-0.509	-0.7526	-0.603	-1.503		-0.509	-1.035	-0.603	-2.048
	-0.51	-0.3156	-0.604	-0.2492		-0.51	-0.757	-0.604	-1.519		-0.51	-1.032	-0.604	-2.057
	-0.511	-0.3156	-0.605	-0.249		-0.511	-0.7566	-0.605	-1.538		-0.511	-1.042	-0.605	-2.065
	-0.512	-0.3181	-0.606	-0.2488		-0.512	-0.7615	-0.606	-1.554		-0.512	-1.049	-0.606	-2.073
	-0.513	-0.3619	-0.607	-0.2486		-0.513	-0.7738	-0.607	-1.572		-0.513	-1.05	-0.607	-2.087
	-0.514	-0.3406	-0.608	-0.2535		-0.514	-0.7797	-0.608	-1.584		-0.514	-1.052	-0.608	-2.095
	-0.515	-0.3456	-0.609	-0.2504		-0.515	-0.7759	-0.609	-1.608		-0.515	-1.058	-0.609	-2.106
	-0.516	-0.3379	-0.61	-0.2501		-0.516	-0.7773	-0.61	-1.628		-0.516	-1.061	-0.61	-2.119
	-0.517	-0.3299	-0.611	-0.25		-0.517	-0.7763	-0.611	-1.646		-0.517	-1.061	-0.611	-2.124
	-0.518	-0.3281	-0.612	-0.2511		-0.518	-0.7847	-0.612	-1.664		-0.518	-1.064	-0.612	-2.136
	-0.519	-0.3784	-0.613	-0.2517		-0.519	-0.7919	-0.613	-1.691		-0.519	-1.072	-0.613	-2.145
	-0.52	-0.3542	-0.614	-0.2517		-0.52	-0.7943	-0.614	-1.709		-0.52	-1.076	-0.614	-2.155
	-0.521	-0.3397	-0.615	-0.2514		-0.521	-0.7957	-0.615	-1.725		-0.521	-1.085	-0.615	-2.167
	-0.522	-0.3369	-0.616	-0.2508		-0.522	-0.7972	-0.616	-1.758		-0.522	-1.085	-0.616	-2.174
	-0.523	-0.3885	-0.617	-0.2516		-0.523	-0.8043	-0.617	-1.776		-0.523	-1.093	-0.617	-2.187
	-0.524	-0.3768	-0.618	-0.2528		-0.524	-0.8081	-0.618	-1.788		-0.524	-1.097	-0.618	-2.196
	-0.525	-0.351	-0.619	-0.2593		-0.525	-0.8113	-0.619	-1.806		-0.525	-1.1	-0.619	-2.208
	-0.526	-0.3468	-0.62	-0.2607		-0.526	-0.8133	-0.62	-1.824		-0.526	-1.101	-0.62	-2.216
	-0.527	-0.3444	-0.621	-0.2564		-0.527	-0.8183	-0.621	-1.846		-0.527	-1.112	-0.621	-2.23
	-0.528	-0.3445	-0.622	-0.2606		-0.528	-0.8191	-0.622	-1.867		-0.528	-1.114	-0.622	-2.244
	-0.529	-0.3449	-0.623	-0.2928		-0.529	-0.8207	-0.623	-1.888		-0.529	-1.119	-0.623	-2.254
	-0.53	-0.3689	-0.624	-0.2634		-0.53	-0.8271	-0.624	-1.911		-0.53	-1.119	-0.624	-2.266
	-0.531	-0.4054	-0.625	-0.2582		-0.531	-0.8318	-0.625	-1.931		-0.531	-1.125	-0.625	-2.276
	-0.532	-0.3595	-0.626	-0.2583		-0.532	-0.8362	-0.626	-1.95		-0.532	-1.13	-0.626	-2.286
	-0.533	-0.3565	-0.627	-0.258		-0.533	-0.8438	-0.627	-1.974		-0.533	-1.129	-0.627	-2.3
	-0.534	-0.3546	-0.628	-0.2581		-0.534	-0.8436	-0.628	-1.993		-0.534	-1.137	-0.628	-2.313
	-0.535	-0.3528	-0.629	-0.2579		-0.535	-0.847	-0.629	-2.019		-0.535	-1.139	-0.629	-2.321
	-0.536	-0.3518	-0.63	-0.2583		-0.536	-0.8522	-0.63	-2.046		-0.536	-1.144	-0.63	-2.335
	-0.537	-0.3556	-0.631	-0.2584		-0.537	-0.8533	-0.631	-2.067		-0.537	-1.148	-0.631	-2.346
	-0.538	-0.3549	-0.632	-0.259		-0.538	-0.8629	-0.632	-2.088		-0.538	-1.153	-0.632	-2.357
	-0.539	-0.3546	-0.633	-0.2593		-0.539	-0.8683	-0.633	-2.115		-0.539	-1.156	-0.633	-2.369
	-0.54	-0.3563	-0.634	-0.2743		-0.54	-0.8665	-0.634	-2.133		-0.54	-1.158	-0.634	-2.379
	-0.541	-0.3608	-0.635	-0.2642		-0.541	-0.8718	-0.635	-2.163		-0.541	-1.162	-0.635	-2.393
	-0.542	-0.3641	-0.636	-0.2616		-0.542	-0.8758	-0.636	-2.185		-0.542	-1.168	-0.636	-2.405
	-0.543	-0.3636	-0.637	-0.2604		-0.543	-0.8803	-0.637	-2.207		-0.543	-1.163	-0.637	-2.414
	-0.544	-0.3657	-0.638	-0.2611		-0.544	-0.8926	-0.638	-2.227		-0.544	-1.179	-0.638	-2.429
	-0.545	-0.366	-0.639	-0.2619		-0.545	-0.9038	-0.639	-2.248		-0.545	-1.184	-0.639	-2.44
	-0.546	-0.3659	-0.64	-0.2639		-0.546	-0.9106	-0.64	-2.272		-0.546	-1.188	-0.64	-2.452
	-0.547	-0.3668	-0.641	-0.2753		-0.547	-0.9144	-0.641	-2.302		-0.547	-1.196	-0.641	-2.467
	-0.548	-0.3682	-0.642	-0.2702		-0.548	-0.9209	-0.642	-2.323		-0.548	-1.2	-0.642	-2.477
	-0.549	-0.3703	-0.643	-0.2655		-0.549	-0.9233	-0.643	-2.351		-0.549	-1.203	-0.643	-2.486
	-0.55	-0.3744	-0.644	-0.2662		-0.55	-0.9357	-0.644	-2.372		-0.55	-1.206	-0.644	-2.502
	-0.551	-0.376	-0.645	-0.2682		-0.551	-0.9475	-0.645	-2.392		-0.551	-1.213	-0.645	-2.512
	-0.552	-0.3755	-0.646	-0.2689		-0.552	-0.9418	-0.646	-2.42		-0.552	-1.216	-0.646	-2.524
	-0.553	-0.3785	-0.647	-0.2693		-0.553	-0.9431	-0.647	-2.459		-0.553	-1.222	-0.647	-2.533
	-0.554	-0.3804	-0.648	-0.2715		-0.554	-0.946	-0.648	-2.479		-0.554	-1.228	-0.648	-2.547
	-0.555	-0.3821	-0.649	-0.2691		-0.555	-0.9488	-0.649	-2.503		-0.555	-1.231	-0.649	-2.556
	-0.556	-0.3818	-0.65	-0.268		-0.556	-0.9552	-0.65	-2.526		-0.556	-1.236	-0.65	-2.576
	-0.557	-0.3822	-0.651	-0.2696		-0.557	-0.9604	-0.651	-2.552		-0.557	-1.241	-0.651	-2.587
	-0.558	-0.3829	-0.652	-0.271		-0.558	-0.964	-0.652	-2.581		-0.558	-1.245	-0.652	-2.596
	-0.559	-0.3858	-0.653	-0.2755		-0.559	-0.9694	-0.653	-2.605		-0.559	-1.253	-0.653	-2.61
	-0.56	-0.3856	-0.654	-0.2725		-0.56	-0.9749	-0.654	-2.625		-0.56	-1.257	-0.654	-2.623
	-0.561	-0.3868	-0.655	-0.2753		-0.561	-0.9825	-0.655	-2.659		-0.561	-1.266	-0.655	-2.635
	-0.562	-0.3917	-0.656	-0.274		-0.562	-0.9889	-0.656	-2.695		-0.562	-1.266	-0.656	-2.644
	-0.563	-0.3939	-0.657	-0.2733		-0.563	-0.9925	-0.657	-2.714		-0.563	-1.28	-0.657	-2.657
	-0.564	-0.3952	-0.658	-0.2774		-0.564	-1.004	-0.658	-2.744		-0.564	-1.288	-0.658	-2.669
	-0.565	-0.3958	-0.659	-0.279		-0.565	-1.005	-0.659	-2.769		-0.565	-1.292	-0.659	-2.688
	-0.566	-0.3967	-0.66	-0.2768		-0.566	-1.01	-0.66	-2.796		-0.566	-1.298	-0.66	-2.697
	-0.567	-0.3981	-0.661	-0.2763		-0.567	-1.014	-0.661	-2.822		-0.567	-1.304	-0.661	-2.708
	-0.568	-0.4022	-0.662	-0.276		-0.568	-1.021	-0.662	-2.849		-0.568	-1.315	-0.662	-2.719
	-0.569	-0.4065	-0.663	-0.2769		-0.569	-1.029	-0.663	-2.875		-0.569	-1.32	-0.663	-2.734
	-0.57	-0.4089	-0.664	-0.2774		-0.57	-1.034	-0.664	-2.907		-0.57	-1.325	-0.664	-2.748
	-0.571	-0.4071	-0.665	-0.2765		-0.571	-1.045	-0.665	-2.938		-0.571	-1.329	-0.665	-2.756
	-0.572	-0.4086	-0.666	-0.2763		-0.572	-1.048	-0.666	-2.974		-0.572	-1.337	-0.666	-2.769
	-0.573	-0.4121	-0.667	-0.2773		-0.573	-1.054	-0.667	-3		-0.573	-1.343	-0.667	-2.78
	-0.574	-0.4144	-0.668	-0.2765		-0.574	-1.057	-0.668	-3.026		-0.574	-1.344	-0.668	-2.792
	-0.575	-0.4164	-0.669	-0.2817		-0.575	-1.059	-0.669	-3.048		-0.575	-1.361	-0.669	-2.803
	-0.576	-0.4172	-0.67	-0.2839		-0.576	-1.068	-0.67	-3.078		-0.576	-1.367	-0.67	-2.819
	-0.577	-0.4216	-0.671	-0.3474		-0.577	-1.076	-0.671	-3.108		-0.577	-1.374	-0.671	-2.829
	-0.578	-0.4268	-0.672	-0.3146		-0.578	-1.086	-0.672	-3.137		-0.578	-1.381	-0.672	-2.84
	-0.579	-0.4274	-0.673	-0.2924		-0.579	-1.091	-0.673	-3.171		-0.579	-1.387	-0.673	-2.855
	-0.58	-0.4857	-0.674	-0.2893		-0.58	-1.097	-0.674	-3.196		-0.58	-1.393	-0.674	-2.866
	-0.581	-0.4564	-0.675	-0.2876		-0.581	-1.102	-0.675	-3.23		-0.581	-1.401	-0.675	-2.879
	-0.582	-0.4659	-0.676	-0.2864		-0.582	-1.101	-0.676	-3.25		-0.582	-1.405	-0.676	-2.892
	-0.583	-0.4522	-0.677	-0.2862		-0.583	-1.115	-0.677	-3.296		-0.583	-1.414	-0.677	-2.901
	-0.584	-0.4638	-0.678	-0.2866		-0.584	-1.124	-0.678	-3.329		-0.584	-1.422	-0.678	-2.915
	-0.585	-0.4507	-0.679	-0.2861		-0.585	-1.129	-0.679	-3.356		-0.585	-1.428	-0.679	-2.932
	-0.586	-0.4482	-0.68	-0.2864		-0.586	-1.134	-0.68	-3.386		-0.586	-1.434	-0.68	-2.936
	-0.587	-0.4516	-0.681	-0.2859		-0.587	-1.141	-0.681	-3.419		-0.587	-1.437	-0.681	-2.95
	-0.588	-0.4533	-0.682	-0.2905		-0.588	-1.147	-0.682	-3.447		-0.588	-1.451	-0.682	-2.965
	-0.589	-0.4527	-0.683	-0.2928		-0.589	-1.157	-0.683	-3.471		-0.589	-1.462	-0.683	-2.978
	-0.59	-0.4527	-0.684	-0.2952		-0.59	-1.159	-0.684	-3.511		-0.59	-1.461	-0.684	-2.991
	-0.591	-0.4539	-0.685	-0.293		-0.591	-1.17	-0.685	-3.545		-0.591	-1.481	-0.685	-3.001
	-0.592	-0.4642	-0.686	-0.2922		-0.592	-1.172	-0.686	-3.574		-0.592	-1.496	-0.686	-3.015
	-0.593	-0.4636	-0.687	-0.2919		-0.593	-1.176	-0.687	-3.604		-0.593	-1.503	-0.687	-3.029
	-0.594	-0.4634	-0.688	-0.291		-0.594	-1.182	-0.688	-3.639		-0.594	-1.509	-0.688	-3.047
	-0.595	-0.4708	-0.689	-0.2913		-0.595	-1.193	-0.689	-3.669		-0.595	-1.519	-0.689	-3.052
	-0.596	-0.4697	-0.69	-0.291		-0.596	-1.2	-0.69	-3.702		-0.596	-1.525	-0.69	-3.069
	-0.597	-0.4722	-0.691	-0.2915		-0.597	-1.205	-0.691	-3.741		-0.597	-1.532	-0.691	-3.082
	-0.598	-0.4725	-0.692	-0.2919		-0.598	-1.21	-0.692	-3.761		-0.598	-1.537	-0.692	-3.091
	-0.599	-0.4744	-0.693	-0.2919		-0.599	-1.213	-0.693	-3.794		-0.599	-1.551	-0.693	-3.102
	-0.6	-0.474	-0.694	-0.2926		-0.6	-1.216	-0.694	-3.826		-0.6	-1.558	-0.694	-3.113
	-0.601	-0.4774	-0.695	-0.2945		-0.601	-1.228	-0.695	-3.873		-0.601	-1.572	-0.695	-3.128
	-0.602	-0.4809	-0.696	-0.2944		-0.602	-1.241	-0.696	-3.895		-0.602	-1.576	-0.696	-3.137
	-0.603	-0.4833	-0.697	-0.2968		-0.603	-1.246	-0.697	-3.932		-0.603	-1.581	-0.697	-3.152
	-0.604	-0.4874	-0.698	-0.298		-0.604	-1.254	-0.698	-3.961		-0.604	-1.595	-0.698	-3.158
	-0.605	-0.4904	-0.699	-0.2979		-0.605	-1.261	-0.699	-4.001		-0.605	-1.602	-0.699	-3.176
	-0.606	-0.4951	-0.7	-0.2974		-0.606	-1.272	-0.7	-4.031		-0.606	-1.604	-0.7	-3.189
	-0.607	-0.499	-0.701	-0.2981		-0.607	-1.277	-0.701	-4.065		-0.607	-1.626	-0.701	-3.205
	-0.608	-0.5052	-0.702	-0.2982		-0.608	-1.285	-0.702	-4.091		-0.608	-1.637	-0.702	-3.214
	-0.609	-0.518	-0.703	-0.2979		-0.609	-1.285	-0.703	-4.139		-0.609	-1.642	-0.703	-3.228
	-0.61	-0.5086	-0.704	-0.298		-0.61	-1.293	-0.704	-4.157		-0.61	-1.65	-0.704	-3.237
	-0.611	-0.5129	-0.705	-0.302		-0.611	-1.297	-0.705	-4.199		-0.611	-1.665	-0.705	-3.255
	-0.612	-0.5152	-0.706	-0.3035		-0.612	-1.3	-0.706	-4.232		-0.612	-1.675	-0.706	-3.263
	-0.613	-0.5184	-0.707	-0.3045		-0.613	-1.314	-0.707	-4.259		-0.613	-1.687	-0.707	-3.279
	-0.614	-0.52	-0.708	-0.3045		-0.614	-1.324	-0.708	-4.302		-0.614	-1.699	-0.708	-3.29
	-0.615	-0.5217	-0.709	-0.3043		-0.615	-1.328	-0.709	-4.339		-0.615	-1.704	-0.709	-3.309
	-0.616	-0.5266	-0.71	-0.3045		-0.616	-1.334	-0.71	-4.372		-0.616	-1.714	-0.71	-3.319
	-0.617	-0.532	-0.711	-0.3095		-0.617	-1.348	-0.711	-4.408		-0.617	-1.73	-0.711	-3.331
	-0.618	-0.5341	-0.712	-0.3078		-0.618	-1.352	-0.712	-4.438		-0.618	-1.743	-0.712	-3.345
	-0.619	-0.5365	-0.713	-0.3129		-0.619	-1.36	-0.713	-4.46		-0.619	-1.753	-0.713	-3.355
	-0.62	-0.5392	-0.714	-0.3252		-0.62	-1.378	-0.714	-4.493		-0.62	-1.751	-0.714	-3.369
	-0.621	-0.55	-0.715	-0.3139		-0.621	-1.377	-0.715	-4.538		-0.621	-1.779	-0.715	-3.381
	-0.622	-0.5557	-0.716	-0.3111		-0.622	-1.385	-0.716	-4.571		-0.622	-1.79	-0.716	-3.395
	-0.623	-0.5553	-0.717	-0.3125		-0.623	-1.389	-0.717	-4.615		-0.623	-1.798	-0.717	-3.403
	-0.624	-0.5571	-0.718	-0.3133		-0.624	-1.398	-0.718	-4.654		-0.624	-1.806	-0.718	-3.423
	-0.625	-0.5605	-0.719	-0.3118		-0.625	-1.404	-0.719	-4.674		-0.625	-1.818	-0.719	-3.431
	-0.626	-0.5637	-0.72	-0.3151		-0.626	-1.413	-0.72	-4.708		-0.626	-1.826	-0.72	-3.449
	-0.627	-0.5678	-0.721	-0.3177		-0.627	-1.468	-0.721	-4.761		-0.627	-1.829	-0.721	-3.459
	-0.628	-0.5722	-0.722	-0.3181		-0.628	-1.476	-0.722	-4.796		-0.628	-1.855	-0.722	-3.473
	-0.629	-0.5928	-0.723	-0.3205		-0.629	-1.471	-0.723	-4.833		-0.629	-1.871	-0.723	-3.485
	-0.63	-0.6045	-0.724	-0.3192		-0.63	-1.468	-0.724	-4.861		-0.63	-1.868	-0.724	-3.5
	-0.631	-0.5955	-0.725	-0.3206		-0.631	-1.476	-0.725	-4.904		-0.631	-1.896	-0.725	-3.507
	-0.632	-0.5945	-0.726	-0.3211		-0.632	-1.479	-0.726	-4.942		-0.632	-1.912	-0.726	-3.523
	-0.633	-0.5972	-0.727	-0.3192		-0.633	-1.481	-0.727	-4.983		-0.633	-1.927	-0.727	-3.538
	-0.634	-0.6044	-0.728	-0.3203		-0.634	-1.488	-0.728	-5.014		-0.634	-1.935	-0.728	-3.549
	-0.635	-0.6098	-0.729	-0.3221		-0.635	-1.5	-0.729	-5.037		-0.635	-1.946	-0.729	-3.558
	-0.636	-0.6111	-0.73	-0.3207		-0.636	-1.508	-0.73	-5.087		-0.636	-1.959	-0.73	-3.571
	-0.637	-0.6174	-0.731	-0.3205		-0.637	-1.511	-0.731	-5.137		-0.637	-1.975	-0.731	-3.589
	-0.638	-0.6212	-0.732	-0.3224		-0.638	-1.519	-0.732	-5.256		-0.638	-1.984	-0.732	-3.6
	-0.639	-0.6233	-0.733	-0.3314		-0.639	-1.531	-0.733	-5.226		-0.639	-1.999	-0.733	-3.615
	-0.64	-0.6252	-0.734	-0.3349		-0.64	-1.534	-0.734	-5.245		-0.64	-2.013	-0.734	-3.628
	-0.641	-0.633	-0.735	-0.3525		-0.641	-1.545	-0.735	-5.268		-0.641	-2.023	-0.735	-3.643
	-0.642	-0.6377	-0.736	-0.3392		-0.642	-1.552	-0.736	-5.328		-0.642	-2.042	-0.736	-3.652
	-0.643	-0.6448	-0.737	-0.3359		-0.643	-1.559	-0.737	-5.358		-0.643	-2.055	-0.737	-3.668
	-0.644	-0.6503	-0.738	-0.3427		-0.644	-1.565	-0.738	-5.391		-0.644	-2.057	-0.738	-3.681
	-0.645	-0.6564	-0.739	-0.3379		-0.645	-1.626	-0.739	-5.429		-0.645	-2.092	-0.739	-3.694
	-0.646	-0.6449	-0.74	-0.3357		-0.646	-1.652	-0.74	-5.469		-0.646	-2.108	-0.74	-3.706
	-0.647	-0.6481	-0.741	-0.3399		-0.647	-1.637	-0.741	-5.504		-0.647	-2.123	-0.741	-3.716
	-0.648	-0.6653	-0.742	-0.3453		-0.648	-1.612	-0.742	-5.53		-0.648	-2.134	-0.742	-3.732
	-0.649	-0.6763	-0.743	-0.3373		-0.649	-1.616	-0.743	-5.567		-0.649	-2.15	-0.743	-3.743
	-0.65	-0.681	-0.744	-0.3373		-0.65	-1.625	-0.744	-5.61		-0.65	-2.168	-0.744	-3.758
	-0.651	-0.6845	-0.745	-0.3382		-0.651	-1.627	-0.745	-5.755		-0.651	-2.178	-0.745	-3.769
	-0.652	-0.6907	-0.746	-0.3382		-0.652	-1.636	-0.746	-5.791		-0.652	-2.197	-0.746	-3.785
	-0.653	-0.731	-0.747	-0.3411		-0.653	-1.64	-0.747	-5.777		-0.653	-2.213	-0.747	-3.794
	-0.654	-0.7918	-0.748	-0.3474		-0.654	-1.654	-0.748	-5.803		-0.654	-2.227	-0.748	-3.813
	-0.655	-0.7289	-0.749	-0.3474		-0.655	-1.665	-0.749	-5.848		-0.655	-2.245	-0.749	-3.82
	-0.656	-0.7193	-0.75	-0.3466		-0.656	-1.676	-0.75	-5.886		-0.656	-2.246	-0.75	-3.841
	-0.657	-0.7215	-0.751	-0.3451		-0.657	-1.689	-0.751	-5.929		-0.657	-2.282	-0.751	-3.848
	-0.658	-0.7264	-0.752	-0.3449		-0.658	-1.701	-0.752	-5.951		-0.658	-2.307	-0.752	-3.863
	-0.659	-0.7336	-0.753	-0.3462		-0.659	-1.707	-0.753	-6.005		-0.659	-2.322	-0.753	-3.882
	-0.66	-0.7405	-0.754	-0.3523		-0.66	-1.71	-0.754	-6.048		-0.66	-2.34	-0.754	-3.897
	-0.661	-0.7446	-0.755	-0.3506		-0.661	-1.721	-0.755	-6.078		-0.661	-2.357	-0.755	-3.909
	-0.662	-0.7529	-0.756	-0.3509		-0.662	-1.739	-0.756	-6.106		-0.662	-2.375	-0.756	-3.921
	-0.663	-0.7599	-0.757	-0.3654		-0.663	-1.758	-0.757	-6.149		-0.663	-2.39	-0.757	-3.932
	-0.664	-0.7669	-0.758	-0.3675		-0.664	-1.761	-0.758	-6.188		-0.664	-2.409	-0.758	-3.952
	-0.665	-0.774	-0.759	-0.3642		-0.665	-1.771	-0.759	-6.236		-0.665	-2.427	-0.759	-3.969
	-0.666	-0.7797	-0.76	-0.3615		-0.666	-1.781	-0.76	-6.264		-0.666	-2.442	-0.76	-3.98
	-0.667	-0.786	-0.761	-0.3604		-0.667	-1.782	-0.761	-6.304		-0.667	-2.459	-0.761	-3.995
	-0.668	-0.7917	-0.762	-0.3659		-0.668	-1.801	-0.762	-6.335		-0.668	-2.476	-0.762	-4.007
	-0.669	-0.7985	-0.763	-0.3632		-0.669	-1.81	-0.763	-6.372		-0.669	-2.495	-0.763	-4.021
	-0.67	-0.8038	-0.764	-0.3619		-0.67	-1.815	-0.764	-6.41		-0.67	-2.507	-0.764	-4.035
	-0.671	-0.809	-0.765	-0.3669		-0.671	-1.835	-0.765	-6.452		-0.671	-2.53	-0.765	-4.046
	-0.672	-0.8142	-0.766	-0.3663		-0.672	-1.847	-0.766	-6.486		-0.672	-2.546	-0.766	-4.06
	-0.673	-0.8214	-0.767	-0.3657		-0.673	-1.849	-0.767	-6.523		-0.673	-2.571	-0.767	-4.076
	-0.674	-0.831	-0.768	-0.3702		-0.674	-1.86	-0.768	-6.555		-0.674	-2.589	-0.768	-4.09
	-0.675	-0.8368	-0.769	-0.3733		-0.675	-1.872	-0.769	-6.584		-0.675	-2.606	-0.769	-4.105
	-0.676	-0.842	-0.77	-0.4068		-0.676	-1.882	-0.77	-6.632		-0.676	-2.624	-0.77	-4.123
	-0.677	-0.8496	-0.771	-0.3903		-0.677	-1.919	-0.771	-6.677		-0.677	-2.636	-0.771	-4.133
	-0.678	-0.8589	-0.772	-0.377		-0.678	-1.915	-0.772	-6.708		-0.678	-2.667	-0.772	-4.146
	-0.679	-0.8692	-0.773	-0.3753		-0.679	-1.917	-0.773	-6.764		-0.679	-2.692	-0.773	-4.157
	-0.68	-0.8769	-0.774	-0.3759		-0.68	-1.927	-0.774	-6.8		-0.68	-2.707	-0.774	-4.179
	-0.681	-0.8829	-0.775	-0.3772		-0.681	-1.93	-0.775	-6.842		-0.681	-2.726	-0.775	-4.189
	-0.682	-0.8903	-0.776	-0.3834		-0.682	-1.95	-0.776	-6.874		-0.682	-2.746	-0.776	-4.207
	-0.683	-0.8945	-0.777	-0.3802		-0.683	-1.951	-0.777	-6.916		-0.683	-2.761	-0.777	-4.214
	-0.684	-0.8996	-0.778	-0.3906		-0.684	-1.962	-0.778	-6.951		-0.684	-2.781	-0.778	-4.239
	-0.685	-0.9059	-0.779	-0.3858		-0.685	-1.972	-0.779	-6.974		-0.685	-2.801	-0.779	-4.249
	-0.686	-0.916	-0.78	-0.3855		-0.686	-1.986	-0.78	-7.029		-0.686	-2.821	-0.78	-4.266
	-0.687	-0.9269	-0.781	-0.3934		-0.687	-1.998	-0.781	-7.047		-0.687	-2.845	-0.781	-4.278
	-0.688	-0.9377	-0.782	-0.3891		-0.688	-2.005	-0.782	-7.124		-0.688	-2.862	-0.782	-4.297
	-0.689	-0.9507	-0.783	-0.3891		-0.689	-2.01	-0.783	-7.166		-0.689	-2.88	-0.783	-4.316
	-0.69	-0.9597	-0.784	-0.3911		-0.69	-2.05	-0.784	-7.201		-0.69	-2.901	-0.784	-4.323
	-0.691	-0.971	-0.785	-0.3942		-0.691	-2.066	-0.785	-7.224		-0.691	-2.916	-0.785	-4.34
	-0.692	-0.9794	-0.786	-0.395		-0.692	-2.072	-0.786	-7.267		-0.692	-2.942	-0.786	-4.348
	-0.693	-0.9889	-0.787	-0.3971		-0.693	-2.082	-0.787	-7.32		-0.693	-2.969	-0.787	-4.374
	-0.694	-1.016	-0.788	-0.3986		-0.694	-2.139	-0.788	-7.355		-0.694	-2.985	-0.788	-4.385
	-0.695	-1.009	-0.789	-0.3986		-0.695	-2.132	-0.789	-7.392		-0.695	-2.985	-0.789	-4.406
	-0.696	-1.014	-0.79	-0.3998		-0.696	-2.137	-0.79	-7.433		-0.696	-3.024	-0.79	-4.416
	-0.697	-1.023	-0.791	-0.4021		-0.697	-2.142	-0.791	-7.453		-0.697	-3.051	-0.791	-4.43
	-0.698	-1.031	-0.792	-0.4027		-0.698	-2.147	-0.792	-7.499		-0.698	-3.068	-0.792	-4.449
	-0.699	-1.039	-0.793	-0.405		-0.699	-2.149	-0.793	-7.51		-0.699	-3.105	-0.793	-4.464
	-0.7	-1.055	-0.794	-0.4076		-0.7	-2.172	-0.794	-7.582		-0.7	-3.123	-0.794	-4.479
	-0.701	-1.068	-0.795	-0.4185		-0.701	-2.193	-0.795	-7.661		-0.701	-3.139	-0.795	-4.493
	-0.702	-1.078	-0.796	-0.421		-0.702	-2.196	-0.796	-7.702		-0.702	-3.162	-0.796	-4.513
	-0.703	-1.088	-0.797	-0.4136		-0.703	-2.198	-0.797	-7.715		-0.703	-3.186	-0.797	-4.529
	-0.704	-1.099	-0.798	-0.421		-0.704	-2.206	-0.798	-7.776		-0.704	-3.208	-0.798	-4.545
	-0.705	-1.102	-0.799	-0.4211		-0.705	-2.214	-0.799	-7.81		-0.705	-3.229	-0.799	-4.554
	-0.706	-1.111	-0.8	-0.4199		-0.706	-2.23	-0.8	-7.854		-0.706	-3.234	-0.8	-4.575
	-0.707	-1.13	-0.801	-0.4196		-0.707	-2.241	-0.801	-7.907		-0.707	-3.247	-0.801	-4.589
	-0.708	-1.138	-0.802	-0.4297		-0.708	-2.256	-0.802	-7.94		-0.708	-3.306	-0.802	-4.609
	-0.709	-1.145	-0.803	-0.4369		-0.709	-2.262	-0.803	-7.974		-0.709	-3.328	-0.803	-4.626
	-0.71	-1.161	-0.804	-0.435		-0.71	-2.273	-0.804	-8.004		-0.71	-3.354	-0.804	-4.638
	-0.711	-1.166	-0.805	-0.4333		-0.711	-2.289	-0.805	-8.059		-0.711	-3.372	-0.805	-4.661
	-0.712	-1.18	-0.806	-0.4324		-0.712	-2.303	-0.806	-8.112		-0.712	-3.395	-0.806	-4.664
	-0.713	-1.196	-0.807	-0.4335		-0.713	-2.332	-0.807	-8.142		-0.713	-3.413	-0.807	-4.686
	-0.714	-1.2	-0.808	-0.4353		-0.714	-2.341	-0.808	-8.179		-0.714	-3.433	-0.808	-4.713
	-0.715	-1.204	-0.809	-0.4364		-0.715	-2.345	-0.809	-8.219		-0.715	-3.465	-0.809	-4.729
	-0.716	-1.213	-0.81	-0.4382		-0.716	-2.362	-0.81	-8.266		-0.716	-3.469	-0.81	-4.74
	-0.717	-1.226	-0.811	-0.4404		-0.717	-2.371	-0.811	-8.283		-0.717	-3.518	-0.811	-4.759
	-0.718	-1.247	-0.812	-0.4427		-0.718	-2.387	-0.812	-8.331		-0.718	-3.539	-0.812	-4.771
	-0.719	-1.27	-0.813	-0.4433		-0.719	-2.393	-0.813	-8.368		-0.719	-3.559	-0.813	-4.794
	-0.72	-1.278	-0.814	-0.444		-0.72	-2.408	-0.814	-8.418		-0.72	-3.58	-0.814	-4.807
	-0.721	-1.283	-0.815	-0.4467		-0.721	-2.423	-0.815	-8.431		-0.721	-3.601	-0.815	-4.828
	-0.722	-1.301	-0.816	-0.4497		-0.722	-2.446	-0.816	-8.472		-0.722	-3.624	-0.816	-4.84
	-0.723	-1.304	-0.817	-0.451		-0.723	-2.46	-0.817	-8.52		-0.723	-3.651	-0.817	-4.862
	-0.724	-1.311	-0.818	-0.4527		-0.724	-2.478	-0.818	-8.55		-0.724	-3.673	-0.818	-4.881
	-0.725	-1.325	-0.819	-0.4561		-0.725	-2.488	-0.819	-8.61		-0.725	-3.702	-0.819	-4.9
	-0.726	-1.349	-0.82	-0.4604		-0.726	-2.502	-0.82	-8.651		-0.726	-3.722	-0.82	-4.916
	-0.727	-1.367	-0.821	-0.4638		-0.727	-2.514	-0.821	-8.701		-0.727	-3.747	-0.821	-4.934
	-0.728	-1.388	-0.822	-0.4662		-0.728	-2.523	-0.822	-8.742		-0.728	-3.774	-0.822	-4.953
	-0.729	-1.393	-0.823	-0.4679		-0.729	-2.543	-0.823	-8.777		-0.729	-3.798	-0.823	-4.97
	-0.73	-1.4	-0.824	-0.4706		-0.73	-2.557	-0.824	-8.835		-0.73	-3.826	-0.824	-4.981
	-0.731	-1.405	-0.825	-0.4716		-0.731	-2.57	-0.825	-8.859		-0.731	-3.856	-0.825	-5.006
	-0.732	-1.418	-0.826	-0.4736		-0.732	-2.589	-0.826	-8.894		-0.732	-3.888	-0.826	-5.019
	-0.733	-1.435	-0.827	-0.4759		-0.733	-2.608	-0.827	-8.911		-0.733	-3.913	-0.827	-5.048
	-0.734	-1.441	-0.828	-0.4781		-0.734	-2.626	-0.828	-8.979		-0.734	-3.937	-0.828	-5.059
	-0.735	-1.446	-0.829	-0.4802		-0.735	-2.665	-0.829	-9.019		-0.735	-3.969	-0.829	-5.086
	-0.736	-1.456	-0.83	-0.4825		-0.736	-2.7	-0.83	-9.081		-0.736	-3.995	-0.83	-5.101
	-0.737	-1.473	-0.831	-0.4857		-0.737	-2.715	-0.831	-9.128		-0.737	-4.017	-0.831	-5.118
	-0.738	-1.489	-0.832	-0.4905		-0.738	-2.728	-0.832	-9.173		-0.738	-4.048	-0.832	-5.135
	-0.739	-1.5	-0.833	-0.5067		-0.739	-2.718	-0.833	-9.19		-0.739	-4.074	-0.833	-5.164
	-0.74	-1.508	-0.834	-0.5011		-0.74	-2.735	-0.834	-9.23		-0.74	-4.1	-0.834	-5.173
	-0.741	-1.519	-0.835	-0.4979		-0.741	-2.756	-0.835	-9.272		-0.741	-4.132	-0.835	-5.189
	-0.742	-1.527	-0.836	-0.4994		-0.742	-2.768	-0.836	-9.325		-0.742	-4.165	-0.836	-5.219
	-0.743	-1.546	-0.837	-0.5038		-0.743	-2.786	-0.837	-9.349		-0.743	-4.183	-0.837	-5.236
	-0.744	-1.554	-0.838	-0.5133		-0.744	-2.79	-0.838	-9.409		-0.744	-4.21	-0.838	-5.264
	-0.745	-1.566	-0.839	-0.5141		-0.745	-2.803	-0.839	-9.434		-0.745	-4.242	-0.839	-5.284
	-0.746	-1.581	-0.84	-0.5135		-0.746	-2.822	-0.84	-9.462		-0.746	-4.275	-0.84	-5.306
	-0.747	-1.601	-0.841	-0.5143		-0.747	-2.838	-0.841	-9.497		-0.747	-4.296	-0.841	-5.319
	-0.748	-1.62	-0.842	-0.5195		-0.748	-2.856	-0.842	-9.494		-0.748	-4.33	-0.842	-5.339
	-0.749	-1.64	-0.843	-0.5215		-0.749	-2.871	-0.843	-9.581		-0.749	-4.354	-0.843	-5.359
	-0.75	-1.653	-0.844	-0.5236		-0.75	-2.886	-0.844	-9.661		-0.75	-4.377	-0.844	-5.382
	-0.751	-1.665	-0.845	-0.5257		-0.751	-2.898	-0.845	-9.786		-0.751	-4.407	-0.845	-5.397
	-0.752	-1.692	-0.846	-0.5279		-0.752	-2.919	-0.846	-9.81		-0.752	-4.447	-0.846	-5.423
	-0.753	-1.71	-0.847	-0.5299		-0.753	-2.935	-0.847	-9.833		-0.753	-4.465	-0.847	-5.445
	-0.754	-1.72	-0.848	-0.5321		-0.754	-2.959	-0.848	-9.895		-0.754	-4.497	-0.848	-5.464
	-0.755	-1.729	-0.849	-0.5357		-0.755	-2.972	-0.849	-9.921		-0.755	-4.513	-0.849	-5.481
	-0.756	-1.738	-0.85	-0.5387		-0.756	-2.982	-0.85	-9.944		-0.756	-4.555	-0.85	-5.499
	-0.757	-1.755	-0.851	-0.5408		-0.757	-2.992	-0.851	-9.973		-0.757	-4.576	-0.851	-5.525
	-0.758	-1.776	-0.852	-0.5439		-0.758	-3.03	-0.852	-9.996		-0.758	-4.615	-0.852	-5.552
	-0.759	-1.776	-0.853	-0.5494		-0.759	-3.056	-0.853	-10.05		-0.759	-4.633	-0.853	-5.571
	-0.76	-1.796	-0.854	-0.5516		-0.76	-3.072	-0.854	-10.11		-0.76	-4.652	-0.854	-5.593
	-0.761	-1.801	-0.855	-0.5529		-0.761	-3.085	-0.855	-10.17		-0.761	-4.696	-0.855	-5.611
	-0.762	-1.82	-0.856	-0.556		-0.762	-3.108	-0.856	-10.2		-0.762	-4.723	-0.856	-5.63
	-0.763	-1.854	-0.857	-0.5588		-0.763	-3.142	-0.857	-10.19		-0.763	-4.757	-0.857	-5.663
	-0.764	-1.908	-0.858	-0.5633		-0.764	-3.163	-0.858	-10.24		-0.764	-4.792	-0.858	-5.684
	-0.765	-1.926	-0.859	-0.5673		-0.765	-3.185	-0.859	-10.31		-0.765	-4.828	-0.859	-5.694
	-0.766	-1.934	-0.86	-0.5701		-0.766	-3.203	-0.86	-10.35		-0.766	-4.853	-0.86	-5.73
	-0.767	-1.952	-0.861	-0.5764		-0.767	-3.228	-0.861	-10.39		-0.767	-4.877	-0.861	-5.75
	-0.768	-1.962	-0.862	-0.5836		-0.768	-3.237	-0.862	-10.45		-0.768	-4.908	-0.862	-5.77
	-0.769	-1.958	-0.863	-0.5881		-0.769	-3.262	-0.863	-10.49		-0.769	-4.934	-0.863	-5.786
	-0.77	-1.974	-0.864	-0.5888		-0.77	-3.276	-0.864	-10.49		-0.77	-4.962	-0.864	-5.812
	-0.771	-2.004	-0.865	-0.5908		-0.771	-3.31	-0.865	-10.53		-0.771	-5.005	-0.865	-5.836
	-0.772	-2.1	-0.866	-0.5937		-0.772	-3.323	-0.866	-10.55		-0.772	-5.029	-0.866	-5.855
	-0.773	-2.132	-0.867	-0.5983		-0.773	-3.357	-0.867	-10.62		-0.773	-5.039	-0.867	-5.889
	-0.774	-2.079	-0.868	-0.6067		-0.774	-3.376	-0.868	-10.67		-0.774	-5.106	-0.868	-5.911
	-0.775	-2.079	-0.869	-0.607		-0.775	-3.39	-0.869	-10.7		-0.775	-5.13	-0.869	-5.931
	-0.776	-2.089	-0.87	-0.6191		-0.776	-3.411	-0.87	-10.75		-0.776	-5.15	-0.87	-5.948
	-0.777	-2.115	-0.871	-0.6136		-0.777	-3.43	-0.871	-10.79		-0.777	-5.195	-0.871	-5.98
	-0.778	-2.127	-0.872	-0.6167		-0.778	-3.452	-0.872	-10.84		-0.778	-5.227	-0.872	-6.004
	-0.779	-2.126	-0.873	-0.6259		-0.779	-3.476	-0.873	-10.87		-0.779	-5.255	-0.873	-6.027
	-0.78	-2.129	-0.874	-0.6359		-0.78	-3.496	-0.874	-10.89		-0.78	-5.287	-0.874	-6.049
	-0.781	-2.156	-0.875	-0.644		-0.781	-3.511	-0.875	-10.95		-0.781	-5.318	-0.875	-6.069
	-0.782	-2.175	-0.876	-0.6366		-0.782	-3.531	-0.876	-10.97		-0.782	-5.346	-0.876	-6.092
	-0.783	-2.187	-0.877	-0.6367		-0.783	-3.553	-0.877	-10.99		-0.783	-5.381	-0.877	-6.122
	-0.784	-2.193	-0.878	-0.6395		-0.784	-3.577	-0.878	-11.06		-0.784	-5.413	-0.878	-6.144
	-0.785	-2.206	-0.879	-0.6422		-0.785	-3.602	-0.879	-11.09		-0.785	-5.446	-0.879	-6.161
	-0.786	-2.235	-0.88	-0.645		-0.786	-3.626	-0.88	-11.12		-0.786	-5.479	-0.88	-6.196
	-0.787	-2.252	-0.881	-0.6484		-0.787	-3.648	-0.881	-11.14		-0.787	-5.508	-0.881	-6.224
	-0.788	-2.262	-0.882	-0.6516		-0.788	-3.666	-0.882	-11.22		-0.788	-5.54	-0.882	-6.243
	-0.789	-2.267	-0.883	-0.6555		-0.789	-3.698	-0.883	-11.24		-0.789	-5.562	-0.883	-6.275
	-0.79	-2.293	-0.884	-0.6601		-0.79	-3.719	-0.884	-11.3		-0.79	-5.608	-0.884	-6.297
	-0.791	-2.335	-0.885	-0.6637		-0.791	-3.738	-0.885	-11.33		-0.791	-5.642	-0.885	-6.319
	-0.792	-2.338	-0.886	-0.6672		-0.792	-3.759	-0.886	-11.38		-0.792	-5.67	-0.886	-6.341
	-0.793	-2.347	-0.887	-0.6769		-0.793	-3.781	-0.887	-11.44		-0.793	-5.706	-0.887	-6.371
	-0.794	-2.371	-0.888	-0.6817		-0.794	-3.808	-0.888	-11.47		-0.794	-5.73	-0.888	-6.4
	-0.795	-2.437	-0.889	-0.685		-0.795	-3.831	-0.889	-11.47		-0.795	-5.767	-0.889	-6.42
	-0.796	-2.444	-0.89	-0.6891		-0.796	-3.848	-0.89	-11.53		-0.796	-5.774	-0.89	-6.449
	-0.797	-2.456	-0.891	--		-0.797	-3.875	-0.891	-11.56		-0.797	-5.843	-0.891	-6.469
	-0.798	-2.488	-0.892	-0.7617		-0.798	-3.913	-0.892	-11.62		-0.798	-5.881	-0.892	-6.498
	-0.799	-2.501	-0.893	-0.7139		-0.799	-3.935	-0.893	-11.63		-0.799	-5.917	-0.893	-6.531
	-0.8	-2.518	-0.894	-0.7164		-0.8	-3.968	-0.894	-11.67		-0.8	-5.948	-0.894	-6.555
	-0.801	-2.532	-0.895	-0.7177		-0.801	-3.986	-0.895	-11.72		-0.801	-5.938	-0.895	-6.581
	-0.802	-2.537	-0.896	-0.7209		-0.802	-4.021	-0.896	-11.77		-0.802	-6.03	-0.896	-6.611
	-0.803	-2.567	-0.897	-0.7223		-0.803	-4.049	-0.897	-11.83		-0.803	-6.04	-0.897	-6.638
	-0.804	-2.592	-0.898	-0.7257		-0.804	-4.063	-0.898	-11.88		-0.804	-6.094	-0.898	-6.663
	-0.805	-2.602	-0.899	-0.7286		-0.805	-4.096	-0.899	-11.93		-0.805	-6.115	-0.899	-6.685
	-0.806	-2.625	-0.9	-0.7333		-0.806	-4.119	-0.9	-11.9		-0.806	-6.175	-0.9	-6.713
	-0.807	-2.632	-0.901	-0.7378		-0.807	-4.14	-0.901	-11.99		-0.807	-6.203	-0.901	-6.733
	-0.808	-2.661	-0.902	-0.7426		-0.808	-4.163	-0.902	-12.03		-0.808	-6.237	-0.902	-6.761
	-0.809	-2.715	-0.903	-0.7461		-0.809	-4.22	-0.903	-12.09		-0.809	-6.257	-0.903	-6.814
	-0.81	-2.734	-0.904	-0.7504		-0.81	-4.255	-0.904	-12.13		-0.81	-6.31	-0.904	-6.841
	-0.811	-2.758	-0.905	-0.7543		-0.811	-4.304	-0.905	-12.13		-0.811	-6.348	-0.905	-6.857
	-0.812	-2.787	-0.906	-0.761		-0.812	-4.32	-0.906	-12.19		-0.812	-6.378	-0.906	-6.888
	-0.813	-2.767	-0.907	-0.7667		-0.813	-4.356	-0.907	-12.26		-0.813	-6.415	-0.907	-6.917
	-0.814	-2.761	-0.908	-0.7724		-0.814	-4.376	-0.908	-12.3		-0.814	-6.452	-0.908	-6.944
	-0.815	-2.775	-0.909	-0.7769		-0.815	-4.4	-0.909	-12.32		-0.815	-6.461	-0.909	-6.973
	-0.816	-2.79	-0.91	-0.7826		-0.816	-4.425	-0.91	-12.34		-0.816	-6.519	-0.91	-6.995
	-0.817	-2.83	-0.911	-0.7885		-0.817	-4.469	-0.911	-12.4		-0.817	-6.574	-0.911	-7.03
	-0.818	-2.855	-0.912	-0.8005		-0.818	-4.491	-0.912	-12.39		-0.818	-6.597	-0.912	-7.054
	-0.819	-2.884	-0.913	-0.8135		-0.819	-4.522	-0.913	-12.45		-0.819	-6.616	-0.913	-7.092
	-0.82	-2.963	-0.914	-0.8157		-0.82	-4.55	-0.914	-12.47		-0.82	-6.677	-0.914	-7.116
	-0.821	-2.967	-0.915	-0.8172		-0.821	-4.575	-0.915	-12.54		-0.821	-6.716	-0.915	-7.142
	-0.822	-3.016	-0.916	-0.8206		-0.822	-4.606	-0.916	-12.59		-0.822	-6.743	-0.916	-7.179
	-0.823	-3.064	-0.917	-0.8253		-0.823	-4.64	-0.917	-12.63		-0.823	-6.764	-0.917	-7.206
	-0.824	-3.028	-0.918	-0.8292		-0.824	-4.666	-0.918	-12.67		-0.824	-6.812	-0.918	-7.237
	-0.825	-3.032	-0.919	-0.835		-0.825	-4.697	-0.919	-12.7		-0.825	-6.843	-0.919	-7.259
	-0.826	-3.046	-0.92	-0.839		-0.826	-4.73	-0.92	-12.74		-0.826	-6.906	-0.92	-7.298
	-0.827	-3.072	-0.921	-0.8499		-0.827	-4.754	-0.921	-12.78		-0.827	-6.94	-0.921	-7.328
	-0.828	-3.09	-0.922	-0.8553		-0.828	-4.783	-0.922	-12.82		-0.828	-6.971	-0.922	-7.352
	-0.829	-3.107	-0.923	-0.8588		-0.829	-4.825	-0.923	-12.85		-0.829	-7.012	-0.923	-7.385
	-0.83	-3.123	-0.924	-0.864		-0.83	-4.839	-0.924	-12.9		-0.83	-7.052	-0.924	-7.426
	-0.831	-3.114	-0.925	-0.8772		-0.831	-4.872	-0.925	-12.93		-0.831	-7.083	-0.925	-7.457
	-0.832	-3.158	-0.926	-0.8798		-0.832	-4.897	-0.926	-12.97		-0.832	-7.128	-0.926	-7.479
	-0.833	-3.193	-0.927	-0.8834		-0.833	-4.94	-0.927	-13.03		-0.833	-7.158	-0.927	-7.508
	-0.834	-3.212	-0.928	-0.8886		-0.834	-4.965	-0.928	-13.07		-0.834	-7.191	-0.928	-7.544
	-0.835	-3.284	-0.929	-0.8942		-0.835	-4.998	-0.929	-13.09		-0.835	-7.241	-0.929	-7.578
	-0.836	-3.372	-0.93	-0.8997		-0.836	-5.066	-0.93	-13.16		-0.836	-7.286	-0.93	-7.612
	-0.837	-3.313	-0.931	-0.9065		-0.837	-5.083	-0.931	-13.18		-0.837	-7.311	-0.931	-7.635
	-0.838	-3.308	-0.932	-0.9124		-0.838	-5.115	-0.932	-13.23		-0.838	-7.355	-0.932	-7.673
	-0.839	-3.315	-0.933	-0.9159		-0.839	-5.143	-0.933	-13.25		-0.839	-7.411	-0.933	-7.704
	-0.84	-3.338	-0.934	-0.9335		-0.84	-5.206	-0.934	-13.28		-0.84	-7.463	-0.934	-7.728
	-0.841	-3.349	-0.935	-0.9418		-0.841	-5.246	-0.935	-13.34		-0.841	-7.495	-0.935	-7.762
	-0.842	-3.355	-0.936	-0.9473		-0.842	-5.273	-0.936	-13.38		-0.842	-7.525	-0.936	-7.807
	-0.843	-3.362	-0.937	-0.9542		-0.843	-5.302	-0.937	-13.35		-0.843	-7.572	-0.937	-7.832
	-0.844	-3.371	-0.938	-0.9575		-0.844	-5.327	-0.938	-13.45		-0.844	-7.604	-0.938	-7.872
	-0.845	-3.388	-0.939	-0.9621		-0.845	-5.365	-0.939	-13.5		-0.845	-7.65	-0.939	-7.905
	-0.846	-3.442	-0.94	-0.9678		-0.846	-5.395	-0.94	-13.54		-0.846	-7.687	-0.94	-7.936
	-0.847	-3.451	-0.941	-0.9742		-0.847	-5.437	-0.941	-13.6		-0.847	-7.695	-0.941	-7.969
	-0.848	-3.446	-0.942	-0.9814		-0.848	-5.466	-0.942	-13.61		-0.848	-7.781	-0.942	-8.005
	-0.849	-3.486	-0.943	-0.9867		-0.849	-5.501	-0.943	-13.64		-0.849	-7.823	-0.943	-8.034
	-0.85	-3.531	-0.944	-0.9939		-0.85	-5.532	-0.944	-13.68		-0.85	-7.86	-0.944	-8.068
	-0.851	-3.593	-0.945	-1.006		-0.851	-5.562	-0.945	-13.69		-0.851	-7.909	-0.945	-8.102
	-0.852	-3.618	-0.946	-1.01		-0.852	-5.604	-0.946	-13.75		-0.852	-7.945	-0.946	-8.127
	-0.853	-3.63	-0.947	-1.017		-0.853	-5.628	-0.947	-13.73		-0.853	-7.962	-0.947	-8.17
	-0.854	-3.664	-0.948	-1.024		-0.854	-5.675	-0.948	-13.79		-0.854	-8.017	-0.948	-8.212
	-0.855	-3.683	-0.949	-1.041		-0.855	-5.723	-0.949	-13.86		-0.855	-8.091	-0.949	-8.241
	-0.856	-3.693	-0.95	-1.054		-0.856	-5.753	-0.95	-13.85		-0.856	-8.124	-0.95	-8.281
	-0.857	-3.795	-0.951	-1.056		-0.857	-5.788	-0.951	-13.91		-0.857	-8.168	-0.951	-8.301
	-0.858	-3.77	-0.952	-1.057		-0.858	-5.832	-0.952	-13.98		-0.858	-8.204	-0.952	-8.358
	-0.859	-3.768	-0.953	-1.064		-0.859	-5.855	-0.953	-14.01		-0.859	-8.253	-0.953	-8.391
	-0.86	-3.802	-0.954	-1.07		-0.86	-5.889	-0.954	-14.07		-0.86	-8.307	-0.954	-8.423
	-0.861	-3.806	-0.955	-1.078		-0.861	-5.929	-0.955	-14.07		-0.861	-8.327	-0.955	-8.459
	-0.862	-3.824	-0.956	-1.086		-0.862	-5.972	-0.956	-14.1		-0.862	-8.4	-0.956	-8.496
	-0.863	-3.834	-0.957	-1.095		-0.863	-6.018	-0.957	-14.14		-0.863	-8.391	-0.957	-8.52
	-0.864	-3.91	-0.958	-1.103		-0.864	-6.051	-0.958	-14.18		-0.864	-8.504	-0.958	-8.568
	-0.865	-3.949	-0.959	-1.109		-0.865	-6.093	-0.959	-14.24		-0.865	-8.54	-0.959	-8.601
	-0.866	-3.965	-0.96	-1.116		-0.866	-6.164	-0.96	-14.29		-0.866	-8.58	-0.96	-8.616
	-0.867	-3.995	-0.961	-1.123		-0.867	-6.263	-0.961	-14.31		-0.867	-8.636	-0.961	-8.675
	-0.868	-4.027	-0.962	-1.135		-0.868	-6.278	-0.962	-14.35		-0.868	-8.68	-0.962	-8.711
	-0.869	-4.038	-0.963	-1.145		-0.869	-6.303	-0.963	-14.39		-0.869	-8.721	-0.963	-8.754
	-0.87	-4.114	-0.964	-1.151		-0.87	-6.327	-0.964	-14.42		-0.87	-8.782	-0.964	-8.789
	-0.871	-4.122	-0.965	-1.156		-0.871	-6.378	-0.965	-14.47		-0.871	-8.824	-0.965	-8.823
	-0.872	-4.105	-0.966	-1.164		-0.872	-6.414	-0.966	-14.52		-0.872	-8.841	-0.966	-8.847
	-0.873	-4.147	-0.967	-1.17		-0.873	-6.455	-0.967	-14.54		-0.873	-8.93	-0.967	-8.898
	-0.874	-4.133	-0.968	-1.177		-0.874	-6.467	-0.968	-14.58		-0.874	-8.973	-0.968	-8.935
	-0.875	-4.16	-0.969	-1.187		-0.875	-6.514	-0.969	-14.63		-0.875	-8.991	-0.969	-8.983
	-0.876	-4.206	-0.97	-1.195		-0.876	-6.572	-0.97	-14.65		-0.876	-9.068	-0.97	-9.011
	-0.877	-4.222	-0.971	-1.202		-0.877	-6.609	-0.971	-14.69		-0.877	-9.124	-0.971	-9.055
	-0.878	-4.244	-0.972	-1.209		-0.878	-6.642	-0.972	-14.72		-0.878	-9.165	-0.972	-9.087
	-0.879	-4.3	-0.973	-1.222		-0.879	-6.685	-0.973	-14.73		-0.879	-9.208	-0.973	-9.13
	-0.88	-4.408	-0.974	-1.229		-0.88	-6.728	-0.974	-14.76		-0.88	-9.173	-0.974	-9.154
	-0.881	-4.392	-0.975	-1.237		-0.881	-6.78	-0.975	-14.77		-0.881	-9.313	-0.975	-9.175
	-0.882	-4.42	-0.976	-1.246		-0.882	-6.823	-0.976	-14.85		-0.882	-9.375	-0.976	-9.278
	-0.883	-4.433	-0.977	-1.257		-0.883	-6.853	-0.977	-14.9		-0.883	-9.413	-0.977	-9.301
	-0.884	-4.456	-0.978	-1.266		-0.884	-6.941	-0.978	-14.93		-0.884	-9.468	-0.978	-9.335
	-0.885	-4.464	-0.979	-1.274		-0.885	-6.97	-0.979	-14.96		-0.885	-9.51	-0.979	-9.374
	-0.886	-4.498	-0.98	-1.282		-0.886	-7.015	-0.98	-15.01		-0.886	-9.548	-0.98	-9.407
	-0.887	-4.536	-0.981	-1.294		-0.887	-7.054	-0.981	-15.07		-0.887	-9.546	-0.981	-9.449
	-0.888	-4.569	-0.982	--		-0.888	-7.108	-0.982	-15.11		-0.888	-9.64	-0.982	-9.478
	-0.889	-4.611	-0.983	-1.399		-0.889	-7.132	-0.983	-15.16		-0.889	-9.704	-0.983	-9.533
	-0.89	-4.614	-0.984	-1.337		-0.89	-7.18	-0.984	-15.17		-0.89	-9.814	-0.984	-9.58
	-0.891	-4.633	-0.985	-1.338		-0.891	-7.198	-0.985	-15.18		-0.891	-9.813	-0.985	-9.617
	-0.892	-4.644	-0.986	-1.344		-0.892	-7.278	-0.986	-15.22		-0.892	-9.873	-0.986	-9.656
	-0.893	-4.685	-0.987	-1.352		-0.893	-7.336	-0.987	-15.25		-0.893	-9.951	-0.987	-9.697
	-0.894	-4.714	-0.988	-1.358		-0.894	-7.38	-0.988	-15.33		-0.894	-10	-0.988	-9.728
	-0.895	-4.751	-0.989	-1.367		-0.895	-7.424	-0.989	-15.34		-0.895	-10.05	-0.989	-9.777
	-0.896	-4.805	-0.99	-1.378		-0.896	-7.467	-0.99	-15.33		-0.896	-10.1	-0.99	-9.808
	-0.897	-4.842	-0.991	-1.388		-0.897	-7.507	-0.991	-15.36		-0.897	-10.15	-0.991	-9.857
	-0.898	-4.847	-0.992	-1.398		-0.898	-7.565	-0.992	-15.48		-0.898	-10.19	-0.992	-9.908
	-0.899	-4.874	-0.993	-1.407		-0.899	-7.584	-0.993	-15.54		-0.899	-10.25	-0.993	-9.94
	-0.9	-4.916	-0.994	-1.415		-0.9	-7.651	-0.994	-15.6		-0.9	-10.3	-0.994	-9.984
	-0.901	-4.976	-0.995	-1.425		-0.901	-7.705	-0.995	-15.65		-0.901	-10.34	-0.995	-10.03
	-0.902	-4.993	-0.996	-1.436		-0.902	-7.74	-0.996	-15.67		-0.902	-10.37	-0.996	-10.06
	-0.903	-4.997	-0.997	-1.45		-0.903	-7.779	-0.997	-15.73		-0.903	-10.41	-0.997	-10.12
	-0.904	-5.052	-0.998	-1.462		-0.904	-7.826	-0.998	-15.76		-0.904	-10.54	-0.998	-10.16
	-0.905	-5.06	-0.999	-1.471		-0.905	-7.935	-0.999	-15.75		-0.905	-10.59	-0.999	-10.2
	-0.906	-5.077	-1	-1.48		-0.906	-8.002	-1	-15.8		-0.906	-10.63	-1	-10.25
	-0.907	-5.108	-1.001	-1.49		-0.907	-8.024	-1.001	-15.83		-0.907	-10.67	-1.001	-10.3
	-0.908	-5.142	-1.002	-1.5		-0.908	-8.111	-1.002	-15.85		-0.908	-10.72	-1.002	-10.33
	-0.909	-5.21	-1.003	-1.51		-0.909	-8.166	-1.003	-15.9		-0.909	-10.75	-1.003	-10.38
	-0.91	-5.257	-1.004	-1.519		-0.91	-8.204	-1.004	-15.91		-0.91	-10.87	-1.004	-10.42
	-0.911	-5.298	-1.005	-1.529		-0.911	-8.235	-1.005	-15.94		-0.911	-10.87	-1.005	-10.47
	-0.912	-5.311	-1.006	-1.549		-0.912	-8.308	-1.006	-16.01		-0.912	-11.01	-1.006	-10.5
	-0.913	-5.32	-1.007	-1.556		-0.913	-8.35	-1.007	-16.09		-0.913	-11.04	-1.007	-10.55
	-0.914	-5.446	-1.008	-1.566		-0.914	-8.4	-1.008	-16.05		-0.914	-11.1	-1.008	-10.59
	-0.915	-5.548	-1.009	-1.576		-0.915	-8.454	-1.009	-16.08		-0.915	-11.18	-1.009	-10.65
	-0.916	-5.568	-1.01	-1.589		-0.916	-8.492	-1.01	-16.15		-0.916	-11.23	-1.01	-10.7
	-0.917	-5.712	-1.011	-1.603		-0.917	-8.526	-1.011	-16.15		-0.917	-11.27	-1.011	-10.74
	-0.918	-5.687	-1.012	-1.615		-0.918	-8.593	-1.012	-16.17		-0.918	-11.34	-1.012	-10.79
	-0.919	-5.653	-1.013	-1.654		-0.919	-8.621	-1.013	-16.28		-0.919	-11.39	-1.013	-10.83
	-0.92	-5.653	-1.014	-1.662		-0.92	-8.681	-1.014	-16.32		-0.92	-11.46	-1.014	-10.86
	-0.921	-5.656	-1.015	-1.662		-0.921	-8.747	-1.015	-16.36		-0.921	-11.47	-1.015	-10.92
	-0.922	-5.683	-1.016	-1.673		-0.922	-8.8	-1.016	-16.47		-0.922	-11.52	-1.016	-10.97
	-0.923	-5.699	-1.017	-1.683		-0.923	-8.893	-1.017	-16.85		-0.923	-11.65	-1.017	-11.01
	-0.924	-5.739	-1.018	-1.693		-0.924	-8.926	-1.018	-16.97		-0.924	-11.69	-1.018	-11.06
	-0.925	-5.82	-1.019	-1.707		-0.925	-8.978	-1.019	-17.05		-0.925	-11.75	-1.019	-11.1
	-0.926	-5.836	-1.02	-1.719		-0.926	-9.041	-1.02	-17.06		-0.926	-11.79	-1.02	-11.16
	-0.927	-5.912	-1.021	-1.735		-0.927	-9.116	-1.021	-17.11		-0.927	-11.88	-1.021	-11.21
	-0.928	-5.903	-1.022	-1.749		-0.928	-9.154	-1.022	-17.16		-0.928	-11.92	-1.022	-11.25
	-0.929	-5.981	-1.023	-1.757		-0.929	-9.21	-1.023	-17.16		-0.929	-11.93	-1.023	-11.31
	-0.93	-6.086	-1.024	-1.77		-0.93	-9.255	-1.024	-17.19		-0.93	-12.05	-1.024	-11.34
	-0.931	-6.108	-1.025	-1.781		-0.931	-9.308	-1.025	-17.19		-0.931	-12.15	-1.025	-11.39
	-0.932	-6.128	-1.026	-1.789		-0.932	-9.348	-1.026	-17.17		-0.932	-12.2	-1.026	-11.44
	-0.933	-6.182	-1.027	-1.8		-0.933	-9.409	-1.027	-17.21		-0.933	-12.22	-1.027	-11.48
	-0.934	-6.171	-1.028	-1.811		-0.934	-9.459	-1.028	-17.21		-0.934	-12.32	-1.028	-11.54
	-0.935	-6.212	-1.029	-1.824		-0.935	-9.518	-1.029	-17.18		-0.935	-12.38	-1.029	-11.6
	-0.936	-6.214	-1.03	-1.839		-0.936	-9.576	-1.03	-17.27		-0.936	-12.44	-1.03	-11.64
	-0.937	-6.226	-1.031	-1.851		-0.937	-9.636	-1.031	-17.2		-0.937	-12.49	-1.031	-11.66
	-0.938	-6.33	-1.032	-1.866		-0.938	-9.687	-1.032	-17.3		-0.938	-12.56	-1.032	-11.75
	-0.939	-6.411	-1.033	-1.883		-0.939	-9.73	-1.033	-17.31		-0.939	-12.58	-1.033	-11.78
	-0.94	-6.428	-1.034	-1.907		-0.94	-9.782	-1.034	-17.36		-0.94	-12.69	-1.034	-11.84
	-0.941	-6.448	-1.035	-1.917		-0.941	-9.842	-1.035	-17.37		-0.941	-12.74	-1.035	-11.89
	-0.942	-6.504	-1.036	-1.926		-0.942	-9.873	-1.036	-17.4		-0.942	-12.8	-1.036	-11.91
	-0.943	-6.566	-1.037	-1.939		-0.943	-9.948	-1.037	-17.45		-0.943	-12.86	-1.037	-12
	-0.944	-6.564	-1.038	-1.953		-0.944	-9.984	-1.038	-17.47		-0.944	-12.94	-1.038	-12.02
	-0.945	-6.545	-1.039	-1.967		-0.945	-10.06	-1.039	-17.48		-0.945	-12.99	-1.039	-12.11
	-0.946	-6.584	-1.04	-1.979		-0.946	-10.11	-1.04	-17.49		-0.946	-13.07	-1.04	-12.16
	-0.947	-6.627	-1.041	-1.995		-0.947	-10.16	-1.041	-17.49		-0.947	-13.14	-1.041	-12.19
	-0.948	-6.672	-1.042	-2.009		-0.948	-10.22	-1.042	-17.57		-0.948	-13.2	-1.042	-12.25
	-0.949	-6.743	-1.043	-2.039		-0.949	-10.27	-1.043	-17.56		-0.949	-13.29	-1.043	-12.31
	-0.95	-6.986	-1.044	-2.062		-0.95	-10.33	-1.044	-17.63		-0.95	-13.34	-1.044	-12.37
	-0.951	-7.028	-1.045	-2.06		-0.951	-10.37	-1.045	-17.66		-0.951	-13.41	-1.045	-12.4
	-0.952	-6.995	-1.046	-2.068		-0.952	-10.43	-1.046	-17.64		-0.952	-13.48	-1.046	-12.46
	-0.953	-6.988	-1.047	-2.081		-0.953	-10.49	-1.047	-17.71		-0.953	-13.55	-1.047	-12.52
	-0.954	-7.01	-1.048	-2.093		-0.954	-10.52	-1.048	-17.69		-0.954	-13.62	-1.048	-12.57
	-0.955	-7.025	-1.049	-2.11		-0.955	-10.57	-1.049	-17.84		-0.955	-13.69	-1.049	-12.62
	-0.956	-7.074	-1.05	-2.124		-0.956	-10.65	-1.05	-17.87		-0.956	-13.76	-1.05	-12.65
	-0.957	-7.092	-1.051	-2.138		-0.957	-10.7	-1.051	-17.92		-0.957	-13.83	-1.051	-12.71
	-0.958	-7.137	-1.052	-2.151		-0.958	-10.74	-1.052	-17.94		-0.958	-13.9	-1.052	-12.79
	-0.959	-7.171	-1.053	-2.167		-0.959	-10.82	-1.053	-17.94		-0.959	-13.95	-1.053	-12.84
	-0.96	-7.188	-1.054	--		-0.96	-10.87	-1.054	-17.95		-0.96	-14.05	-1.054	-12.89
	-0.961	-7.213	-1.055	-2.323		-0.961	-10.93	-1.055	-17.99		-0.961	-14.13	-1.055	-12.93
	-0.962	-7.234	-1.056	-2.24		-0.962	-10.98	-1.056	-18.05		-0.962	-14.21	-1.056	-13
	-0.963	-7.275	-1.057	-2.238		-0.963	-11.04	-1.057	-18.03		-0.963	-14.22	-1.057	-13.04
	-0.964	-7.348	-1.058	-2.254		-0.964	-11.11	-1.058	-18.04		-0.964	-14.35	-1.058	-13.1
	-0.965	-7.421	-1.059	-2.27		-0.965	-11.18	-1.059	-18.02		-0.965	-14.43	-1.059	-13.16
	-0.966	-7.491	-1.06	-2.286		-0.966	-11.23	-1.06	-18.12		-0.966	-14.46	-1.06	-13.22
	-0.967	-7.523	-1.061	-2.304		-0.967	-11.29	-1.061	-18.15		-0.967	-14.55	-1.061	-13.27
	-0.968	-7.549	-1.062	-2.32		-0.968	-11.32	-1.062	-18.23		-0.968	-14.64	-1.062	-13.32
	-0.969	-7.593	-1.063	-2.335		-0.969	-11.39	-1.063	-18.3		-0.969	-14.62	-1.063	-13.37
	-0.97	-7.653	-1.064	-2.354		-0.97	-11.44	-1.064	-18.29		-0.97	-14.68	-1.064	-13.45
	-0.971	-7.702	-1.065	-2.368		-0.971	-11.51	-1.065	-18.32		-0.971	-14.86	-1.065	-13.49
	-0.972	-7.767	-1.066	-2.383		-0.972	-11.57	-1.066	-18.36		-0.972	-14.95	-1.066	-13.56
	-0.973	-7.844	-1.067	-2.402		-0.973	-11.61	-1.067	-18.38		-0.973	-15.02	-1.067	-13.62
	-0.974	-7.89	-1.068	-2.418		-0.974	-11.69	-1.068	-18.4		-0.974	-15.08	-1.068	-13.66
	-0.975	-8.03	-1.069	-2.453		-0.975	-11.74	-1.069	-18.39		-0.975	-15.16	-1.069	-13.72
	-0.976	-8.065	-1.07	-2.457		-0.976	-11.8	-1.07	-18.49		-0.976	-15.19	-1.07	-13.78
	-0.977	-8.055	-1.071	-2.468		-0.977	-11.85	-1.071	-18.54		-0.977	-15.26	-1.071	-13.82
	-0.978	-8.067	-1.072	-2.492		-0.978	-11.92	-1.072	-18.55		-0.978	-15.31	-1.072	-13.88
	-0.979	-8.121	-1.073	-2.508		-0.979	-11.97	-1.073	-18.56		-0.979	-15.47	-1.073	-13.96
	-0.98	-8.339	-1.074	-2.525		-0.98	-12.02	-1.074	-18.6		-0.98	-15.53	-1.074	-14.02
	-0.981	-8.303	-1.075	-2.546		-0.981	-12.13	-1.075	-18.6		-0.981	-15.6	-1.075	-14.07
	-0.982	-8.359	-1.076	-2.567		-0.982	-12.18	-1.076	-18.49		-0.982	-15.69	-1.076	-14.12
	-0.983	-8.401	-1.077	-2.583		-0.983	-12.24	-1.077	-18.56		-0.983	-15.76	-1.077	-14.19
	-0.984	-8.419	-1.078	-2.602		-0.984	-12.29	-1.078	-18.67		-0.984	-15.84	-1.078	-14.24
	-0.985	-8.454	-1.079	-2.619		-0.985	-12.38	-1.079	-18.76		-0.985	-15.89	-1.079	-14.28
	-0.986	-8.484	-1.08	-2.636		-0.986	-12.42	-1.08	-18.81		-0.986	-15.97	-1.08	-14.38
	-0.987	-8.515	-1.081	-2.653		-0.987	-12.47	-1.081	-18.83		-0.987	-16.05	-1.081	-14.44
	-0.988	-8.629	-1.082	-2.672		-0.988	-12.54	-1.082	-18.88		-0.988	-16.14	-1.082	-14.51
	-0.989	-8.673	-1.083	-2.689		-0.989	-12.59	-1.083	-18.92		-0.989	-16.18	-1.083	-14.56
	-0.99	-8.697	-1.084	-2.708		-0.99	-12.65	-1.084	-18.89		-0.99	-16.2	-1.084	-14.62
	-0.991	-8.705	-1.085	-2.726		-0.991	-12.72	-1.085	-18.94		-0.991	-16.32	-1.085	-14.68
	-0.992	-8.744	-1.086	-2.749		-0.992	-12.73	-1.086	-19.01		-0.992	-16.43	-1.086	-14.73
	-0.993	-8.804	-1.087	-2.772		-0.993	-12.84	-1.087	-19.05		-0.993	-16.54	-1.087	-14.79
	-0.994	-8.897	-1.088	-2.79		-0.994	-12.92	-1.088	-19.06		-0.994	-16.63	-1.088	-14.88
	-0.995	-8.92	-1.089	-2.807		-0.995	-13	-1.089	-19.07		-0.995	-16.72	-1.089	-14.92
	-0.996	-8.949	-1.09	-2.829		-0.996	-13.03	-1.09	-19.11		-0.996	-16.77	-1.09	-14.97
	-0.997	-9.001	-1.091	-2.846		-0.997	-13.1	-1.091	-19.15		-0.997	-16.86	-1.091	-15.04
	-0.998	-9.061	-1.092	-2.864		-0.998	-13.17	-1.092	-19.2		-0.998	-16.94	-1.092	-15.12
	-0.999	-9.22	-1.093	-2.894		-0.999	-13.24	-1.093	-19.21		-0.999	-17.01	-1.093	-15.17
	-1	-9.278	-1.094	-2.914		-1	-13.28	-1.094	-19.26		-1	-17.08	-1.094	-15.24
	-1.001	-9.342	-1.095	-2.933		-1.001	-13.33	-1.095	-19.25		-1.001	-17.19	-1.095	-15.3
	-1.002	-9.391	-1.096	-2.944		-1.002	-13.4	-1.096	-19.37		-1.002	-17.28	-1.096	-15.36
	-1.003	-9.448	-1.097	-2.962		-1.003	-13.45	-1.097	-19.41		-1.003	-17.35	-1.097	-15.43
	-1.004	-9.509	-1.098	-2.982		-1.004	-13.54	-1.098	-19.41		-1.004	-17.43	-1.098	-15.5
	-1.005	-9.596	-1.099	-2.998		-1.005	-13.59	-1.099	-19.43		-1.005	-17.52	-1.099	-15.54
	-1.006	-9.622	-1.1	-3.017		-1.006	-13.63	-1.1	-19.44		-1.006	-17.52	-1.1	-15.61
	-1.007	-9.707	-1.101	-3.037		-1.007	-13.71	-1.101	-19.5		-1.007	-17.61	-1.101	-15.67
	-1.008	-9.715	-1.102	-3.056		-1.008	-13.77	-1.102	-19.57		-1.008	-17.66	-1.102	-15.74
	-1.009	-9.751	-1.103	-3.079		-1.009	-13.84	-1.103	-19.6		-1.009	-17.88	-1.103	-15.81
	-1.01	-9.797	-1.104	-3.109		-1.01	-13.91	-1.104	-19.63		-1.01	-17.96	-1.104	-15.86
	-1.011	-9.858	-1.105	-3.135		-1.011	-13.99	-1.105	-19.67		-1.011	-18.05	-1.105	-15.94
	-1.012	-9.959	-1.106	-3.161		-1.012	-14.07	-1.106	-19.71		-1.012	-18.12	-1.106	-15.99
	-1.013	-9.993	-1.107	-3.181		-1.013	-14.12	-1.107	-19.71		-1.013	-18.2	-1.107	-16.07
	-1.014	-10.02	-1.108	-3.195		-1.014	-14.19	-1.108	-19.73		-1.014	-18.28	-1.108	-16.13
	-1.015	-10.09	-1.109	-3.218		-1.015	-14.26	-1.109	-19.74		-1.015	-18.37	-1.109	-16.2
	-1.016	-10.18	-1.11	-3.242		-1.016	-14.33	-1.11	-19.83		-1.016	-18.44	-1.11	-16.27
	-1.017	-10.24	-1.111	-3.266		-1.017	-14.37	-1.111	-19.86		-1.017	-18.53	-1.111	-16.34
	-1.018	-10.29	-1.112	-3.291		-1.018	-14.42	-1.112	-19.87		-1.018	-18.59	-1.112	-16.41
	-1.019	-10.33	-1.113	-3.307		-1.019	-14.49	-1.113	-19.88		-1.019	-18.66	-1.113	-16.46
	-1.02	-10.47	-1.114	-3.334		-1.02	-14.57	-1.114	-19.94		-1.02	-18.81	-1.114	-16.54
	-1.021	-10.64	-1.115	-3.358		-1.021	-14.6	-1.115	-20.04		-1.021	-18.9	-1.115	-16.59
	-1.022	-10.72	-1.116	-3.379		-1.022	-14.7	-1.116	-20.07		-1.022	-18.96	-1.116	-16.64
	-1.023	-10.71	-1.117	-3.407		-1.023	-14.73	-1.117	-20.04		-1.023	-19.03	-1.117	-16.73
	-1.024	-10.88	-1.118	-3.426		-1.024	-14.78	-1.118	-20.09		-1.024	-19.17	-1.118	-16.8
	-1.025	-10.9	-1.119	-3.445		-1.025	-14.87	-1.119	-20.2		-1.025	-19.23	-1.119	-16.87
	-1.026	-10.92	-1.12	-3.465		-1.026	-15	-1.12	-20.3		-1.026	-19.31	-1.12	-16.94
	-1.027	-10.98	-1.121	-3.486		-1.027	-15.02	-1.121	-20.23		-1.027	-19.4	-1.121	-17
	-1.028	-11.01	-1.122	-3.504		-1.028	-15.08	-1.122	-20.35		-1.028	-19.49	-1.122	-17.09
	-1.029	-11.04	-1.123	-3.533		-1.029	-15.15	-1.123	-20.39		-1.029	-19.57	-1.123	-17.15
	-1.03	-11.08	-1.124	-3.563		-1.03	-15.24	-1.124	-20.44		-1.03	-19.67	-1.124	-17.23
	-1.031	-11.14	-1.125	-3.584		-1.031	-15.26	-1.125	-20.5		-1.031	-19.76	-1.125	-17.29
	-1.032	-11.3	-1.126	-3.607		-1.032	-15.35	-1.126	-20.52		-1.032	-19.84	-1.126	-17.34
	-1.033	-11.38	-1.127	-3.632		-1.033	-15.42	-1.127	-20.57		-1.033	-19.94	-1.127	-17.44
	-1.034	-11.38	-1.128	-3.655		-1.034	-15.49	-1.128	-20.63		-1.034	-19.99	-1.128	-17.51
	-1.035	-11.43	-1.129	-3.685		-1.035	-15.57	-1.129	-20.67		-1.035	-20	-1.129	-17.58
	-1.036	-11.57	-1.13	-3.72		-1.036	-15.61	-1.13	-20.7		-1.036	-20.19	-1.13	-17.65
	-1.037	-11.7	-1.131	-3.741		-1.037	-15.64	-1.131	-20.72		-1.037	-20.26	-1.131	-17.7
	-1.038	-11.72	-1.132	-3.765		-1.038	-15.72	-1.132	-20.77		-1.038	-20.36	-1.132	-17.77
	-1.039	-11.8	-1.133	-3.794		-1.039	-15.8	-1.133	-20.78		-1.039	-20.42	-1.133	-17.86
	-1.04	-11.83	-1.134	-3.824		-1.04	-15.85	-1.134	-20.72		-1.04	-20.42	-1.134	-17.91
	-1.041	-11.85	-1.135	-3.85		-1.041	-15.92	-1.135	-20.84		-1.041	-20.55	-1.135	-17.99
	-1.042	-11.92	-1.136	-3.885		-1.042	-15.98	-1.136	-20.94		-1.042	-20.72	-1.136	-18.08
	-1.043	-12.01	-1.137	-3.91		-1.043	-16.03	-1.137	-20.96		-1.043	-20.78	-1.137	-18.14
	-1.044	-12	-1.138	-3.932		-1.044	-16.11	-1.138	-20.91		-1.044	-20.88	-1.138	-18.19
	-1.045	-12.09	-1.139	-3.959		-1.045	-16.16	-1.139	-21.01		-1.045	-20.99	-1.139	-18.27
	-1.046	-12.18	-1.14	-3.985		-1.046	-16.25	-1.14	-21.02		-1.046	-21.06	-1.14	-18.34
	-1.047	-12.23	-1.141	-4.01		-1.047	-16.3	-1.141	-21.1		-1.047	-21.1	-1.141	-18.41
	-1.048	-12.3	-1.142	-4.045		-1.048	-16.4	-1.142	-21.13		-1.048	-21.24	-1.142	-18.48
	-1.049	-12.4	-1.143	-4.066		-1.049	-16.42	-1.143	-21.18		-1.049	-21.33	-1.143	-18.55
	-1.05	-12.53	-1.144	-4.084		-1.05	-16.52	-1.144	-21.16		-1.05	-21.42	-1.144	-18.66
	-1.051	-12.62	-1.145	-4.105		-1.051	-16.61	-1.145	-21.25		-1.051	-21.49	-1.145	-18.72
	-1.052	-12.67	-1.146	-4.127		-1.052	-16.63	-1.146	-21.26		-1.052	-21.58	-1.146	-18.78
	-1.053	-12.73	-1.147	-4.155		-1.053	-16.68	-1.147	-21.3		-1.053	-21.65	-1.147	-18.86
	-1.054	-12.83	-1.148	-4.182		-1.054	-16.77	-1.148	-21.4		-1.054	-21.76	-1.148	-18.94
	-1.055	-12.89	-1.149	-4.208		-1.055	-16.83	-1.149	-21.44		-1.055	-21.78	-1.149	-19.02
	-1.056	-13	-1.15	-4.237		-1.056	-16.92	-1.15	-21.45		-1.056	-21.94	-1.15	-19.07
	-1.057	-13.08	-1.151	-4.261		-1.057	-16.97	-1.151	-21.4		-1.057	-22.04	-1.151	-19.17
	-1.058	-13.13	-1.152	-4.334		-1.058	-17.03	-1.152	-21.41		-1.058	-22.1	-1.152	-19.24
	-1.059	-13.23	-1.153	-4.324		-1.059	-17.1	-1.153	-21.51		-1.059	-22.21	-1.153	-19.32
	-1.06	-13.29	-1.154	-4.278		-1.06	-17.16	-1.154	-21.61		-1.06	-22.28	-1.154	-19.39
	-1.061	-13.32	-1.155	-4.28		-1.061	-17.22	-1.155	-21.57		-1.061	-22.36	-1.155	-19.47
	-1.062	-13.4	-1.156	-4.358		-1.062	-17.28	-1.156	-21.66		-1.062	-22.43	-1.156	-19.53
	-1.063	-13.47	-1.157	-4.422		-1.063	-17.37	-1.157	-21.73		-1.063	-22.5	-1.157	-19.6
	-1.064	-13.54	-1.158	-4.448		-1.064	-17.43	-1.158	-21.77		-1.064	-22.6	-1.158	-19.7
	-1.065	-13.62	-1.159	-4.485		-1.065	-17.48	-1.159	-21.75		-1.065	-22.74	-1.159	-19.77
	-1.066	-13.7	-1.16	-4.509		-1.066	-17.56	-1.16	-21.76		-1.066	-22.82	-1.16	-19.85
	-1.067	-13.78	-1.161	-4.533		-1.067	-17.61	-1.161	-21.84		-1.067	-22.98	-1.161	-19.92
	-1.068	-13.9	-1.162	-4.573		-1.068	-17.69	-1.162	-21.91		-1.068	-23.04	-1.162	-20.01
	-1.069	-14.03	-1.163	-4.623		-1.069	-17.73	-1.163	-21.97		-1.069	-23.13	-1.163	-20.09
	-1.07	-14.07	-1.164	-4.645		-1.07	-17.83	-1.164	-21.97		-1.07	-23.23	-1.164	-20.14
	-1.071	-14.16	-1.165	-4.661		-1.071	-17.88	-1.165	-22.04		-1.071	-23.31	-1.165	-20.23
	-1.072	-14.31	-1.166	-4.692		-1.072	-17.92	-1.166	-22.05		-1.072	-23.25	-1.166	-20.32
	-1.073	-14.39	-1.167	-4.716		-1.073	-18	-1.167	-22.08		-1.073	-23.49	-1.167	-20.39
	-1.074	-14.44	-1.168	-4.74		-1.074	-18.1	-1.168	-22.09		-1.074	-23.59	-1.168	-20.47
	-1.075	-14.5	-1.169	-4.779		-1.075	-18.16	-1.169	-22.13		-1.075	-23.69	-1.169	-20.55
	-1.076	-14.57	-1.17	-4.812		-1.076	-18.24	-1.17	-22.2		-1.076	-23.75	-1.17	-20.62
	-1.077	-14.71	-1.171	-4.843		-1.077	-18.3	-1.171	-22.22		-1.077	-23.9	-1.171	-20.68
	-1.078	-14.72	-1.172	-4.869		-1.078	-18.43	-1.172	-22.23		-1.078	-24	-1.172	-20.75
	-1.079	-14.82	-1.173	-4.896		-1.079	-18.52	-1.173	-22.26		-1.079	-24.08	-1.173	-20.87
	-1.08	-14.94	-1.174	-4.932		-1.08	-18.54	-1.174	-22.28		-1.08	-24.09	-1.174	-20.93
	-1.081	-15.09	-1.175	-4.963		-1.081	-18.64	-1.175	-22.38		-1.081	-24.28	-1.175	-21.04
	-1.082	-15.17	-1.176	-4.992		-1.082	-18.7	-1.176	-22.46		-1.082	-24.32	-1.176	-21.11
	-1.083	-15.2	-1.177	-5.028		-1.083	-18.81	-1.177	-22.5		-1.083	-24.38	-1.177	-21.16
	-1.084	-15.27	-1.178	-5.059		-1.084	-18.87	-1.178	-22.5		-1.084	-24.61	-1.178	-21.27
	-1.085	-15.36	-1.179	-5.086		-1.085	-18.93	-1.179	-22.46		-1.085	-24.67	-1.179	-21.36
	-1.086	-15.42	-1.18	-5.116		-1.086	-18.99	-1.18	-22.5		-1.086	-24.77	-1.18	-21.44
	-1.087	-15.5	-1.181	-5.148		-1.087	-19.06	-1.181	-22.52		-1.087	-24.78	-1.181	-21.47
	-1.088	-15.6	-1.182	-5.192		-1.088	-19.16	-1.182	-22.47		-1.088	-24.99	-1.182	-21.6
	-1.089	-15.68	-1.183	-5.208		-1.089	-19.26	-1.183	-22.54		-1.089	-25.08	-1.183	-21.68
	-1.09	-15.75	-1.184	-5.244		-1.09	-19.32	-1.184	-22.56		-1.09	-25.05	-1.184	-21.79
	-1.091	-15.84	-1.185	-5.283		-1.091	-19.42	-1.185	-22.58		-1.091	-25.25	-1.185	-21.87
	-1.092	-15.86	-1.186	-5.317		-1.092	-19.51	-1.186	-22.69		-1.092	-25.36	-1.186	-21.95
	-1.093	-16.04	-1.187	-5.357		-1.093	-19.57	-1.187	-22.82		-1.093	-25.44	-1.187	-22.02
	-1.094	-16.12	-1.188	-5.384		-1.094	-19.66	-1.188	-22.85		-1.094	-25.52	-1.188	-22.1
	-1.095	-16.18	-1.189	-5.415		-1.095	-19.72	-1.189	-22.94		-1.095	-25.51	-1.189	-22.19
	-1.096	-16.25	-1.19	-5.451		-1.096	-19.83	-1.19	-23.02		-1.096	-25.69	-1.19	-22.27
	-1.097	-16.35	-1.191	-5.496		-1.097	-19.88	-1.191	-23.05		-1.097	-25.87	-1.191	-22.35
	-1.098	-16.41	-1.192	-5.507		-1.098	-19.95	-1.192	-23.09		-1.098	-25.97	-1.192	-22.43
	-1.099	-16.47	-1.193	-5.532		-1.099	-20.05	-1.193	-23.11		-1.099	-25.89	-1.193	-22.51
	-1.1	-16.6	-1.194	-5.567		-1.1	-20.12	-1.194	-23.12		-1.1	-26.17	-1.194	-22.57
	-1.101	-16.71	-1.195	-5.601		-1.101	-20.26	-1.195	-23.16		-1.101	-26.23	-1.195	-22.7
	-1.102	-16.76	-1.196	-5.629		-1.102	-20.29	-1.196	-23.24		-1.102	-26.35	-1.196	-22.77
	-1.103	-16.84	-1.197	-5.664		-1.103	-20.35	-1.197	-23.26		-1.103	-26.43	-1.197	-22.86
	-1.104	-16.95	-1.198	-5.697		-1.104	-20.36	-1.198	-23.28		-1.104	-26.53	-1.198	-22.94
	-1.105	-17.08	-1.199	-5.755		-1.105	-20.45	-1.199	-23.26		-1.105	-26.61	-1.199	-23.02
	-1.106	-17.19	-1.2	-5.813		-1.106	-20.5	-1.2	-23.24		-1.106	-26.65	-1.2	-23.1
	-1.107	-17.26	-1.201	-5.845		-1.107	-20.6	-1.201	-23.3		-1.107	-26.78	-1.201	-23.17
	-1.108	-17.33	-1.202	-5.878		-1.108	-20.68	-1.202	-23.41		-1.108	-26.88	-1.202	-23.22
	-1.109	-17.4	-1.203	-5.932		-1.109	-20.8	-1.203	-23.49		-1.109	-26.99	-1.203	-23.38
	-1.11	-17.49	-1.204	-5.96		-1.11	-20.86	-1.204	-23.49		-1.11	-27.09	-1.204	-23.46
	-1.111	-17.58	-1.205	-5.996		-1.111	-20.96	-1.205	-23.58		-1.111	-27.11	-1.205	-23.54
	-1.112	-17.67	-1.206	-6.028		-1.112	-20.97	-1.206	-23.62		-1.112	-26.95	-1.206	-23.62
	-1.113	-17.8	-1.207	-6.068		-1.113	-21.06	-1.207	-23.72		-1.113	-27.22	-1.207	-23.68
	-1.114	-17.95	-1.208	-6.108		-1.114	-21.12	-1.208	-23.72		-1.114	-27.37	-1.208	-23.78
	-1.115	-18	-1.209	-6.131		-1.115	-21.17	-1.209	-23.7		-1.115	-27.63	-1.209	-23.88
	-1.116	-18.08	-1.21	-6.16		-1.116	-21.24	-1.21	-23.84		-1.116	-27.69	-1.21	-23.94
	-1.117	-18.16	-1.211	-6.209		-1.117	-21.29	-1.211	-23.87		-1.117	-27.77	-1.211	-24.06
	-1.118	-18.24	-1.212	-6.243		-1.118	-21.44	-1.212	-23.94		-1.118	-27.96	-1.212	-24.13
	-1.119	-18.32	-1.213	-6.283		-1.119	-21.5	-1.213	-23.95		-1.119	-28.03	-1.213	-24.22
	-1.12	-18.37	-1.214	-6.314		-1.12	-21.6	-1.214	-24.06		-1.12	-28.11	-1.214	-24.32
	-1.121	-18.36	-1.215	-6.356		-1.121	-21.68	-1.215	-23.97		-1.121	-28.16	-1.215	-24.41
	-1.122	-18.52	-1.216	-6.392		-1.122	-21.75	-1.216	-23.91		-1.122	-28.27	-1.216	-24.42
	-1.123	-18.6	-1.217	-6.423		-1.123	-21.83	-1.217	-24.09		-1.123	-28.4	-1.217	-24.55
	-1.124	-18.73	-1.218	-6.46		-1.124	-21.89	-1.218	-24.21		-1.124	-28.49	-1.218	-24.66
	-1.125	-18.79	-1.219	-6.489		-1.125	-22.02	-1.219	-24.23		-1.125	-28.61	-1.219	-24.73
	-1.126	-18.85	-1.22	-6.524		-1.126	-22.1	-1.22	-24.24		-1.126	-28.66	-1.22	-24.84
	-1.127	-18.97	-1.221	-6.561		-1.127	-22.19	-1.221	-24.31		-1.127	-28.81	-1.221	-24.93
	-1.128	-19.09	-1.222	-6.603		-1.128	-22.24	-1.222	-24.37		-1.128	-28.89	-1.222	-25.02
	-1.129	-19.16	-1.223	-6.647		-1.129	-22.28	-1.223	-24.37		-1.129	-28.99	-1.223	-25.04
	-1.13	-19.26	-1.224	-6.695		-1.13	-22.37	-1.224	-24.45		-1.13	-29.1	-1.224	-25.18
	-1.131	-19.36	-1.225	-6.798		-1.131	-22.44	-1.225	-24.51		-1.131	-29.2	-1.225	-25.32
	-1.132	-19.47	-1.226	-6.866		-1.132	-22.49	-1.226	-24.56		-1.132	-29.32	-1.226	-25.4
	-1.133	-19.57	-1.227	-6.816		-1.133	-22.57	-1.227	-24.55		-1.133	-29.42	-1.227	-25.49
	-1.134	-19.67	-1.228	-6.844		-1.134	-22.7	-1.228	-24.6		-1.134	-29.51	-1.228	-25.59
	-1.135	-19.74	-1.229	-6.908		-1.135	-22.78	-1.229	-24.65		-1.135	-29.48	-1.229	-25.67
	-1.136	-19.88	-1.23	-7.005		-1.136	-22.83	-1.23	-24.74		-1.136	-29.62	-1.23	-25.74
	-1.137	-20	-1.231	-7.011		-1.137	-22.88	-1.231	-24.76		-1.137	-29.8	-1.231	-25.82
	-1.138	-20.11	-1.232	-7.247		-1.138	-22.99	-1.232	-24.69		-1.138	-29.92	-1.232	-25.92
	-1.139	-20.17	-1.233	-7.097		-1.139	-23.05	-1.233	-24.7		-1.139	-29.98	-1.233	-26.02
	-1.14	-20.29	-1.234	-7.081		-1.14	-23.1	-1.234	-24.8		-1.14	-30.02	-1.234	-26.11
	-1.141	-20.41	-1.235	-7.113		-1.141	-23.19	-1.235	-24.84		-1.141	-30.15	-1.235	-26.21
	-1.142	-20.52	-1.236	-7.137		-1.142	-23.25	-1.236	-24.87		-1.142	-30.27	-1.236	-26.29
	-1.143	-20.6	-1.237	-7.244		-1.143	-23.32	-1.237	-24.86		-1.143	-30.32	-1.237	-26.36
	-1.144	-20.69	-1.238	-7.265		-1.144	-23.44	-1.238	-24.92		-1.144	-30.45	-1.238	-26.47
	-1.145	-20.7	-1.239	-7.253		-1.145	-23.49	-1.239	-24.86		-1.145	-30.54	-1.239	-26.54
	-1.146	-20.92	-1.24	-7.309		-1.146	-23.6	-1.24	-24.89		-1.146	-30.64	-1.24	-26.67
	-1.147	-20.99	-1.241	-7.333		-1.147	-23.67	-1.241	-25.09		-1.147	-30.74	-1.241	-26.74
	-1.148	-21.08	-1.242	-7.356		-1.148	-23.72	-1.242	-25.2		-1.148	-30.61	-1.242	-26.86
	-1.149	-21.15	-1.243	-7.407		-1.149	-23.82	-1.243	-25.2		-1.149	-30.85	-1.243	-26.95
	-1.15	-21.2	-1.244	-7.488		-1.15	-23.86	-1.244	-25.15		-1.15	-31.09	-1.244	-27.01
	-1.151	-21.31	-1.245	-7.541		-1.151	-23.98	-1.245	-25.24		-1.151	-31.2	-1.245	-27.12
	-1.152	-21.4	-1.246	-7.559		-1.152	-24.08	-1.246	-25.25		-1.152	-31.31	-1.246	-27.22
	-1.153	-21.48	-1.247	-7.605		-1.153	-24.11	-1.247	-25.29		-1.153	-31.4	-1.247	-27.32
	-1.154	-21.61	-1.248	-7.643		-1.154	-24.19	-1.248	-25.3		-1.154	-31.5	-1.248	-27.41
	-1.155	-21.67	-1.249	-7.675		-1.155	-24.42	-1.249	-25.39		-1.155	-31.6	-1.249	-27.51
	-1.156	-21.8	-1.25	-7.744		-1.156	-24.52	-1.25	-25.34		-1.156	-31.69	-1.25	-27.6
	-1.157	-21.9	-1.251	-7.789		-1.157	-24.56	-1.251	-25.38		-1.157	-31.82	-1.251	-27.66
	-1.158	-22.05	-1.252	-7.831		-1.158	-24.64	-1.252	-25.51		-1.158	-31.89	-1.252	-27.77
	-1.159	-22.17	-1.253	-7.862		-1.159	-24.64	-1.253	-25.48		-1.159	-32	-1.253	-27.88
	-1.16	-22.27	-1.254	-7.92		-1.16	-24.67	-1.254	-25.57		-1.16	-32.12	-1.254	-27.97
	-1.161	-22.35	-1.255	-7.948		-1.161	-24.75	-1.255	-25.62		-1.161	-32.24	-1.255	-28.07
	-1.162	-22.47	-1.256	-7.99		-1.162	-24.87	-1.256	-25.65		-1.162	-32.32	-1.256	-28.13
	-1.163	-22.6	-1.257	-8.04		-1.163	-24.91	-1.257	-25.71		-1.163	-32.41	-1.257	-28.23
	-1.164	-22.68	-1.258	-8.084		-1.164	-25.02	-1.258	-25.66		-1.164	-32.39	-1.258	-28.33
	-1.165	-22.79	-1.259	-8.124		-1.165	-25.12	-1.259	-25.74		-1.165	-32.6	-1.259	-28.39
	-1.166	-22.87	-1.26	-8.194		-1.166	-25.18	-1.26	-25.76		-1.166	-32.77	-1.26	-28.53
	-1.167	-22.88	-1.261	-8.235		-1.167	-25.25	-1.261	-25.84		-1.167	-32.85	-1.261	-28.61
	-1.168	-23	-1.262	-8.28		-1.168	-25.31	-1.262	-25.93		-1.168	-32.96	-1.262	-28.72
	-1.169	-23.16	-1.263	-8.312		-1.169	-25.39	-1.263	-25.97		-1.169	-32.92	-1.263	-28.79
	-1.17	-23.2	-1.264	-8.347		-1.17	-25.48	-1.264	-26.04		-1.17	-33.03	-1.264	-28.88
	-1.171	-23.34	-1.265	-8.394		-1.171	-25.58	-1.265	-26.11		-1.171	-33.31	-1.265	-28.97
	-1.172	-23.46	-1.266	-8.452		-1.172	-25.62	-1.266	-26.11		-1.172	-33.4	-1.266	-29.08
	-1.173	-23.54	-1.267	-8.494		-1.173	-25.83	-1.267	-26.13		-1.173	-33.5	-1.267	-29.13
	-1.174	-23.64	-1.268	-8.54		-1.174	-25.91	-1.268	-26.2		-1.174	-33.63	-1.268	-29.26
	-1.175	-23.77	-1.269	-8.572		-1.175	-25.94	-1.269	-26.26		-1.175	-33.72	-1.269	-29.38

## Sheet: Figure 4b
		BP			BP-F			BP-N
	1.799	6.42664		1.799	8.71018		1.799	9.3692
	1.798	6.39726		1.798	8.67842		1.798	9.37714
	1.797	6.36788		1.797	8.64666		1.797	9.3295
	1.796	6.33612		1.796	8.6149		1.796	9.3295
	1.795	6.30674		1.795	8.58314		1.795	9.32156
	1.794	6.27895		1.794	8.55138		1.794	9.27392
	1.793	6.25037		1.793	8.51962		1.793	9.19452
	1.792	6.22178		1.792	8.48786		1.792	9.16276
	1.791	6.19241		1.791	8.4561		1.791	9.10718
	1.79	6.16541		1.79	8.42434		1.79	9.11512
	1.789	6.14		1.789	8.40052		1.789	9.08336
	1.788	6.11221		1.788	8.36082		1.788	9.05954
	1.787	6.08522		1.787	8.337		1.787	9.01984
	1.786	6.05901		1.786	8.30524		1.786	8.98808
	1.785	6.03281		1.785	8.27348		1.785	8.95632
	1.784	6.00423		1.784	8.24172		1.784	8.94838
	1.783	5.97803		1.783	8.20996		1.783	8.9325
	1.782	5.95103		1.782	8.18614		1.782	8.92456
	1.781	5.92324		1.781	8.15438		1.781	8.92456
	1.78	5.89386		1.78	8.12262		1.78	8.90074
	1.779	5.86448		1.779	8.09086		1.779	8.8928
	1.778	5.8359		1.778	8.0591		1.778	8.734
	1.777	5.8089		1.777	8.02734		1.777	8.72606
	1.776	5.78429		1.776	8.00352		1.776	8.6943
	1.775	5.76047		1.775	7.97176		1.775	8.67842
	1.774	5.73347		1.774	7.94		1.774	8.59902
	1.773	5.70886		1.773	7.91062		1.773	8.56726
	1.772	5.68425		1.772	7.87966		1.772	8.5355
	1.771	5.66122		1.771	7.85028		1.771	8.52756
	1.77	5.63661		1.77	7.8209		1.77	8.4958
	1.769	5.6112		1.769	7.79073		1.769	8.47198
	1.768	5.58817		1.768	7.76056		1.768	8.4164
	1.767	5.56515		1.767	7.73118		1.767	8.39258
	1.766	5.54212		1.766	7.70339		1.766	8.40052
	1.765	5.51751		1.765	7.6756		1.765	8.38464
	1.764	5.49448		1.764	7.64543		1.764	8.337
	1.763	5.47304		1.763	7.61605		1.763	8.28142
	1.762	5.45081		1.762	7.58588		1.762	8.2576
	1.761	5.42778		1.761	7.55809		1.761	8.20202
	1.76	5.40476		1.76	7.52712		1.76	8.18614
	1.759	5.38173		1.759	7.50012		1.759	8.17026
	1.758	5.3595		1.758	7.47392		1.758	8.1782
	1.757	5.33647		1.757	7.44772		1.757	8.10674
	1.756	5.31504		1.756	7.41914		1.756	8.10674
	1.755	5.2936		1.755	7.39135		1.755	8.05116
	1.754	5.27295		1.754	7.36276		1.754	8.02734
	1.753	5.25072		1.753	7.33338		1.753	8.01146
	1.752	5.23087		1.752	7.3048		1.752	8.00352
	1.751	5.20864		1.751	7.2778		1.751	7.99558
	1.75	5.188		1.75	7.24922		1.75	7.913
	1.749	5.16735		1.749	7.21984		1.749	7.87569
	1.748	5.14591		1.748	7.19046		1.748	7.85584
	1.747	5.12448		1.747	7.16109		1.747	7.82566
	1.746	5.10463		1.746	7.13409		1.746	7.7677
	1.745	5.08478		1.745	7.10709		1.745	7.76929
	1.744	5.06572		1.744	7.07851		1.744	7.7677
	1.743	5.04746		1.743	7.04993		1.743	7.72483
	1.742	5.02761		1.742	7.02214		1.742	7.71609
	1.741	5.00776		1.741	6.99435		1.741	7.69624
	1.74	4.98553		1.74	6.96576		1.74	7.61287
	1.739	4.96647		1.739	6.93797		1.739	7.61367
	1.738	4.94662		1.738	6.91177		1.738	7.61764
	1.737	4.92677		1.737	6.88557		1.737	7.60096
	1.736	4.90771		1.736	6.85698		1.736	7.53188
	1.735	4.88707		1.735	6.8284		1.735	7.49695
	1.734	4.86801		1.734	6.8022		1.734	7.47392
	1.733	4.84896		1.733	6.77441		1.733	7.45804
	1.732	4.8299		1.732	6.74741		1.732	7.4366
	1.731	4.81085		1.731	6.71962		1.731	7.38182
	1.73	4.79179		1.73	6.69421		1.73	7.38341
	1.729	4.77194		1.729	6.66722		1.729	7.40008
	1.728	4.75288		1.728	6.63863		1.728	7.30877
	1.727	4.73383		1.727	6.61164		1.727	7.2516
	1.726	4.71477		1.726	6.58464		1.726	7.21031
	1.725	4.69492		1.725	6.55923		1.725	7.19761
	1.724	4.67745		1.724	6.53144		1.724	7.17379
	1.723	4.6584		1.723	6.50365		1.723	7.14759
	1.722	4.63934		1.722	6.47825		1.722	7.12139
	1.721	4.62108		1.721	6.45125		1.721	7.12456
	1.72	4.60123		1.72	6.42425		1.72	7.06422
	1.719	4.58217		1.719	6.39805		1.719	6.99911
	1.718	4.56391		1.718	6.36947		1.718	7.00467
	1.717	4.54644		1.717	6.34247		1.717	6.97688
	1.716	4.52659		1.716	6.31627		1.716	6.92606
	1.715	4.50992		1.715	6.28927		1.715	6.90462
	1.714	4.49086		1.714	6.26387		1.714	6.91336
	1.713	4.47419		1.713	6.23766		1.713	6.8816
	1.712	4.45593		1.712	6.21146		1.712	6.82999
	1.711	4.43767		1.711	6.18526		1.711	6.80696
	1.71	4.4194		1.71	6.15906		1.71	6.78473
	1.709	4.40035		1.709	6.13206		1.709	6.74027
	1.708	4.38209		1.708	6.10665		1.708	6.68469
	1.707	4.36462		1.707	6.08125		1.707	6.67516
	1.706	4.34715		1.706	6.05584		1.706	6.64657
	1.705	4.32968		1.705	6.03043		1.705	6.62196
	1.704	4.31221		1.704	6.00423		1.704	6.62355
	1.703	4.29554		1.703	5.97882		1.703	6.56797
	1.702	4.27807		1.702	5.95262		1.702	6.52986
	1.701	4.25981		1.701	5.92483		1.701	6.5108
	1.7	4.24155		1.7	5.89624		1.7	6.46237
	1.699	4.22567		1.699	5.86607		1.699	6.45125
	1.698	4.2082		1.698	5.83828		1.698	6.42187
	1.697	4.18914		1.697	5.81129		1.697	6.37503
	1.696	4.17009		1.696	5.78508		1.696	6.32977
	1.695	4.15262		1.695	5.75888		1.695	6.30198
	1.694	4.13436		1.694	5.73268		1.694	6.29563
	1.693	4.1161		1.693	5.70727		1.693	6.2853
	1.692	4.10022		1.692	5.68266		1.692	6.26942
	1.691	4.08195		1.691	5.65566		1.691	6.23131
	1.69	4.06528		1.69	5.63025		1.69	6.22417
	1.689	4.04861		1.689	5.60564		1.689	6.18764
	1.688	4.03273		1.688	5.58103		1.688	6.14715
	1.687	4.01526		1.687	5.55403		1.687	6.10665
	1.686	3.99858		1.686	5.52862		1.686	6.09157
	1.685	3.98191		1.685	5.5048		1.685	6.08442
	1.684	3.96365		1.684	5.47939		1.684	6.05107
	1.683	3.94618		1.683	5.45319		1.683	6.03281
	1.682	3.92792		1.682	5.42778		1.682	5.97406
	1.681	3.91045		1.681	5.40238		1.681	5.93515
	1.68	3.89457		1.68	5.37776		1.68	5.93912
	1.679	3.8779		1.679	5.35315		1.679	5.96373
	1.678	3.86122		1.678	5.32695		1.678	5.83272
	1.677	3.84375		1.677	5.30074		1.677	5.78667
	1.676	3.82708		1.676	5.27851		1.676	5.75253
	1.675	3.81041		1.675	5.2539		1.675	5.72633
	1.674	3.79294		1.674	5.22849		1.674	5.69536
	1.673	3.77626		1.673	5.20308		1.673	5.66837
	1.672	3.758		1.672	5.17847		1.672	5.65328
	1.671	3.74133		1.671	5.15385		1.671	5.64772
	1.67	3.72465		1.67	5.12924		1.67	5.60326
	1.669	3.70957		1.669	5.10542		1.669	5.55324
	1.668	3.69289		1.668	5.08081		1.668	5.53577
	1.667	3.67701		1.667	5.05699		1.667	5.49924
	1.666	3.66034		1.666	5.03396		1.666	5.4659
	1.665	3.64367		1.665	5.01014		1.665	5.43969
	1.664	3.6262		1.664	4.98473		1.664	5.43017
	1.663	3.60873		1.663	4.96091		1.663	5.40635
	1.662	3.59206		1.662	4.9363		1.662	5.35235
	1.661	3.57538		1.661	4.91168		1.661	5.35156
	1.66	3.5595		1.66	4.88866		1.66	5.31504
	1.659	3.54283		1.659	4.86404		1.659	5.29122
	1.658	3.52457		1.658	4.84022		1.658	5.26819
	1.657	3.50948		1.657	4.8164		1.657	5.24437
	1.656	3.49201		1.656	4.79258		1.656	5.24675
	1.655	3.47534		1.655	4.76876		1.655	5.17132
	1.654	3.46105		1.654	4.74494		1.654	5.16973
	1.653	3.44437		1.653	4.72112		1.653	5.16259
	1.652	3.42849		1.652	4.69492		1.652	5.10383
	1.651	3.41102		1.651	4.67269		1.651	5.07604
	1.65	3.39594		1.65	4.64966		1.65	5.03475
	1.649	3.37847		1.649	4.62505		1.649	4.99982
	1.648	3.36259		1.648	4.60123		1.648	4.99982
	1.647	3.34592		1.647	4.579		1.647	4.976
	1.646	3.32845		1.646	4.55438		1.646	4.92836
	1.645	3.31098		1.645	4.53056		1.645	4.88628
	1.644	3.29748		1.644	4.50754		1.644	4.8569
	1.643	3.2824		1.643	4.48372		1.643	4.85213
	1.642	3.26652		1.642	4.46149		1.642	4.84419
	1.641	3.25143		1.641	4.43846		1.641	4.78306
	1.64	3.23555		1.64	4.41623		1.64	4.77591
	1.639	3.22046		1.639	4.39161		1.639	4.71636
	1.638	3.20458		1.638	4.36938		1.638	4.71239
	1.637	3.1895		1.637	4.34715		1.637	4.67984
	1.636	3.17203		1.636	4.32412		1.636	4.66793
	1.635	3.15377		1.635	4.3011		1.635	4.64252
	1.634	3.13789		1.634	4.27887		1.634	4.61393
	1.633	3.1236		1.633	4.25743		1.633	4.58694
	1.632	3.10692		1.632	4.23599		1.632	4.56312
	1.631	3.09263		1.631	4.21296		1.631	4.53692
	1.63	3.07675		1.63	4.19073		1.63	4.50277
	1.629	3.06246		1.629	4.16691		1.629	4.4861
	1.628	3.04658		1.628	4.14468		1.628	4.45196
	1.627	3.0307		1.627	4.12086		1.627	4.42496
	1.626	3.01561		1.626	4.09942		1.626	4.40988
	1.625	2.99973		1.625	4.07878		1.625	4.394
	1.624	2.98465		1.624	4.05575		1.624	4.36938
	1.623	2.96877		1.623	4.03511		1.623	4.3408
	1.622	2.95289		1.622	4.01288		1.622	4.33286
	1.621	2.93939		1.621	3.99144		1.621	4.33286
	1.62	2.92271		1.62	3.96841		1.62	4.27569
	1.619	2.90922		1.619	3.94618		1.619	4.27807
	1.618	2.89413		1.618	3.92395		1.618	4.24472
	1.617	2.88063		1.617	3.90251		1.617	4.2082
	1.616	2.86872		1.616	3.88028		1.616	4.17803
	1.615	2.85602		1.615	3.85963		1.615	4.16056
	1.614	2.84252		1.614	3.83899		1.614	4.13118
	1.613	2.82743		1.613	3.81676		1.613	4.11054
	1.612	2.81473		1.612	3.79532		1.612	4.08751
	1.611	2.80044		1.611	3.77309		1.611	4.05813
	1.61	2.78615		1.61	3.75165		1.61	4.04622
	1.609	2.77106		1.609	3.73101		1.609	4.02637
	1.608	2.75756		1.608	3.70877		1.608	3.98826
	1.607	2.74089		1.607	3.68892		1.607	4.00097
	1.606	2.7266		1.606	3.66749		1.606	3.92792
	1.605	2.7131		1.605	3.64764		1.605	3.90092
	1.604	2.69801		1.604	3.6262		1.604	3.87472
	1.603	2.68372		1.603	3.60555		1.603	3.85963
	1.602	2.66943		1.602	3.58412		1.602	3.83423
	1.601	2.65514		1.601	3.56347		1.601	3.80405
	1.6	2.64005		1.6	3.54362		1.6	3.77944
	1.599	2.62496		1.599	3.52298		1.599	3.76118
	1.598	2.61067		1.598	3.50154		1.598	3.72465
	1.597	2.59638		1.597	3.4809		1.597	3.71274
	1.596	2.58368		1.596	3.46184		1.596	3.68416
	1.595	2.56859		1.595	3.44199		1.595	3.65955
	1.594	2.5535		1.594	3.42055		1.594	3.64525
	1.593	2.54001		1.593	3.4015		1.593	3.62223
	1.592	2.52571		1.592	3.38085		1.592	3.59841
	1.591	2.51142		1.591	3.361		1.591	3.57062
	1.59	2.49713		1.59	3.33956		1.59	3.54918
	1.589	2.48443		1.589	3.31971		1.589	3.52615
	1.588	2.47093		1.588	3.29986		1.588	3.49916
	1.587	2.45743		1.587	3.28081		1.587	3.47534
	1.586	2.44314		1.586	3.26175		1.586	3.46502
	1.585	2.42805		1.585	3.24349		1.585	3.44278
	1.584	2.41376		1.584	3.22285		1.584	3.42532
	1.583	2.40106		1.583	3.203		1.583	3.40864
	1.582	2.38676		1.582	3.18394		1.582	3.38165
	1.581	2.37327		1.581	3.16488		1.581	3.36259
	1.58	2.35977		1.58	3.14424		1.58	3.33321
	1.579	2.34706		1.579	3.12518		1.579	3.31733
	1.578	2.33357		1.578	3.10772		1.578	3.28875
	1.577	2.32007		1.577	3.08866		1.577	3.27366
	1.576	2.30657		1.576	3.06881		1.576	3.25381
	1.575	2.29228		1.575	3.04896		1.575	3.22999
	1.574	2.27957		1.574	3.03149		1.574	3.21967
	1.573	2.26687		1.573	3.01323		1.573	3.20141
	1.572	2.25337		1.572	2.99417		1.572	3.16488
	1.571	2.23908		1.571	2.97512		1.571	3.14106
	1.57	2.22638		1.57	2.95686		1.57	3.13551
	1.569	2.21367		1.569	2.93701		1.569	3.1093
	1.568	2.19938		1.568	2.91874		1.568	3.09025
	1.567	2.18668		1.567	2.90207		1.567	3.07278
	1.566	2.17397		1.566	2.8854		1.566	3.04975
	1.565	2.16127		1.565	2.8711		1.565	3.04102
	1.564	2.14936		1.564	2.85602		1.564	3.01402
	1.563	2.13586		1.563	2.84014		1.563	2.99576
	1.562	2.12236		1.562	2.82346		1.562	2.97353
	1.561	2.11045		1.561	2.8052		1.561	2.94733
	1.56	2.09854		1.56	2.78773		1.56	2.92113
	1.559	2.08584		1.559	2.77027		1.559	2.90525
	1.558	2.07313		1.558	2.7528		1.558	2.8846
	1.557	2.05964		1.557	2.73533		1.557	2.87269
	1.556	2.04614		1.556	2.71866		1.556	2.85284
	1.555	2.03423		1.555	2.70039		1.555	2.84331
	1.554	2.02152		1.554	2.68293		1.554	2.83379
	1.553	2.00882		1.553	2.66705		1.553	2.81314
	1.552	1.99691		1.552	2.64878		1.552	2.80203
	1.551	1.985		1.551	2.63211		1.551	2.77503
	1.55	1.9715		1.55	2.61464		1.55	2.75756
	1.549	1.95959		1.549	2.59717		1.549	2.74962
	1.548	1.94768		1.548	2.58129		1.548	2.72739
	1.547	1.93498		1.547	2.56383		1.547	2.71469
	1.546	1.92307		1.546	2.54795		1.546	2.68531
	1.545	1.91036		1.545	2.53286		1.545	2.66943
	1.544	1.89925		1.544	2.51539		1.544	2.64799
	1.543	1.88734		1.543	2.49872		1.543	2.62338
	1.542	1.87543		1.542	2.48204		1.542	2.60273
	1.541	1.86272		1.541	2.46616		1.541	2.58844
	1.54	1.85161		1.54	2.44949		1.54	2.57653
	1.539	1.8397		1.539	2.43202		1.539	2.55986
	1.538	1.82779		1.538	2.41694		1.538	2.54556
	1.537	1.81588		1.537	2.40026		1.537	2.51619
	1.536	1.80476		1.536	2.38597		1.536	2.50745
	1.535	1.79285		1.535	2.3685		1.535	2.49237
	1.534	1.78174		1.534	2.35421		1.534	2.4741
	1.533	1.77141		1.533	2.33833		1.533	2.45346
	1.532	1.76109		1.532	2.32324		1.532	2.43758
	1.531	1.74998		1.531	2.30736		1.531	2.41852
	1.53	1.73886		1.53	2.29148		1.53	2.40503
	1.529	1.72774		1.529	2.2764		1.529	2.38994
	1.528	1.71663		1.528	2.26052		1.528	2.37406
	1.527	1.70631		1.527	2.24543		1.527	2.35659
	1.526	1.69519		1.526	2.23035		1.526	2.34309
	1.525	1.68487		1.525	2.21526		1.525	2.32642
	1.524	1.67216		1.524	2.20017		1.524	2.30975
	1.523	1.66184		1.523	2.18509		1.523	2.29704
	1.522	1.65152		1.522	2.17		1.522	2.27799
	1.521	1.6404		1.521	2.15571		1.521	2.26052
	1.52	1.62929		1.52	2.14142		1.52	2.24781
	1.519	1.61817		1.519	2.12792		1.519	2.22717
	1.518	1.60706		1.518	2.11363		1.518	2.21208
	1.517	1.59673		1.517	2.09854		1.517	2.1962
	1.516	1.58562		1.516	2.08504		1.516	2.18032
	1.515	1.57609		1.515	2.07075		1.515	2.17
	1.514	1.56577		1.514	2.05646		1.514	2.15253
	1.513	1.55624		1.513	2.04296		1.513	2.14062
	1.512	1.54512		1.512	2.02867		1.512	2.12951
	1.511	1.5356		1.511	2.01438		1.511	2.10886
	1.51	1.52607		1.51	2.00009		1.51	2.09457
	1.509	1.51654		1.509	1.98659		1.509	2.08346
	1.508	1.50622		1.508	1.9723		1.508	2.06758
	1.507	1.4951		1.507	1.95959		1.507	2.05884
	1.506	1.48637		1.506	1.94689		1.506	2.03423
	1.505	1.47525		1.505	1.93339		1.505	2.01676
	1.504	1.46572		1.504	1.9191		1.504	2.00723
	1.503	1.45699		1.503	1.90719		1.503	1.98897
	1.502	1.44587		1.502	1.89369		1.502	1.97627
	1.501	1.43555		1.501	1.88019		1.501	1.96674
	1.5	1.42602		1.5	1.86749		1.5	1.95006
	1.499	1.4157		1.499	1.85558		1.499	1.93895
	1.498	1.40617		1.498	1.84208		1.498	1.92545
	1.497	1.39744		1.497	1.82938		1.497	1.91513
	1.496	1.38791		1.496	1.81667		1.496	1.90242
	1.495	1.37918		1.495	1.80476		1.495	1.88496
	1.494	1.36965		1.494	1.79285		1.494	1.87622
	1.493	1.36012		1.493	1.78094		1.493	1.86352
	1.492	1.35059		1.492	1.76903		1.492	1.85081
	1.491	1.34186		1.491	1.75792		1.491	1.84605
	1.49	1.33313		1.49	1.7468		1.49	1.82302
	1.489	1.32439		1.489	1.73489		1.489	1.80476
	1.488	1.31566		1.488	1.72219		1.488	1.79365
	1.487	1.30772		1.487	1.71107		1.487	1.77538
	1.486	1.2974		1.486	1.69837		1.486	1.76189
	1.485	1.28866		1.485	1.68646		1.485	1.76268
	1.484	1.27993		1.484	1.67693		1.484	1.75633
	1.483	1.27119		1.483	1.66502		1.483	1.7341
	1.482	1.26246		1.482	1.65231		1.482	1.7198
	1.481	1.25373		1.481	1.6412		1.481	1.71107
	1.48	1.24499		1.48	1.63088		1.48	1.69281
	1.479	1.23626		1.479	1.61817		1.479	1.68963
	1.478	1.22832		1.478	1.60706		1.478	1.68169
	1.477	1.21958		1.477	1.59753		1.477	1.67375
	1.476	1.21164		1.476	1.58562		1.476	1.65549
	1.475	1.20291		1.475	1.5753		1.475	1.64358
	1.474	1.19497		1.474	1.56577		1.474	1.63167
	1.473	1.18703		1.473	1.55465		1.473	1.62611
	1.472	1.17909		1.472	1.54433		1.472	1.60626
	1.471	1.17194		1.471	1.53321		1.471	1.59832
	1.47	1.16321		1.47	1.52448		1.47	1.59118
	1.469	1.15606		1.469	1.51336		1.469	1.58085
	1.468	1.14971		1.468	1.50384		1.468	1.57133
	1.467	1.14177		1.467	1.49272		1.467	1.5618
	1.466	1.13304		1.466	1.4824		1.466	1.55306
	1.465	1.12669		1.465	1.47287		1.465	1.53639
	1.464	1.11954		1.464	1.46175		1.464	1.52686
	1.463	1.1116		1.463	1.45302		1.463	1.52051
	1.462	1.10445		1.462	1.4419		1.462	1.51257
	1.461	1.09731		1.461	1.43158		1.461	1.49431
	1.46	1.08937		1.46	1.42285		1.46	1.48637
	1.459	1.08222		1.459	1.41253		1.459	1.48081
	1.458	1.07508		1.458	1.403		1.458	1.46811
	1.457	1.06793		1.457	1.39426		1.457	1.46255
	1.456	1.05999		1.456	1.38474		1.456	1.44905
	1.455	1.05364		1.455	1.37521		1.455	1.44746
	1.454	1.04649		1.454	1.36647		1.454	1.42602
	1.453	1.03855		1.453	1.35695		1.453	1.41808
	1.452	1.0322		1.452	1.34821		1.452	1.41014
	1.451	1.02505		1.451	1.33948		1.451	1.39823
	1.45	1.01791		1.45	1.32995		1.45	1.3895
	1.449	1.01156		1.449	1.32122		1.449	1.38315
	1.448	1.00441		1.448	1.31248		1.448	1.37124
	1.447	0.99726		1.447	1.30295		1.447	1.36409
	1.446	0.99091		1.446	1.29422		1.446	1.35695
	1.445	0.98456		1.445	1.28628		1.445	1.3498
	1.444	0.97821		1.444	1.27755		1.444	1.34742
	1.443	0.97186		1.443	1.26881		1.443	1.32757
	1.442	0.9655		1.442	1.26087		1.442	1.31725
	1.441	0.95915		1.441	1.25134		1.441	1.31248
	1.44	0.9528		1.44	1.24182		1.44	1.30534
	1.439	0.94645		1.439	1.23308		1.439	1.2966
	1.438	0.94089		1.438	1.22594		1.438	1.29104
	1.437	0.93454		1.437	1.2172		1.437	1.2831
	1.436	0.92898		1.436	1.21006		1.436	1.26961
	1.435	0.92183		1.435	1.20053		1.435	1.26405
	1.434	0.91707		1.434	1.19179		1.434	1.25611
	1.433	0.91072		1.433	1.18465		1.433	1.2442
	1.432	0.90516		1.432	1.17671		1.432	1.24102
	1.431	0.8996		1.431	1.16956		1.431	1.23229
	1.43	0.89404		1.43	1.16162		1.43	1.22276
	1.429	0.88769		1.429	1.15527		1.429	1.21879
	1.428	0.88213		1.428	1.14733		1.428	1.21006
	1.427	0.87658		1.427	1.13939		1.427	1.20053
	1.426	0.87022		1.426	1.13224		1.426	1.19418
	1.425	0.86546		1.425	1.12589		1.425	1.191
	1.424	0.85911		1.424	1.11875		1.424	1.18068
	1.423	0.85434		1.423	1.1116		1.423	1.17353
	1.422	0.84879		1.422	1.10445		1.422	1.16321
	1.421	0.84323		1.421	1.09651		1.421	1.15765
	1.42	0.83926		1.42	1.08937		1.42	1.14892
	1.419	0.83211		1.419	1.08143		1.419	1.14415
	1.418	0.82735		1.418	1.07428		1.418	1.13939
	1.417	0.82258		1.417	1.06714		1.417	1.1378
	1.416	0.81703		1.416	1.05999		1.416	1.12272
	1.415	0.81067		1.415	1.05443		1.415	1.11557
	1.414	0.8075		1.414	1.04649		1.414	1.11001
	1.413	0.80194		1.413	1.04014		1.413	1.10604
	1.412	0.79638		1.412	1.03141		1.412	1.09651
	1.411	0.7917		1.411	1.02505		1.411	1.09016
	1.41	0.78741		1.41	1.0187		1.41	1.08699
	1.409	0.78225		1.409	1.01235		1.409	1.08063
	1.408	0.77796		1.408	1.0052		1.408	1.07269
	1.407	0.77288		1.407	0.99965		1.407	1.06396
	1.406	0.76899		1.406	0.9925		1.406	1.0592
	1.405	0.76383		1.405	0.98615		1.405	1.05523
	1.404	0.76057		1.404	0.979		1.404	1.04332
	1.403	0.75494		1.403	0.97265		1.403	1.03776
	1.402	0.75081		1.402	0.96709		1.402	1.03141
	1.401	0.74668		1.401	0.96074		1.401	1.02585
	1.4	0.74279		1.4	0.95359		1.4	1.0195
	1.399	0.73874		1.399	0.94804		1.399	1.01632
	1.398	0.73461		1.398	0.94168		1.398	1.00679
	1.397	0.73064		1.397	0.93692		1.397	1.00838
	1.396	0.72667		1.396	0.93057		1.396	0.99806
	1.395	0.72246		1.395	0.92501		1.395	0.99171
	1.394	0.71793		1.394	0.92025		1.394	0.98456
	1.393	0.71373		1.393	0.9131		1.393	0.97662
	1.392	0.7096		1.392	0.90675		1.392	0.97344
	1.391	0.70587		1.391	0.90198		1.391	0.96947
	1.39	0.70102		1.39	0.89563		1.39	0.96312
	1.389	0.69729		1.389	0.89087		1.389	0.95598
	1.388	0.69348		1.388	0.88452		1.388	0.95439
	1.387	0.68943		1.387	0.87975		1.387	0.94407
	1.386	0.68483		1.386	0.8734		1.386	0.94565
	1.385	0.68141		1.385	0.86784		1.385	0.93771
	1.384	0.67792		1.384	0.86149		1.384	0.93057
	1.383	0.67307		1.383	0.85673		1.383	0.92422
	1.382	0.6699		1.382	0.85196		1.382	0.91786
	1.381	0.66664		1.381	0.8472		1.381	0.91469
	1.38	0.66299		1.38	0.84164		1.38	0.91072
	1.379	0.65902		1.379	0.83688		1.379	0.90357
	1.378	0.65561		1.378	0.83132		1.378	0.89881
	1.377	0.65187		1.377	0.82655		1.377	0.89643
	1.376	0.6483		1.376	0.8202		1.376	0.8869
	1.375	0.64457		1.375	0.81544		1.375	0.8861
	1.374	0.64131		1.374	0.81067		1.374	0.88293
	1.373	0.63607		1.373	0.8067		1.373	0.87816
	1.372	0.63337		1.372	0.80115		1.372	0.87261
	1.371	0.63012		1.371	0.79638		1.371	0.86705
	1.37	0.62591		1.37	0.79122		1.37	0.86308
	1.369	0.62337		1.369	0.78693		1.369	0.85673
	1.368	0.6198		1.368	0.78138		1.368	0.85196
	1.367	0.61654		1.367	0.77756		1.367	0.8464
	1.366	0.61384		1.366	0.77351		1.366	0.84164
	1.365	0.6094		1.365	0.76931		1.365	0.84164
	1.364	0.60558		1.364	0.76407		1.364	0.83291
	1.363	0.60352		1.363	0.75994		1.363	0.82735
	1.362	0.6005		1.362	0.75613		1.362	0.82417
	1.361	0.59621		1.361	0.75232		1.361	0.81861
	1.36	0.59352		1.36	0.74827		1.36	0.81464
	1.359	0.59074		1.359	0.7439		1.359	0.81067
	1.358	0.58748		1.358	0.74025		1.358	0.80591
	1.357	0.58478		1.357	0.73604		1.357	0.80115
	1.356	0.58168		1.356	0.73199		1.356	0.80353
	1.355	0.5793		1.355	0.72778		1.355	0.79281
	1.354	0.57605		1.354	0.72318		1.354	0.78844
	1.353	0.57287		1.353	0.72056		1.353	0.78574
	1.352	0.57041		1.352	0.71659		1.352	0.77979
	1.351	0.56707		1.351	0.71214		1.351	0.77574
	1.35	0.56334		1.35	0.70809		1.35	0.77201
	1.349	0.56176		1.349	0.70531		1.349	0.76962
	1.348	0.55898		1.348	0.70134		1.348	0.76597
	1.347	0.55612		1.347	0.69705		1.347	0.76351
	1.346	0.55366		1.346	0.69348		1.346	0.75954
	1.345	0.5508		1.345	0.68927		1.345	0.75517
	1.344	0.54778		1.344	0.68522		1.344	0.75025
	1.343	0.545		1.343	0.68213		1.343	0.74922
	1.342	0.54318		1.342	0.67871		1.342	0.74406
	1.341	0.53968		1.341	0.67442		1.341	0.74112
	1.34	0.53873		1.34	0.67077		1.34	0.73675
	1.339	0.53587		1.339	0.66807		1.339	0.73215
	1.338	0.53285		1.338	0.66331		1.338	0.73191
	1.337	0.53015		1.337	0.66021		1.337	0.72778
	1.336	0.52761		1.336	0.65576		1.336	0.7254
	1.335	0.52499		1.335	0.65187		1.335	0.71952
	1.334	0.52333		1.334	0.64917		1.334	0.71571
	1.333	0.51991		1.333	0.64592		1.333	0.71333
	1.332	0.51809		1.332	0.64235		1.332	0.70753
	1.331	0.51602		1.331	0.63861		1.331	0.70666
	1.33	0.51277		1.33	0.63599		1.33	0.70634
	1.329	0.51094		1.329	0.6325		1.329	0.7011
	1.328	0.50911		1.328	0.62925		1.328	0.69586
	1.327	0.50657		1.327	0.62615		1.327	0.69094
	1.326	0.50443		1.326	0.62273		1.326	0.68895
	1.325	0.50086		1.325	0.61845		1.325	0.68554
	1.324	0.49974		1.324	0.61606		1.324	0.6834
	1.323	0.49712		1.323	0.61313		1.323	0.6799
	1.322	0.49347		1.322	0.60963		1.322	0.678
	1.321	0.49268		1.321	0.60733		1.321	0.6753
	1.32	0.49045		1.32	0.604		1.32	0.67204
	1.319	0.48783		1.319	0.6005		1.319	0.66545
	1.318	0.48545		1.318	0.59733		1.318	0.66267
	1.317	0.48299		1.317	0.59471		1.317	0.66053
	1.316	0.48093		1.316	0.59121		1.316	0.65878
	1.315	0.4791		1.315	0.5878		1.315	0.65465
	1.314	0.47656		1.314	0.58597		1.314	0.65243
	1.313	0.47449		1.313	0.58224		1.313	0.65203
	1.312	0.47322		1.312	0.58026		1.312	0.64687
	1.311	0.47037		1.311	0.57716		1.311	0.64401
	1.31	0.4687		1.31	0.5743		1.31	0.63981
	1.309	0.466		1.309	0.57073		1.309	0.63663
	1.308	0.46417		1.308	0.56866		1.308	0.6329
	1.307	0.46251		1.307	0.56596		1.307	0.63067
	1.306	0.46076		1.306	0.56342		1.306	0.62972
	1.305	0.45838		1.305	0.56041		1.305	0.62543
	1.304	0.45671		1.304	0.55779		1.304	0.62377
	1.303	0.45401		1.303	0.55572		1.303	0.61932
	1.302	0.45298		1.302	0.55278		1.302	0.6167
	1.301	0.45123		1.301	0.55024		1.301	0.61448
	1.3	0.44877		1.3	0.54778		1.3	0.61051
	1.299	0.44528		1.299	0.54484		1.299	0.60836
	1.298	0.44496		1.298	0.5431		1.298	0.60685
	1.297	0.44258		1.297	0.54079		1.297	0.6067
	1.296	0.44011		1.296	0.53849		1.296	0.6036
	1.295	0.43869		1.295	0.53651		1.295	0.59939
	1.294	0.43765		1.294	0.53285		1.294	0.59486
	1.293	0.43551		1.293	0.52968		1.293	0.59296
	1.292	0.434		1.292	0.52785		1.292	0.58875
	1.291	0.43209		1.291	0.52642		1.291	0.58772
	1.29	0.43051		1.29	0.5238		1.29	0.58534
	1.289	0.42828		1.289	0.5211		1.289	0.58375
	1.288	0.42693		1.288	0.51928		1.288	0.57875
	1.287	0.42455		1.287	0.51594		1.287	0.57636
	1.286	0.42177		1.286	0.51269		1.286	0.57478
	1.285	0.42042		1.285	0.5103		1.285	0.57247
	1.284	0.41828		1.284	0.50872		1.284	0.56842
	1.283	0.41637		1.283	0.50618		1.283	0.56707
	1.282	0.41494		1.282	0.50387		1.282	0.56501
	1.281	0.41383		1.281	0.50228		1.281	0.5639
	1.28	0.41177		1.28	0.49958		1.28	0.56072
	1.279	0.41042		1.279	0.49681		1.279	0.55802
	1.278	0.40947		1.278	0.49514		1.278	0.55429
	1.277	0.40661		1.277	0.49292		1.277	0.55445
	1.276	0.40573		1.276	0.49045		1.276	0.55191
	1.275	0.40407		1.275	0.48831		1.275	0.54985
	1.274	0.40343		1.274	0.48656		1.274	0.54603
	1.273	0.40065		1.273	0.48315		1.273	0.54381
	1.272	0.39954		1.272	0.48061		1.272	0.54278
	1.271	0.39787		1.271	0.47926		1.271	0.54071
	1.27	0.39605		1.27	0.47775		1.27	0.53762
	1.269	0.39525		1.269	0.47632		1.269	0.53579
	1.268	0.39367		1.268	0.47338		1.268	0.5346
	1.267	0.392		1.267	0.47172		1.267	0.53166
	1.266	0.39033		1.266	0.46917		1.266	0.53063
	1.265	0.3885		1.265	0.46735		1.265	0.52872
	1.264	0.38731		1.264	0.46528		1.264	0.52618
	1.263	0.38708		1.263	0.46409		1.263	0.5273
	1.262	0.38549		1.262	0.4606		1.262	0.52491
	1.261	0.3835		1.261	0.45846		1.261	0.51793
	1.26	0.38247		1.26	0.45679		1.26	0.51523
	1.259	0.38048		1.259	0.4548		1.259	0.51364
	1.258	0.37953		1.258	0.45258		1.258	0.51094
	1.257	0.37739		1.257	0.4498		1.257	0.50967
	1.256	0.37636		1.256	0.44805		1.256	0.50943
	1.255	0.37509		1.255	0.44766		1.255	0.50665
	1.254	0.37397		1.254	0.44472		1.254	0.50467
	1.253	0.37294		1.253	0.44337		1.253	0.50244
	1.252	0.37191		1.252	0.44123		1.252	0.49974
	1.251	0.37016		1.251	0.43853		1.251	0.49974
	1.25	0.36905		1.25	0.43789		1.25	0.49561
	1.249	0.36802		1.249	0.43591		1.249	0.49355
	1.248	0.36611		1.248	0.43321		1.248	0.49172
	1.247	0.365		1.247	0.43233		1.247	0.48863
	1.246	0.36381		1.246	0.42955		1.246	0.48823
	1.245	0.36254		1.245	0.42765		1.245	0.48434
	1.244	0.36183		1.244	0.42693		1.244	0.48347
	1.243	0.36063		1.243	0.42447		1.243	0.48363
	1.242	0.35913		1.242	0.42209		1.242	0.47989
	1.241	0.35801		1.241	0.42082		1.241	0.47862
	1.24	0.35682		1.24	0.41947		1.24	0.47576
	1.239	0.35619		1.239	0.41756		1.239	0.47449
	1.238	0.35412		1.238	0.41566		1.238	0.47275
	1.237	0.35269		1.237	0.41423		1.237	0.47156
	1.236	0.35135		1.236	0.41153		1.236	0.46957
	1.235	0.35039		1.235	0.41042		1.235	0.466
	1.234	0.34857		1.234	0.40867		1.234	0.46401
	1.233	0.34809		1.233	0.40542		1.233	0.46346
	1.232	0.3473		1.232	0.40438		1.232	0.46116
	1.231	0.3461		1.231	0.40383		1.231	0.45949
	1.23	0.3442		1.23	0.40176		1.23	0.45599
	1.229	0.34301		1.229	0.39986		1.229	0.45552
	1.228	0.34261		1.228	0.39811		1.228	0.45464
	1.227	0.34142		1.227	0.39692		1.227	0.45242
	1.226	0.33991		1.226	0.39573		1.226	0.45036
	1.225	0.33944		1.225	0.39335		1.225	0.45052
	1.224	0.33888		1.224	0.3916		1.224	0.44869
	1.223	0.33681		1.223	0.39033		1.223	0.44567
	1.222	0.33626		1.222	0.38954		1.222	0.44321
	1.221	0.33507		1.221	0.38763		1.221	0.4421
	1.22	0.33308		1.22	0.38652		1.22	0.43916
	1.219	0.33277		1.219	0.38398		1.219	0.43757
	1.218	0.33126		1.218	0.38279		1.218	0.43686
	1.217	0.33086		1.217	0.38096		1.217	0.43606
	1.216	0.32927		1.216	0.38001		1.216	0.43384
	1.215	0.32864		1.215	0.37866		1.215	0.43281
	1.214	0.32816		1.214	0.37723		1.214	0.4294
	1.213	0.32618		1.213	0.37548		1.213	0.42852
	1.212	0.3257		1.212	0.37405		1.212	0.42741
	1.211	0.32483		1.211	0.37254		1.211	0.42598
	1.21	0.32268		1.21	0.3708		1.21	0.42352
	1.209	0.32189		1.209	0.36913		1.209	0.42146
	1.208	0.32133		1.208	0.3681		1.208	0.41971
	1.207	0.31974		1.207	0.36611		1.207	0.4186
	1.206	0.31863		1.206	0.3654		1.206	0.41772
	1.205	0.31808		1.205	0.3646		1.205	0.41518
	1.204	0.31601		1.204	0.36294		1.204	0.41344
	1.203	0.31546		1.203	0.36143		1.203	0.41224
	1.202	0.31419		1.202	0.35976		1.202	0.41066
	1.201	0.31355		1.201	0.35794		1.201	0.4097
	1.2	0.31284		1.2	0.35722		1.2	0.40764
	1.199	0.31133		1.199	0.35619		1.199	0.40661
	1.198	0.31085		1.198	0.35539		1.198	0.40478
	1.197	0.30895		1.197	0.35325		1.197	0.40216
	1.196	0.30918		1.196	0.35222		1.196	0.4024
	1.195	0.30688		1.195	0.35111		1.195	0.40065
	1.194	0.30648		1.194	0.34912		1.194	0.39938
	1.193	0.30577		1.193	0.34777		1.193	0.39748
	1.192	0.30442		1.192	0.34658		1.192	0.39462
	1.191	0.30315		1.191	0.34555		1.191	0.39462
	1.19	0.30228		1.19	0.34491		1.19	0.39271
	1.189	0.30164		1.189	0.34333		1.189	0.392
	1.188	0.30228		1.188	0.34277		1.188	0.38962
	1.187	0.29966		1.187	0.34086		1.187	0.38866
	1.186	0.29902		1.186	0.34031		1.186	0.38731
	1.185	0.29751		1.185	0.33785		1.185	0.38525
	1.184	0.29648		1.184	0.33642		1.184	0.38557
	1.183	0.29545		1.183	0.33531		1.183	0.38311
	1.182	0.29473		1.182	0.33435		1.182	0.38104
	1.181	0.29402		1.181	0.33261		1.181	0.37993
	1.18	0.29291		1.18	0.33173		1.18	0.37977
	1.179	0.29172		1.179	0.33062		1.179	0.37763
	1.178	0.29092		1.178	0.32895		1.178	0.37509
	1.177	0.28917		1.177	0.32856		1.177	0.37524
	1.176	0.28814		1.176	0.32657		1.176	0.37405
	1.175	0.28775		1.175	0.3257		1.175	0.37143
	1.174	0.28624		1.174	0.32514		1.174	0.37143
	1.173	0.28592		1.173	0.32371		1.173	0.36977
	1.172	0.28401		1.172	0.32197		1.172	0.36818
	1.171	0.28314		1.171	0.32157		1.171	0.36699
	1.17	0.28258		1.17	0.31951		1.17	0.36675
	1.169	0.28179		1.169	0.31887		1.169	0.36437
	1.168	0.28147		1.168	0.31681		1.168	0.3623
	1.167	0.28084		1.167	0.31681		1.167	0.36246
	1.166	0.28028		1.166	0.31562		1.166	0.36079
	1.165	0.27996		1.165	0.31458		1.165	0.35936
	1.164	0.27719		1.164	0.31347		1.164	0.35849
	1.163	0.27647		1.163	0.31268		1.163	0.35833
	1.162	0.27615		1.162	0.31045		1.162	0.35674
	1.161	0.2756		1.161	0.31093		1.161	0.35484
	1.16	0.2752		1.16	0.30958		1.16	0.35357
	1.159	0.27337		1.159	0.3072		1.159	0.35309
	1.158	0.2721		1.158	0.30656		1.158	0.3515
	1.157	0.27131		1.157	0.30537		1.157	0.35007
	1.156	0.27075		1.156	0.30442		1.156	0.34912
	1.155	0.27036		1.155	0.30378		1.155	0.3488
	1.154	0.26917		1.154	0.30315		1.154	0.34745
	1.153	0.26917		1.153	0.30196		1.153	0.34682
	1.152	0.2671		1.152	0.30045		1.152	0.34348
	1.151	0.26623		1.151	0.2991		1.151	0.34412
	1.15	0.26591		1.15	0.29846		1.15	0.34253
	1.149	0.26583		1.149	0.29664		1.149	0.34166
	1.148	0.2644		1.148	0.29664		1.148	0.34158
	1.147	0.26313		1.147	0.29624		1.147	0.33975
	1.146	0.26297		1.146	0.29497		1.146	0.33674
	1.145	0.2621		1.145	0.29378		1.145	0.33737
	1.144	0.26138		1.144	0.29227		1.144	0.33539
	1.143	0.26059		1.143	0.29108		1.143	0.33435
	1.142	0.25948		1.142	0.29108		1.142	0.33419
	1.141	0.25861		1.141	0.28965		1.141	0.33324
	1.14	0.25765		1.14	0.28878		1.14	0.33253
	1.139	0.25757		1.139	0.28759		1.139	0.33078
	1.138	0.25607		1.138	0.28655		1.138	0.32999
	1.137	0.25599		1.137	0.28648		1.137	0.3284
	1.136	0.25567		1.136	0.28552		1.136	0.32808
	1.135	0.25487		1.135	0.28433		1.135	0.32625
	1.134	0.25376		1.134	0.28298		1.134	0.32602
	1.133	0.25241		1.133	0.28171		1.133	0.3249
	1.132	0.2517		1.132	0.28084		1.132	0.32379
	1.131	0.25082		1.131	0.28028		1.131	0.32189
	1.13	0.25011		1.13	0.27973		1.13	0.32046
	1.129	0.25003		1.129	0.27893		1.129	0.31974
	1.128	0.249		1.128	0.27806		1.128	0.31855
	1.127	0.24844		1.127	0.27655		1.127	0.31736
	1.126	0.24725		1.126	0.27599		1.126	0.31712
	1.125	0.24622		1.125	0.27552		1.125	0.31562
	1.124	0.24511		1.124	0.27409		1.124	0.31546
	1.123	0.24495		1.123	0.27306		1.123	0.31434
	1.122	0.24543		1.122	0.27337		1.122	0.31284
	1.121	0.24455		1.121	0.27266		1.121	0.31276
	1.12	0.24368		1.12	0.27155		1.12	0.31085
	1.119	0.24217		1.119	0.27123		1.119	0.3099
	1.118	0.24169		1.118	0.27028		1.118	0.30998
	1.117	0.24098		1.117	0.2698		1.117	0.30783
	1.116	0.2409		1.116	0.26925		1.116	0.30696
	1.115	0.23899		1.115	0.26766		1.115	0.3068
	1.114	0.24003		1.114	0.26718		1.114	0.30529
	1.113	0.23915		1.113	0.26694		1.113	0.30498
	1.112	0.23868		1.112	0.26623		1.112	0.3041
	1.111	0.23749		1.111	0.26559		1.111	0.30299
	1.11	0.23693		1.11	0.26535		1.11	0.30164
	1.109	0.23622		1.109	0.26448		1.109	0.30164
	1.108	0.23455		1.108	0.26361		1.108	0.30077
	1.107	0.23494		1.107	0.26313		1.107	0.29902
	1.106	0.23431		1.106	0.26289		1.106	0.29823
	1.105	0.23399		1.105	0.26234		1.105	0.29672
	1.104	0.2328		1.104	0.26162		1.104	0.29624
	1.103	0.23201		1.103	0.26154		1.103	0.29577
	1.102	0.23169		1.102	0.26027		1.102	0.29434
	1.101	0.23129		1.101	0.26051		1.101	0.29513
	1.1	0.23113		1.1	0.25996		1.1	0.2933
	1.099	0.22986		1.099	0.25884		1.099	0.29267
	1.098	0.2297		1.098	0.25829		1.098	0.29148
	1.097	0.22828		1.097	0.25781		1.097	0.2906
	1.096	0.22804		1.096	0.25749		1.096	0.28957
	1.095	0.2278		1.095	0.25678		1.095	0.2879
	1.094	0.22581		1.094	0.25614		1.094	0.28894
	1.093	0.22605		1.093	0.25535		1.093	0.28751
	1.092	0.22581		1.092	0.25495		1.092	0.28624
	1.091	0.22462		1.091	0.25535		1.091	0.28505
	1.09	0.22446		1.09	0.25432		1.09	0.28505
	1.089	0.22383		1.089	0.25329		1.089	0.28409
	1.088	0.22351		1.088	0.25241		1.088	0.28322
	1.087	0.22256		1.087	0.25217		1.087	0.28243
	1.086	0.22224		1.086	0.25114		1.086	0.28131
	1.085	0.22184		1.085	0.25011		1.085	0.281
	1.084	0.22176		1.084	0.25106		1.084	0.28195
	1.083	0.22168		1.083	0.25067		1.083	0.28139
	1.082	0.21954		1.082	0.2467		1.082	0.27838
	1.081	0.21843		1.081	0.24582		1.081	0.27766
	1.08	0.21732		1.08	0.2455		1.08	0.27599
	1.079	0.21692		1.079	0.24519		1.079	0.27464
	1.078	0.21644		1.078	0.24344		1.078	0.27433
	1.077	0.21652		1.077	0.24304		1.077	0.27385
	1.076	0.21597		1.076	0.24233		1.076	0.27345
	1.075	0.21541		1.075	0.24098		1.075	0.27155
	1.074	0.21525		1.074	0.24074		1.074	0.27202
	1.073	0.2143		1.073	0.23868		1.073	0.27091
	1.072	0.21343		1.072	0.23868		1.072	0.26956
	1.071	0.21247		1.071	0.23868		1.071	0.26964
	1.07	0.21232		1.07	0.23749		1.07	0.26885
	1.069	0.21176		1.069	0.23693		1.069	0.26782
	1.068	0.21128		1.068	0.23542		1.068	0.2671
	1.067	0.21152		1.067	0.2351		1.067	0.26543
	1.066	0.21057		1.066	0.23399		1.066	0.26567
	1.065	0.21009		1.065	0.23312		1.065	0.26575
	1.064	0.20985		1.064	0.23272		1.064	0.26408
	1.063	0.20858		1.063	0.23074		1.063	0.26353
	1.062	0.20803		1.062	0.23042		1.062	0.2621
	1.061	0.20787		1.061	0.22939		1.061	0.26281
	1.06	0.20723		1.06	0.22955		1.06	0.26115
	1.059	0.20715		1.059	0.22843		1.059	0.26123
	1.058	0.20612		1.058	0.22756		1.058	0.26004
	1.057	0.20509		1.057	0.22637		1.057	0.25876
	1.056	0.20469		1.056	0.22534		1.056	0.25829
	1.055	0.20493		1.055	0.22486		1.055	0.25789
	1.054	0.20517		1.054	0.22399		1.054	0.25749
	1.053	0.20398		1.053	0.22288		1.053	0.25591
	1.052	0.2035		1.052	0.22303		1.052	0.25567
	1.051	0.20239		1.051	0.22168		1.051	0.25472
	1.05	0.20295		1.05	0.22065		1.05	0.25424
	1.049	0.20263		1.049	0.22026		1.049	0.25384
	1.048	0.20183		1.048	0.21946		1.048	0.25273
	1.047	0.19985		1.047	0.21803		1.047	0.25178
	1.046	0.19977		1.046	0.21724		1.046	0.25082
	1.045	0.19977		1.045	0.217		1.045	0.25043
	1.044	0.20001		1.044	0.21629		1.044	0.24979
	1.043	0.19898		1.043	0.21629		1.043	0.24955
	1.042	0.19858		1.042	0.21533		1.042	0.24947
	1.041	0.19818		1.041	0.21486		1.041	0.24876
	1.04	0.19763		1.04	0.21351		1.04	0.24741
	1.039	0.19794		1.039	0.21351		1.039	0.24805
	1.038	0.19659		1.038	0.21295		1.038	0.24765
	1.037	0.19588		1.037	0.21232		1.037	0.24638
	1.036	0.19596		1.036	0.21112		1.036	0.24598
	1.035	0.19588		1.035	0.21025		1.035	0.24447
	1.034	0.19556		1.034	0.20993		1.034	0.244
	1.033	0.19501		1.033	0.2093		1.033	0.24423
	1.032	0.19477		1.032	0.20962		1.032	0.24368
	1.031	0.19389		1.031	0.20874		1.031	0.24281
	1.03	0.19302		1.03	0.20763		1.03	0.24177
	1.029	0.19215		1.029	0.20731		1.029	0.2409
	1.028	0.19262		1.028	0.20612		1.028	0.24042
	1.027	0.19207		1.027	0.20644		1.027	0.23955
	1.026	0.19175		1.026	0.20557		1.026	0.23955
	1.025	0.19151		1.025	0.20422		1.025	0.23836
	1.024	0.19151		1.024	0.2043		1.024	0.23796
	1.023	0.19088		1.023	0.20366		1.023	0.23788
	1.022	0.19008		1.022	0.2035		1.022	0.23772
	1.021	0.18985		1.021	0.20326		1.021	0.23685
	1.02	0.18961		1.02	0.20231		1.02	0.23606
	1.019	0.18953		1.019	0.20207		1.019	0.23661
	1.018	0.18889		1.018	0.20176		1.018	0.2355
	1.017	0.18865		1.017	0.20064		1.017	0.23494
	1.016	0.18754		1.016	0.20104		1.016	0.23344
	1.015	0.18778		1.015	0.20025		1.015	0.23312
	1.014	0.18858		1.014	0.20017		1.014	0.23312
	1.013	0.18723		1.013	0.20001		1.013	0.23232
	1.012	0.18778		1.012	0.1989		1.012	0.23193
	1.011	0.18691		1.011	0.19747		1.011	0.23105
	1.01	0.18595		1.01	0.19763		1.01	0.23105
	1.009	0.18643		1.009	0.19794		1.009	0.2305
	1.008	0.18603		1.008	0.19755		1.008	0.2301
	1.007	0.1854		1.007	0.19675		1.007	0.23002
	1.006	0.18468		1.006	0.19747		1.006	0.22859
	1.005	0.18413		1.005	0.19604		1.005	0.2278
	1.004	0.18405		1.004	0.19524		1.004	0.22812
	1.003	0.18421		1.003	0.19596		1.003	0.22716
	1.002	0.18357		1.002	0.19485		1.002	0.22661
	1.001	0.18413		1.001	0.19572		1.001	0.22661
	1	0.18302		1	0.19413		1	0.22653
	--	--		--	--		--	--
	--	--		--	--		--	--
	--	--		--	--		--	--
	--	--		--	--		0.998	0.22542
	--	--		--	--		0.997	0.20263
	--	--		--	--		0.996	0.18476
	--	--		--	--		0.995	0.17039
	0.94	0.17881		--	--		0.994	0.15729
	0.93	0.14665		0.992	0.19032		0.993	0.14618
	0.92	0.12188		0.991	0.1777		0.992	0.13633
	0.91	0.10235		0.99	0.16865		0.991	0.1276
	0.9	0.08639		0.989	0.1588		0.99	0.11942
	0.89	0.07378		0.988	0.14927		0.989	0.11203
	0.88	0.0626		0.987	0.14165		0.988	0.10497
	0.87	0.05398		0.986	0.13434		0.987	0.09861
	0.86	0.04642		0.985	0.1276		0.986	0.09266
	0.85	0.03973		0.984	0.12148		0.985	0.08758
	0.84	0.03436		0.983	0.11608		0.984	0.08218
	0.83	0.02862		0.982	0.11045		0.983	0.07753
	0.82	0.02349		0.981	0.10457		0.982	0.07378
	0.81	0.01906		0.98	0.09925		0.981	0.06885
	0.8	0.01468		0.979	0.09441		0.98	0.06497
	0.79	0.01106		0.978	0.09131		0.979	0.06178
	0.78	0.00731		0.977	0.08678		0.978	0.05829
	0.77	0.00456		0.976	0.08273		0.977	0.05498
	0.76	0.00231		0.975	0.07884		0.976	0.05248
	0.75	0.000187384		0.974	0.07465		0.975	0.04929
	0.74	-0.00162		0.973	0.07159		0.974	0.04604
	0.73	-0.004		0.972	0.06909		0.973	0.04392
	0.72	-0.00569		0.971	0.06622		0.972	0.04173
	0.71	-0.00712		0.97	0.06397		0.971	0.03905
	0.7	-0.00831		0.969	0.06029		0.97	0.03679
	0.69	-0.0095		0.968	0.05835		0.969	0.03498
	0.68	-0.01112		0.967	0.05572		0.968	0.03305
	0.67	-0.013		0.966	0.05391		0.967	0.03111
	0.66	-0.01449		0.965	0.05185		0.966	0.02943
	0.65	-0.01612		0.964	0.04992		0.965	0.0268
	0.64	-0.01762		0.963	0.0481		0.964	0.02549
	0.63	-0.01912		0.962	0.04704		0.963	0.0243
	0.62	-0.02056		0.961	0.04448		0.962	0.02211
	0.61	-0.02187		0.96	0.04211		0.961	0.02012
	0.6	-0.02324		0.959	0.04023		0.96	0.01924
	0.59	-0.02505		0.958	0.0381		0.959	0.01799
	0.58	-0.02686		0.957	0.03686		0.958	0.01625
	0.57	-0.02905		0.956	0.03542		0.957	0.01468
	0.56	-0.03111		0.955	0.03367		0.956	0.01412
	0.55	-0.03336		0.954	0.0323		0.955	0.01231
	0.54	-0.03598		0.953	0.0308		0.954	0.01112
	0.53	-0.03886		0.952	0.02855		0.953	0.00981
	0.52	-0.04248		0.951	0.0278		0.952	0.00881
	0.51	-0.04573		0.95	0.02692		0.951	0.00806
	0.5	-0.04947		0.949	0.02549		0.95	0.00693
	0.49	-0.0541		0.948	0.02536		0.949	0.00594
	0.48	-0.05947		0.947	0.02424		0.948	0.00456
	0.47	-0.06566		0.946	0.02261		0.947	0.00406
	0.46	-0.07247		0.945	0.02174		0.946	0.00287
	0.45	-0.08035		0.944	0.02061		0.945	0.00244
	0.44	-0.08964		0.943	0.0193		0.944	0.00106
	0.43	-0.09981		0.942	0.01887		0.943	0.00031236
	0.42	-0.11148		0.941	0.01712		0.942	-0.000499744
	0.41	-0.12418		0.94	0.01625		0.941	-0.00112
	0.4	-0.13887		0.939	0.01518		0.94	-0.00175
	0.39	-0.15562		0.938	0.01412		0.939	-0.00237
	0.38	-0.17397		0.937	0.01412		0.938	-0.00356
	0.37	-0.19477		0.936	0.01381		0.937	-0.004
	0.36	-0.21954		0.935	0.01287		0.936	-0.00481
	0.35	-0.24344		0.934	0.01274		0.935	-0.00537
	0.34	-0.27187		0.933	0.01137		0.934	-0.00612
	0.33	-0.30537		0.932	0.01		0.933	-0.00668
	0.32	-0.34404		0.931	0.00974		0.932	-0.00737
	0.31	-0.38469		0.93	0.00856		0.931	-0.00775
	0.3	-0.42535		0.929	0.00762		0.93	-0.009
	0.29	-0.46917		0.928	0.00675		0.929	-0.00993
	0.28	-0.51554		0.927	0.00718		0.928	-0.00993
	0.27	-0.57049		0.926	0.00662		0.927	-0.01037
	0.26	-0.6298		0.925	0.005		0.926	-0.01137
	0.25	-0.68999		0.924	0.00525		0.925	-0.01212
	0.24	-0.75406		0.923	0.00462		0.924	-0.01181
	0.23	-0.82258		0.922	0.00369		0.923	-0.01293
	0.22	-0.89881		0.921	0.00381		0.922	-0.01337
	0.21	-0.97662		0.92	0.00262		0.921	-0.01349
	0.2	-1.05999		0.919	0.00287		0.92	-0.01399
	0.19	-1.15289		0.918	0.00194		0.919	-0.01487
	0.18	-1.24976		0.917	0.00131		0.918	-0.01518
	0.17	-1.35218		0.916	0.000749695		0.917	-0.01581
	0.16	-1.46175		0.915	0.00093692		0.916	-0.01605
	0.15	-1.57053		0.914	0.000749695		0.915	-0.01618
	0.14	-1.6944		0.913	-0.000437335		0.914	-0.01699
	0.13	-1.82699		0.912	-0.000624719		0.913	-0.01712
	0.12	-1.95483		0.911	-0.00106		0.912	-0.0173
	0.11	-2.08663		0.91	-0.00119		0.911	-0.01787
	0.1	-2.25893		0.909	-0.00125		0.91	-0.01862
	0.09	-2.37803		0.908	-0.00212		0.909	-0.01899
	0.08	-2.52651		0.907	-0.00206		0.908	-0.01899
	0.07	-2.6599		0.906	-0.00244		0.907	-0.01937
	0.06	-2.77979		0.905	-0.00312		0.906	-0.01974
	0.05	-2.88222		0.904	-0.004		0.905	-0.01999
	0.04	-2.99576		0.903	-0.00419		0.904	-0.02061
	0.03	-3.09819		0.902	-0.00381		0.903	-0.02161
	0.02	-3.18791		0.901	-0.00481		0.902	-0.02111
	0.01	-3.27049		0.9	-0.00581		0.901	-0.02149
	0	-3.33639		0.899	-0.00543		0.9	-0.02168
	-0.01	-3.40626		0.898	-0.00562		0.899	-0.02211
	-0.02	-3.43961		0.897	-0.0055		0.898	-0.02237
	-0.03	-3.47851		0.896	-0.00631		0.897	-0.02311
	-0.04	-3.49995		0.895	-0.0065		0.896	-0.02355
	-0.05	-3.49281		0.894	-0.00637		0.895	-0.02355
	-0.06	-3.51424		0.893	-0.00662		0.894	-0.02355
	-0.07	-3.50551		0.892	-0.00718		0.893	-0.02368
	-0.08	-3.51901		0.891	-0.00756		0.892	-0.02374
	-0.09	-3.52457		0.89	-0.00743		0.891	-0.0243
	-0.1	-3.52377		0.889	-0.00718		0.89	-0.02461
	-0.11	-3.52695		0.888	-0.00781		0.889	-0.02461
	-0.12	-3.53727		0.887	-0.00837		0.888	-0.02505
	-0.13	-3.54362		0.886	-0.0075		0.887	-0.02568
	-0.14	-3.5468		0.885	-0.00856		0.886	-0.0253
	-0.15	-3.56585		0.884	-0.00869		0.885	-0.02599
	-0.16	-3.58332		0.883	-0.00881		0.884	-0.0258
	-0.17	-3.61032		0.882	-0.00887		0.883	-0.02642
	-0.18	-3.62223		0.881	-0.00893		0.882	-0.0263
	-0.19	-3.65002		0.88	-0.00881		0.881	-0.02624
	-0.2	-3.67463		0.879	-0.0095		0.88	-0.02655
	-0.21	-3.69528		0.878	-0.01074		0.879	-0.02773
	-0.22	-3.72307		0.877	-0.00993		0.878	-0.02886
	-0.23	-3.73974		0.876	-0.01043		0.877	-0.02843
	-0.24	-3.76356		0.875	-0.011		0.876	-0.02862
	-0.25	-3.77785		0.874	-0.01162		0.875	-0.02873
	-0.26	-3.78817		0.873	-0.01156		0.874	-0.02905
	-0.27	-3.7985		0.872	-0.01106		0.873	-0.02867
	-0.28	-3.7985		0.871	-0.01143		0.872	-0.02955
	-0.29	-3.81199		0.87	-0.01168		0.871	-0.02967
	-0.3	-3.81835		0.869	-0.01187		0.87	-0.0298
	-0.31	-3.83581		0.868	-0.012		0.869	-0.03005
	-0.32	-3.8509		0.867	-0.01231		0.868	-0.02993
	-0.33	-3.87393		0.866	-0.01255		0.867	-0.02993
	-0.34	-3.89219		0.865	-0.01281		0.866	-0.03011
	-0.35	-3.91998		0.864	-0.01293		0.865	-0.03055
	-0.36	-3.94777		0.863	-0.01287		0.864	-0.03124
	-0.37	-3.98509		0.862	-0.01368		0.863	-0.03086
	-0.38	-4.02479		0.861	-0.01337		0.862	-0.03111
	-0.39	-4.06528		0.86	-0.01374		0.861	-0.03136
	-0.4	-4.11133		0.859	-0.01312		0.86	-0.03167
	-0.41	-4.16294		0.858	-0.01349		0.859	-0.03174
	-0.42	-4.22726		0.857	-0.01243		0.858	-0.0318
	-0.43	-4.27331		0.856	-0.01349		0.857	-0.03205
	-0.44	-4.33048		0.855	-0.01331		0.856	-0.03205
	-0.45	-4.37812		0.854	-0.01324		0.855	-0.03274
	-0.46	-4.47181		0.853	-0.01424		0.854	-0.03243
	-0.47	-4.54406		0.852	-0.01424		0.853	-0.0333
	-0.48	-4.60202		0.851	-0.01437		0.852	-0.0338
	-0.49	-4.68222		0.85	-0.01399		0.851	-0.03361
	-0.5	-4.76082		0.849	-0.01487		0.85	-0.03317
	-0.51	-4.83308		0.848	-0.01481		0.849	-0.03367
	-0.52	-4.91724		0.847	-0.01424		0.848	-0.0338
	-0.53	-5.04269		0.846	-0.01543		0.847	-0.0338
	-0.54	-5.10621		0.845	-0.01518		0.846	-0.03405
	-0.55	-5.21817		0.844	-0.01531		0.845	-0.03436
	-0.56	-5.31424		0.843	-0.01524		0.844	-0.03442
	-0.57	-5.46987		0.842	-0.01537		0.843	-0.03474
	-0.58	-5.5842		0.841	-0.01487		0.842	-0.03511
	-0.59	-5.72792		0.84	-0.01518		0.841	-0.03436
	-0.6	-5.87481		0.839	-0.01518		0.84	-0.03505
	-0.61	-6.04313		0.838	-0.01586		0.839	-0.03524
	-0.62	-6.24243		0.837	-0.01543		0.838	-0.03524
	-0.63	-6.44887		0.836	-0.01493		0.837	-0.03529
	-0.64	-6.67675		0.835	-0.01562		0.836	-0.03574
	-0.65	-6.93321		0.834	-0.01555		0.835	-0.03524
	-0.66	-7.28654		0.833	-0.01543		0.834	-0.03586
	-0.67	-7.56761		0.832	-0.01605		0.833	-0.03623
	-0.68	-7.91221		0.831	-0.01518		0.832	-0.03686
	-0.69	-8.32906		0.83	-0.01675		0.831	-0.03686
	-0.7	-8.76576		0.829	-0.0168		0.83	-0.03686
	-0.71	-9.20246		0.828	-0.01618		0.829	-0.03667
	-0.72	-9.82972		0.827	-0.01675		0.828	-0.03679
	-0.73	-10.2902		0.826	-0.01686		0.827	-0.03823
	-0.74	-10.8699		0.825	-0.01625		0.826	-0.03823
	-0.75	-11.5368		0.824	-0.0178		0.825	-0.03786
	-0.76	-12.1006		0.823	-0.01706		0.824	-0.03842
	-0.77	-12.831		0.822	-0.01655		0.823	-0.03855
	-0.78	-13.5218		0.821	-0.0178		0.822	-0.03798
	-0.79	-14.4349		0.82	-0.01768		0.821	-0.03923
	-0.8	-15.4433		0.819	-0.01736		0.82	-0.03923
	-0.81	-16.1738		0.818	-0.0168		0.819	-0.03923
	-0.82	-17.0631		0.817	-0.01736		0.818	-0.03967
	-0.83	-17.9285		0.816	-0.01736		0.817	-0.03917
	-0.84	-19.2863		0.815	-0.01812		0.816	-0.03954
	-0.85	-19.7468		0.814	-0.01756		0.815	-0.03986
	-0.86	-20.8981		0.813	-0.01793		0.814	-0.04042
				0.812	-0.0173		0.813	-0.04017
				0.811	-0.01812		0.812	-0.03999
				0.81	-0.0178		0.811	-0.04073
				0.809	-0.01824		0.81	-0.04136
				0.808	-0.0183		0.809	-0.04111
				0.807	-0.01874		0.808	-0.04142
				0.806	-0.01824		0.807	-0.0413
				0.805	-0.01856		0.806	-0.04136
				0.804	-0.01775		0.805	-0.04154
				0.803	-0.01768		0.804	-0.04204
				0.802	-0.01843		0.803	-0.04198
				0.801	-0.0188		0.802	-0.04261
				0.8	-0.01887		0.801	-0.0428
				0.799	-0.01906		0.8	-0.04335
				0.798	-0.0183		0.799	-0.04335
				0.797	-0.01818		0.798	-0.04373
				0.796	-0.01893		0.797	-0.04392
				0.795	-0.01887		0.796	-0.04373
				0.794	-0.01974		0.795	-0.04423
				0.793	-0.0193		0.794	-0.04454
				0.792	-0.01943		0.793	-0.04517
				0.791	-0.01943		0.792	-0.04529
				0.79	-0.01893		0.791	-0.04548
				0.789	-0.01906		0.79	-0.04529
				0.788	-0.0198		0.789	-0.04511
				0.787	-0.01943		0.788	-0.04567
				0.786	-0.02037		0.787	-0.04573
				0.785	-0.01993		0.786	-0.04666
				0.784	-0.01918		0.785	-0.04673
				0.783	-0.0198		0.784	-0.04685
				0.782	-0.01943		0.783	-0.04792
				0.781	-0.01968		0.782	-0.04742
				0.78	-0.01993		0.781	-0.04766
				0.779	-0.01968		0.78	-0.04798
				0.778	-0.02018		0.779	-0.04779
				0.777	-0.01962		0.778	-0.04848
				0.776	-0.02037		0.777	-0.0486
				0.775	-0.02099		0.776	-0.0501
				0.774	-0.02012		0.775	-0.05047
				0.773	-0.02068		0.774	-0.0501
				0.772	-0.02068		0.773	-0.05004
				0.771	-0.02118		0.772	-0.05097
				0.77	-0.02149		0.771	-0.05117
				0.769	-0.02161		0.77	-0.0516
				0.768	-0.02118		0.769	-0.05204
				0.767	-0.02161		0.768	-0.05267
				0.766	-0.02106		0.767	-0.05241
				0.765	-0.02118		0.766	-0.05229
				0.764	-0.02118		0.765	-0.05267
				0.763	-0.02168		0.764	-0.05304
				0.762	-0.02124		0.763	-0.05417
				0.761	-0.02168		0.762	-0.05404
				0.76	-0.02218		0.761	-0.0536
				0.759	-0.02299		0.76	-0.05485
				0.758	-0.0223		0.759	-0.0551
				0.757	-0.02106		0.758	-0.05498
				0.756	-0.02174		0.757	-0.05529
				0.755	-0.0213		0.756	-0.05591
				0.754	-0.02205		0.755	-0.05591
				0.753	-0.02199		0.754	-0.0566
				0.752	-0.02161		0.753	-0.05698
				0.751	-0.02211		0.752	-0.0571
				0.75	-0.02293		0.751	-0.05722
				0.749	-0.02299		0.75	-0.05791
				0.748	-0.0233		0.749	-0.05816
				0.747	-0.0228		0.748	-0.05853
				0.746	-0.02311		0.747	-0.05879
				0.745	-0.02318		0.746	-0.05903
				0.744	-0.02287		0.745	-0.05947
				0.743	-0.02324		0.744	-0.06003
				0.742	-0.02361		0.743	-0.06016
				0.741	-0.02311		0.742	-0.06041
				0.74	-0.02305		0.741	-0.0611
				0.739	-0.02299		0.74	-0.06123
				0.738	-0.02399		0.739	-0.06134
				0.737	-0.02261		0.738	-0.0621
				0.736	-0.02287		0.737	-0.06247
				0.735	-0.0233		0.736	-0.06223
				0.734	-0.02305		0.735	-0.06316
				0.733	-0.02349		0.734	-0.0636
				0.732	-0.02368		0.733	-0.06404
				0.731	-0.02405		0.732	-0.06428
				0.73	-0.02468		0.731	-0.06472
				0.729	-0.02505		0.73	-0.06516
				0.728	-0.02387		0.729	-0.06547
				0.727	-0.02405		0.728	-0.06597
				0.726	-0.02461		0.727	-0.06641
				0.725	-0.0253		0.726	-0.06609
				0.724	-0.02492		0.725	-0.06735
				0.723	-0.02518		0.724	-0.06785
				0.722	-0.02624		0.723	-0.06785
				0.721	-0.02505		0.722	-0.06859
				0.72	-0.02555		0.721	-0.0689
				0.719	-0.02574		0.72	-0.06853
				0.718	-0.02499		0.719	-0.06928
				0.717	-0.02518		0.718	-0.07016
				0.716	-0.02511		0.717	-0.07066
				0.715	-0.02649		0.716	-0.07009
				0.714	-0.02618		0.715	-0.07072
				0.713	-0.02599		0.714	-0.07166
				0.712	-0.02686		0.713	-0.07171
				0.711	-0.02592		0.712	-0.0719
				0.71	-0.02624		0.711	-0.0726
				0.709	-0.02655		0.71	-0.07234
				0.708	-0.02705		0.709	-0.07353
				0.707	-0.02705		0.708	-0.07391
				0.706	-0.02668		0.707	-0.07422
				0.705	-0.02668		0.706	-0.07453
				0.704	-0.02712		0.705	-0.07478
				0.703	-0.02674		0.704	-0.07578
				0.702	-0.02736		0.703	-0.07609
				0.701	-0.02699		0.702	-0.07565
				0.7	-0.02692		0.701	-0.07646
				0.699	-0.02768		0.7	-0.07691
				0.698	-0.02736		0.699	-0.07846
				0.697	-0.02749		0.698	-0.07865
				0.696	-0.02755		0.697	-0.07884
				0.695	-0.02762		0.696	-0.07922
				0.694	-0.02786		0.695	-0.08019
				0.693	-0.02823		0.694	-0.08011
				0.692	-0.02855		0.693	-0.08075
				0.691	-0.02768		0.692	-0.08131
				0.69	-0.02817		0.691	-0.08186
				0.689	-0.0283		0.69	-0.08258
				0.688	-0.02849		0.689	-0.08258
				0.687	-0.02917		0.688	-0.08305
				0.686	-0.02867		0.687	-0.08424
				0.685	-0.02849		0.686	-0.0848
				0.684	-0.02912		0.685	-0.08551
				0.683	-0.02843		0.684	-0.08599
				0.682	-0.02873		0.683	-0.08647
				0.681	-0.02873		0.682	-0.0875
				0.68	-0.02993		0.681	-0.0871
				0.679	-0.0293		0.68	-0.08813
				0.678	-0.02924		0.679	-0.08853
				0.677	-0.03011		0.678	-0.08885
				0.676	-0.02943		0.677	-0.0898
				0.675	-0.03005		0.676	-0.09044
				0.674	-0.02993		0.675	-0.09123
				0.673	-0.03198		0.674	-0.0933
				0.672	-0.03055		0.673	-0.09528
				0.671	-0.03117		0.672	-0.09472
				0.67	-0.03148		0.671	-0.09496
				0.669	-0.03124		0.67	-0.09584
				0.668	-0.03136		0.669	-0.09647
				0.667	-0.0318		0.668	-0.0975
				0.666	-0.03161		0.667	-0.09798
				0.665	-0.03148		0.666	-0.09917
				0.664	-0.03105		0.665	-0.09917
				0.663	-0.03236		0.664	-0.10036
				0.662	-0.03236		0.663	-0.10092
				0.661	-0.03217		0.662	-0.10179
				0.66	-0.03198		0.661	-0.10354
				0.659	-0.03355		0.66	-0.10393
				0.658	-0.03324		0.659	-0.10489
				0.657	-0.03286		0.658	-0.10592
				0.656	-0.03286		0.657	-0.10679
				0.655	-0.03336		0.656	-0.10783
				0.654	-0.03374		0.655	-0.10854
				0.653	-0.0338		0.654	-0.10941
				0.652	-0.03417		0.653	-0.11045
				0.651	-0.03455		0.652	-0.11148
				0.65	-0.0343		0.651	-0.11267
				0.649	-0.0338		0.65	-0.11315
				0.648	-0.03511		0.649	-0.11354
				0.647	-0.03511		0.648	-0.11513
				0.646	-0.03536		0.647	-0.11632
				0.645	-0.03511		0.646	-0.11743
				0.644	-0.03611		0.645	-0.11862
				0.643	-0.03561		0.644	-0.12005
				0.642	-0.03567		0.643	-0.12029
				0.641	-0.03611		0.642	-0.1222
				0.64	-0.03729		0.641	-0.12315
				0.639	-0.03661		0.64	-0.1245
				0.638	-0.03705		0.639	-0.12537
				0.637	-0.03729		0.638	-0.1264
				0.636	-0.03767		0.637	-0.12815
				0.635	-0.03779		0.636	-0.12879
				0.634	-0.03886		0.635	-0.13037
				0.633	-0.03879		0.634	-0.13141
				0.632	-0.03886		0.633	-0.13284
				0.631	-0.03879		0.632	-0.13379
				0.63	-0.03967		0.631	-0.13562
				0.629	-0.03986		0.63	-0.13633
				0.628	-0.0408		0.629	-0.13816
				0.627	-0.04067		0.628	-0.13935
				0.626	-0.04036		0.627	-0.14038
				0.625	-0.04048		0.626	-0.14205
				0.624	-0.04054		0.625	-0.1434
				0.623	-0.04117		0.624	-0.14483
				0.622	-0.04223		0.623	-0.14673
				0.621	-0.04292		0.622	-0.14903
				0.62	-0.04311		0.621	-0.14991
				0.619	-0.04323		0.62	-0.15134
				0.618	-0.0428		0.619	-0.15292
				0.617	-0.04348		0.618	-0.15443
				0.616	-0.04385		0.617	-0.15562
				0.615	-0.04317		0.616	-0.15785
				0.614	-0.04454		0.615	-0.15896
				0.613	-0.04523		0.614	-0.16071
				0.612	-0.04616		0.613	-0.16261
				0.611	-0.04598		0.612	-0.1642
				0.61	-0.04611		0.611	-0.16571
				0.609	-0.04604		0.61	-0.16722
				0.608	-0.04661		0.609	-0.17031
				0.607	-0.04692		0.608	-0.17166
				0.606	-0.04692		0.607	-0.17317
				0.605	-0.04798		0.606	-0.17484
				0.604	-0.04748		0.605	-0.17722
				0.603	-0.0491		0.604	-0.17873
				0.602	-0.04866		0.603	-0.18032
				0.601	-0.04923		0.602	-0.18278
				0.6	-0.0501		0.601	-0.18453
				0.599	-0.04942		0.6	-0.18707
				0.598	-0.0491		0.599	-0.18858
				0.597	-0.05097		0.598	-0.19048
				0.596	-0.05117		0.597	-0.19326
				0.595	-0.05123		0.596	-0.19532
				0.594	-0.0521		0.595	-0.19739
				0.593	-0.0526		0.594	-0.19953
				0.592	-0.05335		0.593	-0.20215
				0.591	-0.05391		0.592	-0.20374
				0.59	-0.05454		0.591	-0.20644
				0.589	-0.05491		0.59	-0.2089
				0.588	-0.05491		0.589	-0.21136
				0.587	-0.05516		0.588	-0.21438
				0.586	-0.05585		0.587	-0.21557
				0.585	-0.05654		0.586	-0.21771
				0.584	-0.05635		0.585	-0.22002
				0.583	-0.05785		0.584	-0.22256
				0.582	-0.05803		0.583	-0.22526
				0.581	-0.05879		0.582	-0.22764
				0.58	-0.06003		0.581	-0.2305
				0.579	-0.05953		0.58	-0.23272
				0.578	-0.06097		0.579	-0.23558
				0.577	-0.06141		0.578	-0.2386
				0.576	-0.06134		0.577	-0.24161
				0.575	-0.06247		0.576	-0.24368
				0.574	-0.06297		0.575	-0.2463
				0.573	-0.06354		0.574	-0.24892
				0.572	-0.06528		0.573	-0.2517
				0.571	-0.06641		0.572	-0.25448
				0.57	-0.06628		0.571	-0.25869
				0.569	-0.06747		0.57	-0.26138
				0.568	-0.06866		0.569	-0.26416
				0.567	-0.06872		0.568	-0.26774
				0.566	-0.06885		0.567	-0.27091
				0.565	-0.07003		0.566	-0.27353
				0.564	-0.07128		0.565	-0.27726
				0.563	-0.07128		0.564	-0.28084
				0.562	-0.07271		0.563	-0.28346
				0.561	-0.07334		0.562	-0.28743
				0.56	-0.07465		0.561	-0.29045
				0.559	-0.07615		0.56	-0.29481
				0.558	-0.07646		0.559	-0.29823
				0.557	-0.07715		0.558	-0.30283
				0.556	-0.07815		0.557	-0.30648
				0.555	-0.07922		0.556	-0.31037
				0.554	-0.08059		0.555	-0.31403
				0.553	-0.08099		0.554	-0.31903
				0.552	-0.0825		0.553	-0.32236
				0.551	-0.08281		0.552	-0.32745
				0.55	-0.08369		0.551	-0.33197
				0.549	-0.08512		0.55	-0.33602
				0.548	-0.08631		0.549	-0.34126
				0.547	-0.08694		0.548	-0.34587
				0.546	-0.08845		0.547	-0.34992
				0.545	-0.08972		0.546	-0.35484
				0.544	-0.09179		0.545	-0.35968
				0.543	-0.09306		0.544	-0.36468
				0.542	-0.0948		0.543	-0.36873
				0.541	-0.0948		0.542	-0.37326
				0.54	-0.09663		0.541	-0.37771
				0.539	-0.09798		0.54	-0.38287
				0.538	-0.09981		0.539	-0.38723
				0.537	-0.10044		0.538	-0.39216
				0.536	-0.10227		0.537	-0.39708
				0.535	-0.10393		0.536	-0.40176
				0.534	-0.10528		0.535	-0.40629
				0.533	-0.10679		0.534	-0.41105
				0.532	-0.10878		0.533	-0.41637
				0.531	-0.10965		0.532	-0.4213
				0.53	-0.111		0.531	-0.4259
				0.529	-0.11299		0.53	-0.4309
				0.528	-0.11442		0.529	-0.43559
				0.527	-0.11521		0.528	-0.44035
				0.526	-0.11799		0.527	-0.44583
				0.525	-0.11942		0.526	-0.45067
				0.524	-0.12061		0.525	-0.45607
				0.523	-0.12275		0.524	-0.46116
				0.522	-0.12529		0.523	-0.46608
				0.521	-0.12672		0.522	-0.4714
				0.52	-0.12958		0.521	-0.47664
				0.519	-0.13085		0.52	-0.48331
				0.518	-0.133		0.519	-0.48942
				0.517	-0.1345		0.518	-0.49434
				0.516	-0.13689		0.517	-0.50038
				0.515	-0.13911		0.516	-0.50657
				0.514	-0.14149		0.515	-0.51205
				0.513	-0.1434		0.514	-0.51793
				0.512	-0.1453		0.513	-0.5246
				0.511	-0.14832		0.512	-0.53079
				0.51	-0.15015		0.511	-0.5369
				0.509	-0.15245		0.51	-0.54397
				0.508	-0.15388		0.509	-0.55032
				0.507	-0.15674		0.508	-0.55675
				0.506	-0.15936		0.507	-0.56406
				0.505	-0.1611		0.506	-0.57081
				0.504	-0.16356		0.505	-0.57771
				0.503	-0.1669		0.504	-0.58399
				0.502	-0.16928		0.503	-0.59089
				0.501	-0.17158		0.502	-0.59772
				0.5	-0.17492		0.501	-0.6055
				0.499	-0.17667		0.5	-0.61202
				0.498	-0.17905		0.499	-0.61861
				0.497	-0.18238		0.498	-0.62591
				0.496	-0.18508		0.497	-0.63314
				0.495	-0.18842		0.496	-0.64004
				0.494	-0.19112		0.495	-0.64743
				0.493	-0.19485		0.494	-0.65537
				0.492	-0.19739		0.493	-0.66235
				0.491	-0.20025		0.492	-0.66942
				0.49	-0.2035		0.491	-0.67736
				0.489	-0.20541		0.49	-0.68435
				0.488	-0.20985		0.489	-0.69229
				0.487	-0.21311		0.488	-0.70031
				0.486	-0.21652		0.487	-0.70849
				0.485	-0.2201		0.486	-0.71659
				0.484	-0.2228		0.485	-0.72516
				0.483	-0.22653		0.484	-0.73302
				0.482	-0.23018		0.483	-0.74152
				0.481	-0.23344		0.482	-0.75033
				0.48	-0.23653		0.481	-0.75946
				0.479	-0.23947		0.48	-0.76764
				0.478	-0.24455		0.479	-0.77637
				0.477	-0.2482		0.478	-0.78542
				0.476	-0.25106		0.477	-0.79368
				0.475	-0.25535		0.476	-0.80273
				0.474	-0.2594		0.475	-0.81226
				0.473	-0.26305		0.474	-0.821
				0.472	-0.26702		0.473	-0.83052
				0.471	-0.27139		0.472	-0.84005
				0.47	-0.27576		0.471	-0.84879
				0.469	-0.28131		0.47	-0.85831
				0.468	-0.28568		0.469	-0.86943
				0.467	-0.28965		0.468	-0.87816
				0.466	-0.29434		0.467	-0.88769
				0.465	-0.30061		0.466	-0.89722
				0.464	-0.30402		0.465	-0.90595
				0.463	-0.31045		0.464	-0.91786
				0.462	-0.31601		0.463	-0.92739
				0.461	-0.32133		0.462	-0.93851
				0.46	-0.3276		0.461	-0.94883
				0.459	-0.3338		0.46	-0.95995
				0.458	-0.33959		0.459	-0.97027
				0.457	-0.34452		0.458	-0.98138
				0.456	-0.35119		0.457	-0.99171
				0.455	-0.3573		0.456	-1.00282
				0.454	-0.36333		0.455	-1.01394
				0.453	-0.36818		0.454	-1.02426
				0.452	-0.37509		0.453	-1.03538
				0.451	-0.38033		0.452	-1.0449
				0.45	-0.38684		0.451	-1.05523
				0.449	-0.39208		0.45	-1.06714
				0.448	-0.39843		0.449	-1.07984
				0.447	-0.40454		0.448	-1.09016
				0.446	-0.41042		0.447	-1.10366
				0.445	-0.41645		0.446	-1.11636
				0.444	-0.42249		0.445	-1.12748
				0.443	-0.42963		0.444	-1.1386
				0.442	-0.43519		0.443	-1.15209
				0.441	-0.44178		0.442	-1.1648
				0.44	-0.44782		0.441	-1.17671
				0.439	-0.45401		0.44	-1.18862
				0.438	-0.46028		0.439	-1.20132
				0.437	-0.46735		0.438	-1.21403
				0.436	-0.47481		0.437	-1.22752
				0.435	-0.48116		0.436	-1.24023
				0.434	-0.48799		0.435	-1.25214
				0.433	-0.49546		0.434	-1.26564
				0.432	-0.50236		0.433	-1.27834
				0.431	-0.50975		0.432	-1.29184
				0.43	-0.51729		0.431	-1.30534
				0.429	-0.52523		0.43	-1.31883
				0.428	-0.53254		0.429	-1.33313
				0.427	-0.54079		0.428	-1.34662
				0.426	-0.54857		0.427	-1.36012
				0.425	-0.55707		0.426	-1.37521
				0.424	-0.56461		0.425	-1.38871
				0.423	-0.57382		0.424	-1.403
				0.422	-0.58216		0.423	-1.41729
				0.421	-0.59002		0.422	-1.43158
				0.42	-0.5982		0.421	-1.44587
				0.419	-0.60757		0.42	-1.45937
				0.418	-0.61519		0.419	-1.47366
				0.417	-0.6248		0.418	-1.48875
				0.416	-0.63258		0.417	-1.50384
				0.415	-0.64076		0.416	-1.51813
				0.414	-0.65005		0.415	-1.53321
				0.413	-0.65918		0.414	-1.54909
				0.412	-0.66767		0.413	-1.56339
				0.411	-0.67657		0.412	-1.57927
				0.41	-0.68538		0.411	-1.59435
				0.409	-0.69539		0.41	-1.61023
				0.408	-0.70372		0.409	-1.62532
				0.407	-0.71404		0.408	-1.6412
				0.406	-0.72341		0.407	-1.65708
				0.405	-0.73461		0.406	-1.67216
				0.404	-0.74414		0.405	-1.68804
				0.403	-0.75406		0.404	-1.70392
				0.402	-0.76375		0.403	-1.72139
				0.401	-0.7732		0.402	-1.73727
				0.4	-0.78368		0.401	-1.75315
				0.399	-0.79352		0.4	-1.77062
				0.398	-0.80432		0.399	-1.78571
				0.397	-0.81385		0.398	-1.80317
				0.396	-0.82417		0.397	-1.81985
				0.395	-0.83449		0.396	-1.83573
				0.394	-0.84561		0.395	-1.8532
				0.393	-0.85593		0.394	-1.86828
				0.392	-0.86625		0.393	-1.88496
				0.391	-0.87658		0.392	-1.90163
				0.39	-0.88769		0.391	-1.91989
				0.389	-0.89881		0.39	-1.93657
				0.388	-0.90992		0.389	-1.95324
				0.387	-0.92025		0.388	-1.96991
				0.386	-0.93216		0.387	-1.98659
				0.385	-0.94407		0.386	-2.00406
				0.384	-0.95518		0.385	-2.02152
				0.383	-0.9655		0.384	-2.03979
				0.382	-0.97741		0.383	-2.05725
				0.381	-0.98932		0.382	-2.07552
				0.38	-1.00123		0.381	-2.0914
				0.379	-1.01235		0.38	-2.11045
				0.378	-1.02426		0.379	-2.12871
				0.377	-1.03458		0.378	-2.14777
				0.376	-1.0457		0.377	-2.16444
				0.375	-1.0584		0.376	-2.18271
				0.374	-1.07031		0.375	-2.20176
				0.373	-1.08222		0.374	-2.22002
				0.372	-1.09413		0.373	-2.23908
				0.371	-1.10604		0.372	-2.25734
				0.37	-1.11875		0.371	-2.27481
				0.369	-1.13145		0.37	-2.29466
				0.368	-1.14415		0.369	-2.31213
				0.367	-1.15686		0.368	-2.33198
				0.366	-1.16877		0.367	-2.35183
				0.365	-1.18227		0.366	-2.37009
				0.364	-1.19338		0.365	-2.38994
				0.363	-1.20609		0.364	-2.40661
				0.362	-1.21879		0.363	-2.42726
				0.361	-1.2307		0.362	-2.44552
				0.36	-1.2442		0.361	-2.46458
				0.359	-1.2569		0.36	-2.48284
				0.358	-1.26881		0.359	-2.50269
				0.357	-1.2831		0.358	-2.52254
				0.356	-1.29501		0.357	-2.54239
				0.355	-1.30692		0.356	-2.55827
				0.354	-1.32042		0.355	-2.57732
				0.353	-1.33392		0.354	-2.59638
				0.352	-1.34662		0.353	-2.61861
				0.351	-1.36012		0.352	-2.63449
				0.35	-1.37362		0.351	-2.65355
				0.349	-1.38553		0.35	-2.6734
				0.348	-1.39903		0.349	-2.69245
				0.347	-1.41173		0.348	-2.7123
				0.346	-1.42444		0.347	-2.73374
				0.345	-1.43714		0.346	-2.7528
				0.344	-1.45143		0.345	-2.77265
				0.343	-1.46414		0.344	-2.79091
				0.342	-1.47605		0.343	-2.80917
				0.341	-1.48954		0.342	-2.82743
				0.34	-1.50225		0.341	-2.84808
				0.339	-1.51575		0.34	-2.86634
				0.338	-1.52845		0.339	-2.8846
				0.337	-1.54195		0.338	-2.90604
				0.336	-1.55465		0.337	-2.92589
				0.335	-1.56736		0.336	-2.94415
				0.334	-1.58085		0.335	-2.964
				0.333	-1.59356		0.334	-2.98306
				0.332	-1.60785		0.333	-3.00291
				0.331	-1.62055		0.332	-3.02276
				0.33	-1.63246		0.331	-3.04102
				0.329	-1.64517		0.33	-3.06008
				0.328	-1.65867		0.329	-3.07913
				0.327	-1.67137		0.328	-3.09819
				0.326	-1.68487		0.327	-3.11566
				0.325	-1.69837		0.326	-3.13392
				0.324	-1.71028		0.325	-3.15218
				0.323	-1.72377		0.324	-3.17203
				0.322	-1.73807		0.323	-3.19109
				0.321	-1.75077		0.322	-3.21014
				0.32	-1.76347		0.321	-3.2284
				0.319	-1.77538		0.32	-3.24825
				0.318	-1.78809		0.319	-3.26652
				0.317	-1.8		0.318	-3.28319
				0.316	-1.8127		0.317	-3.30304
				0.315	-1.8262		0.316	-3.3221
				0.314	-1.83811		0.315	-3.34036
				0.313	-1.85081		0.314	-3.35703
				0.312	-1.86352		0.313	-3.3745
				0.311	-1.87622		0.312	-3.39276
				0.31	-1.88734		0.311	-3.41182
				0.309	-1.90084		0.31	-3.43087
				0.308	-1.91513		0.309	-3.45072
				0.307	-1.92704		0.308	-3.46819
				0.306	-1.93815		0.307	-3.48804
				0.305	-1.94927		0.306	-3.5063
				0.304	-1.96118		0.305	-3.52377
				0.303	-1.97388		0.304	-3.54203
				0.302	-1.985		0.303	-3.5595
				0.301	-1.9977		0.302	-3.57538
				0.3	-2.00882		0.301	-3.59285
				0.299	-2.02152		0.3	-3.60952
				0.298	-2.03343		0.299	-3.62699
				0.297	-2.04534		0.298	-3.64525
				0.296	-2.05884		0.297	-3.66113
				0.295	-2.06996		0.296	-3.6794
				0.294	-2.08107		0.295	-3.69528
				0.293	-2.09219		0.294	-3.71195
				0.292	-2.1041		0.293	-3.73101
				0.291	-2.11522		0.292	-3.74689
				0.29	-2.12713		0.291	-3.75959
				0.289	-2.13904		0.29	-3.77309
				0.288	-2.15174		0.289	-3.78976
				0.287	-2.16365		0.288	-3.81041
				0.286	-2.17397		0.287	-3.82787
				0.285	-2.18509		0.286	-3.84296
				0.284	-2.1962		0.285	-3.85884
				0.283	-2.20653		0.284	-3.87313
				0.282	-2.21923		0.283	-3.88981
				0.281	-2.22955		0.282	-3.9033
				0.28	-2.23908		0.281	-3.91442
				0.279	-2.24861		0.28	-3.93109
				0.278	-2.26052		0.279	-3.94856
				0.277	-2.27322		0.278	-3.96603
				0.276	-2.28275		0.277	-3.98112
				0.275	-2.29387		0.276	-3.99541
				0.274	-2.30578		0.275	-4.00891
				0.273	-2.31769		0.274	-4.02637
				0.272	-2.32801		0.273	-4.03749
				0.271	-2.33595		0.272	-4.05019
				0.27	-2.34548		0.271	-4.06607
				0.269	-2.3558		0.27	-4.08037
				0.268	-2.36691		0.269	-4.09148
				0.267	-2.37803		0.268	-4.10736
				0.266	-2.38756		0.267	-4.12245
				0.265	-2.39709		0.266	-4.13595
				0.264	-2.41138		0.265	-4.15024
				0.263	-2.4217		0.264	-4.16771
				0.262	-2.42885		0.263	-4.18438
				0.261	-2.43837		0.262	-4.18835
				0.26	-2.4487		0.261	-4.20423
				0.259	-2.45902		0.26	-4.21693
				0.258	-2.46775		0.259	-4.23281
				0.257	-2.47887		0.258	-4.24552
				0.256	-2.4876		0.257	-4.25981
				0.255	-2.49713		0.256	-4.26934
				0.254	-2.50666		0.255	-4.28442
				0.253	-2.51301		0.254	-4.29713
				0.252	-2.52254		0.253	-4.30904
				0.251	-2.53286		0.252	-4.31777
				0.25	-2.54239		0.251	-4.33365
				0.249	-2.55112		0.25	-4.34318
				0.248	-2.56065		0.249	-4.35668
				0.247	-2.56859		0.248	-4.367
				0.246	-2.57732		0.247	-4.37573
				0.245	-2.58606		0.246	-4.38685
				0.244	-2.59479		0.245	-4.40273
				0.243	-2.60273		0.244	-4.41543
				0.242	-2.60988		0.243	-4.43925
				0.241	-2.61623		0.242	-4.45196
				0.24	-2.62655		0.241	-4.46149
				0.239	-2.6337		0.24	-4.46307
				0.238	-2.64323		0.239	-4.46546
				0.237	-2.65355		0.238	-4.47101
				0.236	-2.66149		0.237	-4.48372
				0.235	-2.67022		0.236	-4.49563
				0.234	-2.67896		0.235	-4.50595
				0.233	-2.6869		0.234	-4.51627
				0.232	-2.69325		0.233	-4.52342
				0.231	-2.69722		0.232	-4.53612
				0.23	-2.70357		0.231	-4.55359
				0.229	-2.71548		0.23	-4.55518
				0.228	-2.72421		0.229	-4.56391
				0.227	-2.73136		0.228	-4.57185
				0.226	-2.74009		0.227	-4.5782
				0.225	-2.74724		0.226	-4.58853
				0.224	-2.75359		0.225	-4.60044
				0.223	-2.76074		0.224	-4.61552
				0.222	-2.76709		0.223	-4.62267
				0.221	-2.77662		0.222	-4.6322
				0.22	-2.78376		0.221	-4.63775
				0.219	-2.79012		0.22	-4.64331
				0.218	-2.79726		0.219	-4.65522
				0.217	-2.80282		0.218	-4.66634
				0.216	-2.80838		0.217	-4.68142
				0.215	-2.81394		0.216	-4.68698
				0.214	-2.82029		0.215	-4.69492
				0.213	-2.82823		0.214	-4.70286
				0.212	-2.83458		0.213	-4.71239
				0.211	-2.84252		0.212	-4.71954
				0.21	-2.85046		0.211	-4.73462
				0.209	-2.85681		0.21	-4.737
				0.208	-2.86475		0.209	-4.73303
				0.207	-2.8711		0.208	-4.74018
				0.206	-2.87428		0.207	-4.75765
				0.205	-2.87825		0.206	-4.76559
				0.204	-2.8846		0.205	-4.76956
				0.203	-2.89016		0.204	-4.7775
				0.202	-2.89492		0.203	-4.78306
				0.201	-2.90128		0.202	-4.79179
				0.2	-2.90763		0.201	-4.80132
				0.199	-2.91239		0.2	-4.81323
				0.198	-2.91795		0.199	-4.82276
				0.197	-2.9251		0.198	-4.8307
				0.196	-2.93224		0.197	-4.83308
				0.195	-2.93859		0.196	-4.84499
				0.194	-2.94256		0.195	-4.84102
				0.193	-2.94495		0.194	-4.84975
				0.192	-2.95289		0.193	-4.86166
				0.191	-2.96003		0.192	-4.86166
				0.19	-2.964		0.191	-4.86246
				0.189	-2.97194		0.19	-4.87595
				0.188	-2.97353		0.189	-4.88389
				0.187	-2.9775		0.188	-4.89025
				0.186	-2.98147		0.187	-4.89263
				0.185	-2.98703		0.186	-4.89977
				0.184	-2.99417		0.185	-4.90533
				0.183	-3.00053		0.184	-4.91089
				0.182	-3.0045		0.183	-4.91962
				0.181	-3.01085		0.182	-4.92518
				0.18	-3.01799		0.181	-4.92359
				0.179	-3.02514		0.18	-4.92677
				0.178	-3.02593		0.179	-4.93312
				0.177	-3.03229		0.178	-4.94265
				0.176	-3.03784		0.177	-4.94424
				0.175	-3.04261		0.176	-4.95218
				0.174	-3.04658		0.175	-4.96647
				0.173	-3.05293		0.174	-4.97044
				0.172	-3.05611		0.173	-4.97203
				0.171	-3.06087		0.172	-4.97759
				0.17	-3.06484		0.171	-4.98314
				0.169	-3.0696		0.17	-4.98632
				0.168	-3.07437		0.169	-4.99664
				0.167	-3.07993		0.168	-5.00538
				0.166	-3.08707		0.167	-5.01252
				0.165	-3.09025		0.166	-5.0149
				0.164	-3.09263		0.165	-5.01332
				0.163	-3.09263		0.164	-5.02761
				0.162	-3.09581		0.163	-5.03317
				0.161	-3.10136		0.162	-5.04111
				0.16	-3.10613		0.161	-5.04587
				0.159	-3.11089		0.16	-5.04587
				0.158	-3.11804		0.159	-5.05302
				0.157	-3.11963		0.158	-5.05857
				0.156	-3.1236		0.157	-5.06651
				0.155	-3.12518		0.156	-5.07128
				0.154	-3.13074		0.155	-5.06254
				0.153	-3.13471		0.154	-5.07128
				0.152	-3.13789		0.153	-5.07207
				0.151	-3.14265		0.152	-5.07763
				0.15	-3.1498		0.151	-5.08081
				0.149	-3.15456		0.15	-5.08081
				0.148	-3.15536		0.149	-5.08954
				0.147	-3.15615		0.148	-5.09827
				0.146	-3.15218		0.147	-5.09986
				0.145	-3.15694		0.146	-5.10939
				0.144	-3.16409		0.145	-5.11654
				0.143	-3.16885		0.144	-5.11892
				0.142	-3.17521		0.143	-5.12051
				0.141	-3.18394		0.142	-5.11574
				0.14	-3.18235		0.141	-5.12924
				0.139	-3.18712		0.14	-5.13003
				0.138	-3.19029		0.139	-5.12686
				0.137	-3.19744		0.138	-5.12209
				0.136	-3.20458		0.137	-5.13242
				0.135	-3.20855		0.136	-5.13877
				0.134	-3.21014		0.135	-5.14591
				0.133	-3.21094		0.134	-5.14512
				0.132	-3.21649		0.133	-5.14671
				0.131	-3.22126		0.132	-5.15703
				0.13	-3.22443		0.131	-5.17212
				0.129	-3.22761		0.13	-5.17212
				0.128	-3.23396		0.129	-5.17291
				0.127	-3.23873		0.128	-5.1745
				0.126	-3.23952		0.127	-5.17291
				0.125	-3.2419		0.126	-5.1737
				0.124	-3.24746		0.125	-5.17132
				0.123	-3.25381		0.124	-5.17529
				0.122	-3.25619		0.123	-5.17847
				0.121	-3.2554		0.122	-5.19355
				0.12	-3.25619		0.121	-5.20229
				0.119	-3.26255		0.12	-5.19832
				0.118	-3.26969		0.119	-5.20705
				0.117	-3.27287		0.118	-5.21499
				0.116	-3.27207		0.117	-5.20467
				0.115	-3.27207		0.116	-5.19435
				0.114	-3.27684		0.115	-5.20546
				0.113	-3.27922		0.114	-5.21896
				0.112	-3.28637		0.113	-5.21817
				0.111	-3.28875		0.112	-5.22373
				0.11	-3.29113		0.111	-5.22611
				0.109	-3.29828		0.11	-5.23246
				0.108	-3.30066		0.109	-5.22928
				0.107	-3.29828		0.108	-5.23722
				0.106	-3.30383		0.107	-5.24596
				0.105	-3.30939		0.106	-5.25787
				0.104	-3.31495		0.105	-5.25707
				0.103	-3.31971		0.104	-5.24755
				0.102	-3.32051		0.103	-5.24834
				0.101	-3.32289		0.102	-5.25072
				0.1	-3.32607		0.101	-5.26184
				0.099	-3.32765		0.1	-5.2666
				0.098	-3.3348		0.099	-5.2674
				0.097	-3.3348		0.098	-5.27295
				0.096	-3.33798		0.097	-5.26501
				0.095	-3.34195		0.096	-5.27772
				0.094	-3.3475		0.095	-5.28963
				0.093	-3.35227		0.094	-5.2801
				0.092	-3.35386		0.093	-5.29201
				0.091	-3.35624		0.092	-5.27931
				0.09	-3.361		0.091	-5.2801
				0.089	-3.36259		0.09	-5.28804
				0.088	-3.36497		0.089	-5.29201
				0.087	-3.36894		0.088	-5.28725
				0.086	-3.3745		0.087	-5.29598
				0.085	-3.37688		0.086	-5.29042
				0.084	-3.38006		0.085	-5.2936
				0.083	-3.38165		0.084	-5.28486
				0.082	-3.38562		0.083	-5.29439
				0.081	-3.38959		0.082	-5.2936
				0.08	-3.39117		0.081	-5.29916
				0.079	-3.39514		0.08	-5.30868
				0.078	-3.4015		0.079	-5.31424
				0.077	-3.40626		0.078	-5.30313
				0.076	-3.40785		0.077	-5.29519
				0.075	-3.40705		0.076	-5.30471
				0.074	-3.41023		0.075	-5.31345
				0.073	-3.41182		0.074	-5.3325
				0.072	-3.41817		0.073	-5.33727
				0.071	-3.42055		0.072	-5.32536
				0.07	-3.42135		0.071	-5.33171
				0.069	-3.42214		0.07	-5.32695
				0.068	-3.42373		0.069	-5.33012
				0.067	-3.42532		0.068	-5.34044
				0.066	-3.43246		0.067	-5.32933
				0.065	-3.43723		0.066	-5.33092
				0.064	-3.44278		0.065	-5.34203
				0.063	-3.44914		0.064	-5.34203
				0.062	-3.45231		0.063	-5.34997
				0.061	-3.45311		0.062	-5.35394
				0.06	-3.45628		0.061	-5.34521
				0.059	-3.46025		0.06	-5.33886
				0.058	-3.4666		0.059	-5.33409
				0.057	-3.46502		0.058	-5.34124
				0.056	-3.46819		0.057	-5.34918
				0.055	-3.47772		0.056	-5.36109
				0.054	-3.48248		0.055	-5.36347
				0.053	-3.48328		0.054	-5.37062
				0.052	-3.48645		0.053	-5.37062
				0.051	-3.48963		0.052	-5.36426
				0.05	-3.49598		0.051	-5.35791
				0.049	-3.49678		0.05	-5.35632
				0.048	-3.49598		0.049	-5.36426
				0.047	-3.49757		0.048	-5.37062
				0.046	-3.50392		0.047	-5.35394
				0.045	-3.50869		0.046	-5.34918
				0.044	-3.51504		0.045	-5.35235
				0.043	-3.51742		0.044	-5.36823
				0.042	-3.51583		0.043	-5.36744
				0.041	-3.51821		0.042	-5.36903
				0.04	-3.51901		0.041	-5.37776
				0.039	-3.52218		0.04	-5.38411
				0.038	-3.52854		0.039	-5.38888
				0.037	-3.53489		0.038	-5.37935
				0.036	-3.53727		0.037	-5.38014
				0.035	-3.53965		0.036	-5.38173
				0.034	-3.54283		0.035	-5.39205
				0.033	-3.54362		0.034	-5.40317
				0.032	-3.54521		0.033	-5.39444
				0.031	-3.54918		0.032	-5.38411
				0.03	-3.55712		0.031	-5.39126
				0.029	-3.56188		0.03	-5.39047
				0.028	-3.56109		0.029	-5.38967
				0.027	-3.56188		0.028	-5.39761
				0.026	-3.56585		0.027	-5.40555
				0.025	-3.56506		0.026	-5.40079
				0.024	-3.57062		0.025	-5.39205
				0.023	-3.57697		0.024	-5.39761
				0.022	-3.58253		0.023	-5.38888
				0.021	-3.58491		0.022	-5.3865
				0.02	-3.5857		0.021	-5.40158
				0.019	-3.58809		0.02	-5.40793
				0.018	-3.59364		0.019	-5.40793
				0.017	-3.59285		0.018	-5.4119
				0.016	-3.59603		0.017	-5.41746
				0.015	-3.6		0.016	-5.40158
				0.014	-3.60238		0.015	-5.40079
				0.013	-3.60476		0.014	-5.40714
				0.012	-3.60794		0.013	-5.41111
				0.011	-3.61349		0.012	-5.41349
				0.01	-3.61429		0.011	-5.41905
				0.009	-3.61746		0.01	-5.42223
				0.008	-3.62143		0.009	-5.41905
				0.007	-3.62461		0.008	-5.40476
				0.006	-3.63017		0.007	-5.40635
				0.005	-3.63176		0.006	-5.41349
				0.004	-3.63334		0.005	-5.41111
				0.003	-3.63652		0.004	-5.40555
				0.002	-3.6397		0.003	-5.40793
				0.001	-3.64287		0.002	-5.40317
				0	-3.64922		0.001	-5.3857
				-0.001	-3.65478		0	-5.39364
				-0.002	-3.65478		-0.001	-5.40714
				-0.003	-3.65796		-0.002	-5.4119
				-0.004	-3.65637		-0.003	-5.41429
				-0.005	-3.65955		-0.004	-5.40952
				-0.006	-3.66907		-0.005	-5.41587
				-0.007	-3.66828		-0.006	-5.42381
				-0.008	-3.66749		-0.007	-5.43414
				-0.009	-3.67225		-0.008	-5.43096
				-0.01	-3.67543		-0.009	-5.42778
				-0.011	-3.67463		-0.01	-5.4254
				-0.012	-3.68098		-0.011	-5.42302
				-0.013	-3.68416		-0.012	-5.41746
				-0.014	-3.68654		-0.013	-5.41905
				-0.015	-3.68972		-0.014	-5.4254
				-0.016	-3.69686		-0.015	-5.41905
				-0.017	-3.69845		-0.016	-5.42461
				-0.018	-3.69845		-0.017	-5.42699
				-0.019	-3.7048		-0.018	-5.42858
				-0.02	-3.70798		-0.019	-5.42461
				-0.021	-3.71036		-0.02	-5.41349
				-0.022	-3.71671		-0.021	-5.41508
				-0.023	-3.71751		-0.022	-5.41667
				-0.024	-3.71989		-0.023	-5.42937
				-0.025	-3.7191		-0.024	-5.43255
				-0.026	-3.72465		-0.025	-5.42381
				-0.027	-3.73259		-0.026	-5.41667
				-0.028	-3.73339		-0.027	-5.41746
				-0.029	-3.73736		-0.028	-5.41905
				-0.03	-3.74133		-0.029	-5.42699
				-0.031	-3.7453		-0.03	-5.42461
				-0.032	-3.75006		-0.031	-5.42143
				-0.033	-3.74927		-0.032	-5.42223
				-0.034	-3.75165		-0.033	-5.41429
				-0.035	-3.75721		-0.034	-5.43096
				-0.036	-3.75959		-0.035	-5.42461
				-0.037	-3.76277		-0.036	-5.4254
				-0.038	-3.76594		-0.037	-5.4254
				-0.039	-3.76832		-0.038	-5.43096
				-0.04	-3.77071		-0.039	-5.41587
				-0.041	-3.76594		-0.04	-5.42064
				-0.042	-3.77309		-0.041	-5.42937
				-0.043	-3.78262		-0.042	-5.42858
				-0.044	-3.785		-0.043	-5.42143
				-0.045	-3.785		-0.044	-5.41111
				-0.046	-3.78817		-0.045	-5.41905
				-0.047	-3.79453		-0.046	-5.41508
				-0.048	-3.79611		-0.047	-5.42381
				-0.049	-3.80008		-0.048	-5.40714
				-0.05	-3.80405		-0.049	-5.41746
				-0.051	-3.8112		-0.05	-5.40396
				-0.052	-3.81914		-0.051	-5.3992
				-0.053	-3.81755		-0.052	-5.43255
				-0.054	-3.81517		-0.053	-5.42223
				-0.055	-3.81914		-0.054	-5.41746
				-0.056	-3.8239		-0.055	-5.41587
				-0.057	-3.82629		-0.056	-5.41349
				-0.058	-3.82549		-0.057	-5.40952
				-0.059	-3.82629		-0.058	-5.40396
				-0.06	-3.82946		-0.059	-5.40714
				-0.061	-3.83502		-0.06	-5.39841
				-0.062	-3.83661		-0.061	-5.40396
				-0.063	-3.84137		-0.062	-5.40714
				-0.064	-3.84455		-0.063	-5.41746
				-0.065	-3.84931		-0.064	-5.40714
				-0.066	-3.85805		-0.065	-5.41429
				-0.067	-3.8636		-0.066	-5.40952
				-0.068	-3.86202		-0.067	-5.41032
				-0.069	-3.86043		-0.068	-5.40714
				-0.07	-3.86678		-0.069	-5.4127
				-0.071	-3.86599		-0.07	-5.40793
				-0.072	-3.86757		-0.071	-5.40793
				-0.073	-3.86519		-0.072	-5.3992
				-0.074	-3.86837		-0.073	-5.39682
				-0.075	-3.87472		-0.074	-5.39682
				-0.076	-3.88345		-0.075	-5.39682
				-0.077	-3.88584		-0.076	-5.39761
				-0.078	-3.88425		-0.077	-5.40635
				-0.079	-3.88425		-0.078	-5.40158
				-0.08	-3.88901		-0.079	-5.39523
				-0.081	-3.89536		-0.08	-5.39602
				-0.082	-3.90092		-0.081	-5.38808
				-0.083	-3.90172		-0.082	-5.39285
				-0.084	-3.89854		-0.083	-5.39761
				-0.085	-3.90251		-0.084	-5.3865
				-0.086	-3.91283		-0.085	-5.38014
				-0.087	-3.91442		-0.086	-5.38729
				-0.088	-3.91442		-0.087	-5.37538
				-0.089	-3.91442		-0.088	-5.38173
				-0.09	-3.92077		-0.089	-5.38967
				-0.091	-3.93109		-0.09	-5.39999
				-0.092	-3.93268		-0.091	-5.40317
				-0.093	-3.9303		-0.092	-5.40238
				-0.094	-3.93268		-0.093	-5.3857
				-0.095	-3.93348		-0.094	-5.37935
				-0.096	-3.93665		-0.095	-5.37538
				-0.097	-3.94221		-0.096	-5.38253
				-0.098	-3.94618		-0.097	-5.3865
				-0.099	-3.94777		-0.098	-5.39602
				-0.1	-3.95015		-0.099	-5.3865
				-0.101	-3.95571		-0.1	-5.37935
				-0.102	-3.95094		-0.101	-5.38253
				-0.103	-3.95333		-0.102	-5.38253
				-0.104	-3.95968		-0.103	-5.38094
				-0.105	-3.96047		-0.104	-5.38253
				-0.106	-3.96206		-0.105	-5.38253
				-0.107	-3.96921		-0.106	-5.373
				-0.108	-3.97		-0.107	-5.37379
				-0.109	-3.97159		-0.108	-5.37776
				-0.11	-3.97953		-0.109	-5.37538
				-0.111	-3.98191		-0.11	-5.37697
				-0.112	-3.97953		-0.111	-5.36982
				-0.113	-3.97715		-0.112	-5.36982
				-0.114	-3.98588		-0.113	-5.38491
				-0.115	-3.99144		-0.114	-5.37697
				-0.116	-3.99382		-0.115	-5.37856
				-0.117	-3.997		-0.116	-5.38411
				-0.118	-3.9962		-0.117	-5.37617
				-0.119	-3.99938		-0.118	-5.38411
				-0.12	-4.00017		-0.119	-5.3865
				-0.121	-3.99938		-0.12	-5.41429
				-0.122	-4.00414		-0.121	-5.39205
				-0.123	-4.00732		-0.122	-5.38094
				-0.124	-4.00732		-0.123	-5.38173
				-0.125	-4.00652		-0.124	-5.37856
				-0.126	-4.01129		-0.125	-5.37935
				-0.127	-4.01526		-0.126	-5.39047
				-0.128	-4.01923		-0.127	-5.40793
				-0.129	-4.02399		-0.128	-5.39841
				-0.13	-4.0224		-0.129	-5.38411
				-0.131	-4.02082		-0.13	-5.37856
				-0.132	-4.0232		-0.131	-5.38411
				-0.133	-4.02796		-0.132	-5.39126
				-0.134	-4.03511		-0.133	-5.37617
				-0.135	-4.0359		-0.134	-5.37935
				-0.136	-4.03034		-0.135	-5.38253
				-0.137	-4.03034		-0.136	-5.38967
				-0.138	-4.03987		-0.137	-5.37856
				-0.139	-4.04702		-0.138	-5.36903
				-0.14	-4.04781		-0.139	-5.37856
				-0.141	-4.05575		-0.14	-5.39364
				-0.142	-4.05416		-0.141	-5.40238
				-0.143	-4.05416		-0.142	-5.37617
				-0.144	-4.05972		-0.143	-5.37776
				-0.145	-4.06131		-0.144	-5.36982
				-0.146	-4.06052		-0.145	-5.36903
				-0.147	-4.05972		-0.146	-5.37141
				-0.148	-4.06449		-0.147	-5.37856
				-0.149	-4.06925		-0.148	-5.37856
				-0.15	-4.07163		-0.149	-5.38173
				-0.151	-4.06528		-0.15	-5.38332
				-0.152	-4.07481		-0.151	-5.38014
				-0.153	-4.08116		-0.152	-5.37617
				-0.154	-4.07798		-0.153	-5.37141
				-0.155	-4.07878		-0.154	-5.38014
				-0.156	-4.08037		-0.155	-5.38332
				-0.157	-4.08434		-0.156	-5.37776
				-0.158	-4.08831		-0.157	-5.38332
				-0.159	-4.08989		-0.158	-5.38094
				-0.16	-4.09148		-0.159	-5.36585
				-0.161	-4.09386		-0.16	-5.37776
				-0.162	-4.09466		-0.161	-5.37935
				-0.163	-4.09625		-0.162	-5.38967
				-0.164	-4.09863		-0.163	-5.38411
				-0.165	-4.10657		-0.164	-5.37935
				-0.166	-4.11133		-0.165	-5.36903
				-0.167	-4.11133		-0.166	-5.37379
				-0.168	-4.11213		-0.167	-5.38094
				-0.169	-4.11451		-0.168	-5.373
				-0.17	-4.11768		-0.169	-5.37379
				-0.171	-4.12245		-0.17	-5.36744
				-0.172	-4.11689		-0.171	-5.36347
				-0.173	-4.12007		-0.172	-5.34918
				-0.174	-4.12007		-0.173	-5.35474
				-0.175	-4.12642		-0.174	-5.36347
				-0.176	-4.13039		-0.175	-5.36744
				-0.177	-4.13674		-0.176	-5.36744
				-0.178	-4.13674		-0.177	-5.36188
				-0.179	-4.13436		-0.178	-5.35553
				-0.18	-4.13833		-0.179	-5.35871
				-0.181	-4.14389		-0.18	-5.36823
				-0.182	-4.15183		-0.181	-5.35871
				-0.183	-4.15341		-0.182	-5.36585
				-0.184	-4.15659		-0.183	-5.34918
				-0.185	-4.15738		-0.184	-5.35235
				-0.186	-4.15977		-0.185	-5.35791
				-0.187	-4.15738		-0.186	-5.346
				-0.188	-4.15659		-0.187	-5.35474
				-0.189	-4.15818		-0.188	-5.35632
				-0.19	-4.16056		-0.189	-5.36506
				-0.191	-4.16771		-0.19	-5.35235
				-0.192	-4.17088		-0.191	-5.35474
				-0.193	-4.17485		-0.192	-5.34838
				-0.194	-4.17803		-0.193	-5.346
				-0.195	-4.182		-0.194	-5.3468
				-0.196	-4.18359		-0.195	-5.35315
				-0.197	-4.18676		-0.196	-5.35156
				-0.198	-4.18438		-0.197	-5.35077
[truncated: 672 more rows]

[truncated: 6 more sheets: Figure 4c, Figure 4d, Figure 4e, Figure 4f, Figure 4g, Figure 4h]
